# Supplementary material for: Whole-genome sequencing reveals high complexity of copy number variation at insecticide resistance loci in malaria mosquitoes
Source: Genome Res. 2019 Aug;29(8):1250–61. doi: 10.1101/gr.245795.118 (PMC6673711; doi:10.1101/gr.245795.118)
Supplement: Supplemental Material [file supp_gr.245795.118_Supplementary_Data_S1.xls]

## Sheet: all_detected_CNVs
# List of all 1557 CNVs found in the Ag1000G phase 2 data.
# The column “Heterochromatin” indicates whether the CNV overlaps with a region of heterochromatin.
# The column “Has detox?” indicates whether at least one of the genes in the CNV is a cytochrome P450, Glutathione-S-transferase or carboxylesterase.
# The columns after this show the proportion of individuals in which the CNV was detected in each population of the Ag1000G phase 2 data.
Chromosome	Start position	End position	Size	Heterochromatin	Genes included in the CNV	Has detox?	Angola coluzzii	Burkina Faso coluzzii	Burkina Faso gambiae	Côte d'Ivoire coluzzii	Cameroon gambiae	Mayotte gambiae	Gabon gambiae	Ghana coluzzii	Ghana gambiae	The Gambia undetermined	Guinea coluzzii	Guinea gambiae	Equ. Guinea gambiae	Guinea-Bissau undetermined	Kenya undetermined	Uganda gambiae	CNV code
2L	25200	154500	129300	TRUE		FALSE	0	0	0	0	0	0	0	0	0	0	0	0	0	0	0.27027	0	CNV_2L3050
2L	81300	84000	2700	TRUE		FALSE	0	0	0	0	0.0774411	0	0	0	0	0.0153846	0	0	0	0.0222222	0	0.0267857	CNV_2L1428
2L	81300	85500	4200	TRUE		FALSE	0	0.0133333	0.021978	0	0.0774411	0	0	0	0	0.123077	0	0	0.111111	0.0111111	0	0.00892857	CNV_2L0798
2L	81300	98700	17400	TRUE		FALSE	0.102941	0.0133333	0.021978	0.0140845	0.00673401	0	0	0	0	0	0	0	0	0	0	0	CNV_2L0747
2L	81300	154500	73200	TRUE		FALSE	0.779412	0.973333	0.945055	0.985915	0.582492	0.217391	0.632353	1	0.75	0.692308	0.25	0.842105	0.333333	0.822222	0.027027	0.0267857	CNV_2L0001
2L	81300	159300	78000	TRUE		FALSE	0.0735294	0	0	0	0	0	0	0	0	0	0	0.0263158	0	0.0111111	0	0	CNV_2L2958
2L	84300	154500	70200	TRUE		FALSE	0	0	0	0	0.003367	0	0.0735294	0	0	0.0461538	0	0	0	0	0	0	CNV_2L1893
2L	98400	154500	56100	TRUE		FALSE	0	0.0133333	0.021978	0	0.377104	0.608696	0.294118	0	0.166667	0.230769	0	0	0.444444	0.166667	0.540541	0.767857	CNV_2L0078
2L	177000	181200	4200	TRUE		FALSE	0	0	0	0.028169	0	0	0	0	0	0.107692	0	0	0	0.0888889	0	0	CNV_2L1809
2L	232500	295200	62700	TRUE		FALSE	0	0	0.010989	0	0.010101	0	0	0.0181818	0	0	0	0.131579	0	0.0444444	0.0810811	0.00892857	CNV_2L0395
2L	272400	295200	22800	TRUE		FALSE	0.0147059	0	0.0549451	0	0.0673401	0.130435	0.0147059	0	0	0.0461538	0	0.0526316	0	0.0555556	0.783784	0.6875	CNV_2L0733
2L	273900	307500	33600	TRUE		FALSE	0.0735294	0.0266667	0.010989	0.0140845	0.003367	0	0	0	0	0.0153846	0	0	0	0	0	0.00892857	CNV_2L0689
2L	294900	307500	12600	TRUE		FALSE	0.0735294	0.04	0	0.0140845	0	0	0	0.0181818	0	0.0153846	0	0	0	0.0333333	0	0	CNV_2L0165
2L	302700	305400	2700	TRUE		FALSE	0.0882353	0	0.0879121	0.028169	0.047138	0	0.382353	0	0.0833333	0.0923077	0	0.0789474	0	0.0666667	0.189189	0.0982143	CNV_2L0293
2L	302700	307500	4800	TRUE		FALSE	0.764706	0.4	0.043956	0.591549	0.016835	0	0.0147059	0.236364	0.166667	0.107692	0	0.0263158	0.555556	0.188889	0.135135	0.107143	CNV_2L0050
2L	303900	305400	1500	TRUE		FALSE	0	0	0.153846	0	0.158249	0	0.426471	0.0363636	0	0.0769231	0	0.0789474	0.333333	0.0333333	0.027027	0.214286	CNV_2L0220
2L	306300	317100	10800	TRUE		FALSE	0	0.0133333	0.021978	0	0.265993	0	0.382353	0	0.166667	0.0615385	0	0	0	0.0222222	0	0.0357143	CNV_2L0186
2L	306300	350700	44400	TRUE		FALSE	0	0	0	0	0.040404	0	0.0441176	0	0	0.0769231	0	0	0	0.0333333	0.027027	0.0892857	CNV_2L1429
2L	306300	361500	55200	TRUE		FALSE	0	0	0	0	0.030303	0	0.102941	0	0	0.0307692	0	0.0263158	0	0.0333333	0.135135	0	CNV_2L1835
2L	307200	317100	9900	TRUE		FALSE	0	0	0.021978	0	0.0538721	0	0.0147059	0	0	0	0	0	0	0	0	0	CNV_2L0517
2L	350400	361500	11100	TRUE		FALSE	0	0	0	0	0	0	0	0	0	0.0307692	0	0	0	0.111111	0	0	CNV_2L1791
2L	384900	403500	18600	TRUE		FALSE	0.0294118	0.0266667	0.021978	0.0140845	0.020202	0	0	0	0.166667	0.0923077	0	0.0789474	0	0.0111111	0	0.0357143	CNV_2L0187
2L	402000	497700	95700	TRUE	AGAP004683 (hypothetical protein); AGAP004684 (rRNA-processing protein CGR1 ); AGAP004685 (DNA replication ATP-dependent helicase Dna2)	FALSE	0.0147059	0.08	0	0	0	0	0	0.0727273	0	0	0	0	0	0	0	0	CNV_2L0130
2L	435900	444600	8700	TRUE		FALSE	0.823529	0.693333	0.945055	0.943662	0.023569	0	0	0.745455	0.75	0.0769231	0	0.736842	0.111111	0.0888889	0	0	CNV_2L0002
2L	526500	574500	48000	TRUE		FALSE	0	0	0	0	0	0	0	0	0	0	0.25	0.105263	0	0.0111111	0	0.00892857	CNV_2L1624
2L	647400	651900	4500	TRUE		FALSE	0	0	0	0	0	0.0434783	0	0	0	0.0153846	0	0	0	0.0888889	0	0	CNV_2L1925
2L	763800	768300	4500	TRUE		FALSE	0	0.0266667	0.0879121	0	0.047138	0.0434783	0.0147059	0	0.0833333	0	0	0.0526316	0.222222	0	0	0.0178571	CNV_2L0455
2L	774900	782700	7800	TRUE		FALSE	0.0147059	0	0	0	0	0	0	0	0	0	0	0	0	0	0	0.705357	CNV_2L1388
2L	785100	789000	3900	TRUE		FALSE	0	0	0	0	0	0.26087	0	0	0	0	0	0	0	0	0	0	CNV_2L4099
2L	882900	926100	43200	TRUE		FALSE	0.926471	0.813333	0.989011	0.915493	0.804714	0.826087	0.455882	0.727273	1	0.6	0	0.868421	0.555556	0.466667	0.810811	1	CNV_2L0003
2L	915900	926100	10200	TRUE		FALSE	0	0.133333	0	0.0422535	0	0	0	0.0727273	0	0	0	0	0	0.0111111	0	0	CNV_2L0131
2L	1011000	1053000	42000	TRUE	AGAP004688 (hypothetical protein)	FALSE	0	0.186667	0.197802	0.0704225	0.144781	0.0434783	0.132353	0.145455	0.166667	0.0461538	0.25	0.157895	0.444444	0.0444444	0.135135	0.205357	CNV_2L0079
2L	1095300	1098600	3300	TRUE		FALSE	0.808824	0.36	0.571429	0.507042	0.841751	0.565217	0.75	0.236364	0.5	0.569231	0.25	0.5	0.666667	0.477778	0.324324	0.803571	CNV_2L0004
2L	1140000	1141500	1500	TRUE		FALSE	0	0.0133333	0	0.056338	0	0	0	0.0181818	0	0	0	0	0	0.0333333	0	0	CNV_2L0396
2L	1140000	1143600	3600	TRUE		FALSE	0.985294	0.106667	0.043956	0.211268	0.0740741	0	0.0588235	0.4	0	0.0769231	0.25	0.0263158	0	0.188889	0.378378	0.0714286	CNV_2L0005
2L	1156800	1171500	14700	TRUE		FALSE	0	0	0	0	0.148148	0	0	0	0	0	0	0	0	0	0	0	CNV_2L3130
2L	1156800	1187700	30900	TRUE		FALSE	0	0	0	0	0.0673401	0	0	0	0	0	0	0	0	0.0111111	0	0	CNV_2L2927
2L	1283100	1285500	2400	TRUE		FALSE	0	0	0	0	0	0	0.132353	0	0	0	0	0	0	0.0444444	0	0	CNV_2L2473
2L	1291800	1296600	4800	TRUE		FALSE	0	0	0	0	0	0	0	0	0	0	0	0	0	0	0.135135	0	CNV_2L3060
2L	1438500	1446000	7500	TRUE		FALSE	0	0	0	0	0.003367	0	0.0147059	0	0	0.0153846	0	0	0	0	0.675676	0.651786	CNV_2L1389
2L	1438500	1464300	25800	TRUE		FALSE	0	0	0	0	0	0	0	0	0	0.0153846	0	0	0	0	0.135135	0	CNV_2L1954
2L	1462500	1464300	1800	TRUE		FALSE	0.823529	0.933333	1	0.985915	0.946128	0.826087	1	0.927273	1	0.461538	1	0.973684	1	0.355556	0.756757	1	CNV_2L0006
2L	1657800	1659600	1800	TRUE		FALSE	0	0	0	0	0.212121	0.173913	0.117647	0	0	0	0	0	0	0.0222222	0	0	CNV_2L2638
2L	1860900	1876500	15600	TRUE		FALSE	0	0	0	0	0.0639731	0	0	0	0	0	0	0	0	0	0	0	CNV_2L3253
2L	1899300	1917900	18600	TRUE		FALSE	0	0	0	0	0	0	0	0	0	0.230769	0	0.0263158	0	0.333333	0	0	CNV_2L1810
2L	1915500	1917900	2400	TRUE		FALSE	0.0588235	0.146667	0.131868	0.0422535	0.13468	0	0.220588	0.0545455	0.166667	0.230769	0.25	0.105263	0.222222	0.344444	0.324324	0.276786	CNV_2L0105
2L	1956900	1960500	3600	TRUE		FALSE	0.735294	0.493333	1	0.352113	1	0.782609	1	0.545455	1	1	0.25	0.947368	1	0.911111	1	1	CNV_2L0007
2L	1956900	1982400	25500	TRUE	AGAP004698 (pre-mRNA-splicing factor 38B ); AGAP004699 (RAF proto-oncogene serine/threonine-protein kinase)	FALSE	0	0	0	0	0	0.173913	0	0	0	0	0	0.0263158	0	0.0222222	0	0	CNV_2L2444
2L	1981200	2000100	18900	TRUE		FALSE	0	0	0	0	0	0	0	0	0	0.338462	0	0	0	0.422222	0	0	CNV_2L1797
2L	2013900	2015700	1800	TRUE	AGAP004700 (hypothetical protein)	FALSE	0.0147059	0	0	0	0	0	0	0	0	0.707692	0	0.0263158	0	0.844444	0	0	CNV_2L1785
2L	2068200	2072400	4200	TRUE		FALSE	0	0	1	0	0.989899	0.956522	1	0	1	0.769231	0.25	0.921053	1	0.388889	0.945946	1	CNV_2L0081
2L	2349300	2351100	1800	TRUE		FALSE	0	0.0933333	0	0	0	0	0	0.0545455	0	0	0	0	0	0	0	0	CNV_2L0132
2L	2417700	2420700	3000	TRUE		FALSE	0	0	0.021978	0	0	0	0.0882353	0	0	0	0	0	0	0.0333333	0	0	CNV_2L1071
2L	2643900	2645700	1800	TRUE		FALSE	0	0	0	0	0.016835	0.608696	0	0	0	0	0	0	0	0	0	0	CNV_2L3186
2L	2730600	2735700	5100	TRUE		FALSE	0.852941	0.96	0.934066	0.985915	0.138047	0	0	0.527273	0.583333	0.0307692	1	0.868421	0.111111	0.0222222	0	0	CNV_2L0008
2L	2807100	2822400	15300	TRUE	AGAP004727 (gustatory receptor)	FALSE	0.0735294	0	0	0	0	0	0	0	0	0	0	0	0	0	0	0	CNV_2L4673
2L	2935200	2937000	1800	TRUE		FALSE	0	0	0	0	0	0	0.0735294	0	0	0	0	0	0	0.0111111	0	0	CNV_2L2195
2L	3234900	3238500	3600	TRUE		FALSE	0	0	0	0	0	0	0	0	0	0	0	0	0	0	0	0.482143	CNV_2L1398
2L	3950100	3954000	3900	TRUE		FALSE	0.0588235	0	0	0	0	0	0	0	0	0	0	0	0	0	0	0	CNV_2L4460
2L	4052700	4057800	5100	TRUE		FALSE	0.279412	0.453333	0.582418	0.577465	0.454545	0.478261	0.485294	0.6	0.5	0.230769	0.75	0.421053	0.222222	0.377778	0.72973	0.651786	CNV_2L0027
2L	4052700	4068000	15300	TRUE	AGAP004826 (hypothetical protein)	FALSE	0.382353	0.0666667	0.010989	0.056338	0.020202	0.0434783	0.0147059	0.0727273	0	0.107692	0	0	0	0.0555556	0.27027	0	CNV_2L0214
2L	4064100	4068000	3900	TRUE	AGAP004826 (hypothetical protein)	FALSE	0.470588	0.0533333	0.0549451	0.126761	0.040404	0.217391	0.0441176	0.181818	0	0.430769	0	0.0789474	0	0.2	0.378378	0.107143	CNV_2L0038
2L	4101900	4103700	1800	TRUE		FALSE	0	0	0	0	0	0	0.0735294	0	0	0	0	0	0	0.0222222	0	0	CNV_2L2290
2L	4242000	4244400	2400	TRUE		FALSE	0	0.0133333	0	0.0704225	0	0	0	0	0	0	0	0	0	0	0	0	CNV_2L0576
2L	4284900	4292400	7500	TRUE		FALSE	0	0	0	0	0	0	0	0	0	0	0	0	0	0	0.108108	0	CNV_2L3072
2L	4285500	4287300	1800	TRUE		FALSE	0	0	0.0549451	0	0	0	0	0	0	0	0	0	0	0	0	0	CNV_2L0518
2L	4297500	4304400	6900	TRUE		FALSE	0	0	0	0	0.003367	0	0.176471	0	0	0	0	0	0	0	0	0	CNV_2L3588
2L	4496700	4499400	2700	TRUE	AGAP004857 (hypothetical protein)	FALSE	0	0	0	0	0	0	0	0	0	0.0615385	0	0	0	0.0111111	0	0	CNV_2L1832
2L	4507200	4513800	6600	TRUE		FALSE	0	0.0533333	0	0	0	0	0	0	0	0	0	0	0	0	0	0	CNV_2L0631
2L	4874700	4877700	3000	TRUE		FALSE	0	0	0	0	0	0	0	0	0	0.2	0	0	0	0.0888889	0	0	CNV_2L1786
2L	5059800	5183700	123900	TRUE		FALSE	0.0588235	0	0	0	0	0	0	0.0181818	0	0	0	0	0	0	0	0.0178571	CNV_2L0279
2L	5089500	5114400	24900	TRUE		FALSE	0.0294118	0	0.021978	0.0140845	0.013468	0.0434783	0	0	0	0	0	0	0	0.0222222	0.189189	0.0446429	CNV_2L0614
2L	5113200	5136300	23100	TRUE		FALSE	0	0.106667	0.0549451	0.169014	0.023569	0	0.117647	0.236364	0	0.107692	0.5	0.0263158	0	0.0888889	0.027027	0.0714286	CNV_2L0028
2L	5113200	5139900	26700	TRUE		FALSE	0.102941	0.08	0.120879	0.056338	0.0572391	0	0.102941	0.0181818	0	0.0461538	0.25	0.0526316	0	0.0777778	0	0.0267857	CNV_2L0448
2L	5113200	5187600	74400	TRUE		FALSE	0.0441176	0.0133333	0.120879	0	0.026936	0	0.0147059	0	0.0833333	0.215385	0	0.157895	0	0.0777778	0	0.0178571	CNV_2L0400
2L	5113200	5208600	95400	TRUE		FALSE	0.0147059	0.0133333	0.010989	0	0.003367	0	0.0588235	0	0	0	0	0.0789474	0	0.0111111	0	0	CNV_2L0936
2L	5136000	5183700	47700	TRUE		FALSE	0.323529	0.04	0	0.028169	0	0	0	0.0545455	0	0	0	0	0.111111	0.0111111	0	0	CNV_2L0092
2L	5183100	5208600	25500	TRUE		FALSE	0	0	0	0	0	0	0	0.0181818	0	0	0	0	0	0	0.135135	0	CNV_2L0252
2L	5205900	5208600	2700	TRUE		FALSE	0.161765	0.0266667	0.461538	0.0422535	0.282828	0.0869565	0.338235	0.0181818	0.416667	0.246154	0	0.394737	0.444444	0.233333	0.0810811	0.428571	CNV_2L0082
2L	5211900	5278200	66300	TRUE		FALSE	0.0147059	0	0	0.028169	0	0	0	0.0909091	0	0	0	0	0	0	0	0	CNV_2L0009
2L	5213700	5218200	4500	TRUE		FALSE	0.411765	0.24	0.252747	0.380282	0.0673401	0.173913	0.132353	0.4	0.0833333	0.538462	0.5	0.105263	0.222222	0.366667	0.486486	0.0625	CNV_2L0052
2L	5213700	5228100	14400	TRUE		FALSE	0.264706	0.293333	0.0769231	0.211268	0.013468	0.0434783	0	0.272727	0	0.0615385	0.5	0.105263	0.111111	0.0333333	0.027027	0.00892857	CNV_2L0093
2L	5222700	5228100	5400	TRUE		FALSE	0.0735294	0.133333	0.197802	0.140845	0.0942761	0.26087	0.25	0.109091	0.166667	0.307692	0.25	0.263158	0.222222	0.3	0.378378	0.0982143	CNV_2L0053
2L	5239800	5278200	38400	TRUE		FALSE	0.0588235	0.04	0	0.0985915	0	0	0	0.0909091	0	0.0153846	0.5	0	0	0.0222222	0	0	CNV_2L0039
2L	5239800	5328300	88500	TRUE		FALSE	0.0588235	0.0133333	0	0.0140845	0	0	0	0.0181818	0	0.0307692	0	0	0	0	0	0	CNV_2L0054
2L	5268000	5278200	10200	TRUE		FALSE	0.161765	0.08	0.681319	0.140845	0.565657	0.608696	0.558824	0.309091	0.75	0.569231	0	0.526316	0.666667	0.4	0.324324	0.642857	CNV_2L0029
2L	5268000	5328300	60300	TRUE		FALSE	0.0882353	0.0266667	0.021978	0.0704225	0.016835	0.130435	0.0147059	0	0	0.107692	0	0	0	0.0777778	0	0	CNV_2L0595
2L	5268000	5342700	74700	TRUE		FALSE	0.0147059	0	0.0879121	0	0.107744	0.0869565	0.0735294	0.0181818	0	0.0461538	0	0.131579	0.111111	0.0444444	0.0810811	0.0625	CNV_2L0215
2L	5268000	5350200	82200	TRUE		FALSE	0.205882	0	0.010989	0	0.010101	0	0.0441176	0	0	0.0461538	0	0.0526316	0	0.0222222	0	0.0625	CNV_2L1044
2L	5277600	5328300	50700	TRUE		FALSE	0.117647	0.12	0	0.112676	0	0	0	0.0181818	0	0.0153846	0	0	0	0.0111111	0	0	CNV_2L0119
2L	5285100	5294700	9600	TRUE		FALSE	0.0588235	0.16	0.186813	0.0704225	0.043771	0.0869565	0.0294118	0.0363636	0.0833333	0.184615	0	0.131579	0.222222	0.111111	0.216216	0.00892857	CNV_2L0247
2L	5285100	5328300	43200	TRUE		FALSE	0.102941	0.213333	0.021978	0.28169	0.00673401	0.0434783	0	0.418182	0	0.0923077	0.5	0	0	0.0888889	0.027027	0	CNV_2L0010
2L	5285100	5342700	57600	TRUE		FALSE	0	0.0266667	0.0659341	0.0704225	0.010101	0	0	0.163636	0.166667	0.0615385	0	0.0526316	0	0.133333	0.027027	0.0178571	CNV_2L0040
2L	5286000	5293200	7200	TRUE		FALSE	0	0	0.021978	0	0.010101	0	0.0882353	0	0	0	0	0	0	0	0	0.00892857	CNV_2L1201
2L	5292900	5295000	2100	TRUE		FALSE	0	0.0533333	0.010989	0.0140845	0	0	0	0	0	0	0	0	0	0	0	0	CNV_2L0544
2L	5307300	5342700	35400	TRUE		FALSE	0	0.04	0.0879121	0.0140845	0.0909091	0.0434783	0.102941	0	0.25	0.0153846	0	0.0526316	0.111111	0.0444444	0.0540541	0.107143	CNV_2L0348
2L	5338500	5342700	4200	TRUE		FALSE	0	0	0.0659341	0.0422535	0.0808081	0	0.0588235	0	0	0.169231	0	0.131579	0	0.111111	0.027027	0.160714	CNV_2L0615
2L	5344200	5350200	6000	TRUE		FALSE	0.0735294	0	0	0	0	0	0	0	0	0.0153846	0	0	0	0	0	0	CNV_2L1939
2L	5346600	5371200	24600	TRUE		FALSE	0	0	0	0.0704225	0	0	0	0	0	0	0	0	0	0.0111111	0	0	CNV_2L2642
2L	5346600	5373000	26400	TRUE		FALSE	0.0882353	0	0	0	0	0	0	0	0	0	0	0	0	0	0	0	CNV_2L4536
2L	5349600	5371200	21600	TRUE		FALSE	0	0.0266667	0.010989	0.084507	0	0	0	0.0727273	0	0	0	0	0	0	0	0	CNV_2L0135
2L	5364300	5373000	8700	TRUE		FALSE	0.0147059	0.0133333	0.0879121	0.0140845	0.03367	0	0.0882353	0.0181818	0.0833333	0.184615	0	0.105263	0.111111	0.111111	0	0.00892857	CNV_2L0159
2L	5389500	5422200	32700	TRUE		FALSE	0	0.08	0.010989	0.225352	0.003367	0	0.0147059	0.127273	0	0	0.75	0	0	0.0444444	0	0	CNV_2L0136
2L	5412300	5422200	9900	TRUE		FALSE	0	0.0266667	0.010989	0.0704225	0.00673401	0	0.0294118	0.0363636	0	0.0153846	0	0	0	0.0444444	0	0.00892857	CNV_2L0235
2L	5427300	5460600	33300	TRUE		FALSE	0	0.133333	0	0.366197	0	0	0	0.2	0	0.0461538	0	0	0	0.0444444	0	0	CNV_2L0120
2L	5518500	5534400	15900	TRUE		FALSE	0	0.0266667	0	0.0985915	0.003367	0	0	0	0	0	0	0	0	0	0	0	CNV_2L1110
2L	5579100	5588400	9300	TRUE		FALSE	0	0	0.043956	0	0.0707071	0	0.0735294	0	0.166667	0.0153846	0	0.0526316	0.111111	0.0111111	0	0.0178571	CNV_2L0084
2L	5587500	5589900	2400	TRUE		FALSE	0.0588235	0	0	0	0	0	0.0147059	0	0	0	0.25	0.0263158	0	0	0.162162	0.00892857	CNV_2L1467
2L	5598000	5599500	1500	TRUE		FALSE	0	0	0	0	0.00673401	0	0	0	0	0.307692	0	0	0	0.1	0	0.0178571	CNV_2L1625
2L	5603100	5605500	2400	TRUE		FALSE	0	0.0133333	0	0.0140845	0.0538721	0	0	0	0	0.0769231	0	0	0	0	0	0	CNV_2L0533
2L	5648700	5652600	3900	TRUE		FALSE	0	0	0	0.028169	0	0	0	0.0727273	0	0	0	0	0	0	0	0	CNV_2L0166
2L	5662800	5665500	2700	TRUE		FALSE	0	0	0	0	0.00673401	0.217391	0	0	0	0	0	0	0.111111	0	0	0	CNV_2L3232
2L	5807100	5810400	3300	FALSE		FALSE	0.0147059	0	0	0	0	0	0	0	0	0	0	0	0	0.0666667	0	0	CNV_2L2001
2L	5812500	5814600	2100	FALSE		FALSE	0	0	0.0549451	0	0.040404	0	0.117647	0	0	0	0	0	0.111111	0.0111111	0	0.0357143	CNV_2L0803
2L	5843400	5846400	3000	FALSE	AGAP004913 (hypothetical protein)	FALSE	0	0	0.010989	0	0	0	0	0	0	0	0	0.131579	0	0	0	0	CNV_2L0857
2L	5862600	5866200	3600	FALSE		FALSE	0.25	0	0	0	0	0	0	0	0	0	0	0	0	0	0	0	CNV_2L4468
2L	5995200	6000600	5400	FALSE		FALSE	0	0	0	0	0	0	0	0	0	0	0	0	0	0.0777778	0	0	CNV_2L2032
2L	5997600	6011700	14100	FALSE	AGAP004917 (fibrinogen-related protein 1)	FALSE	0	0	0	0	0.003367	0	0.0588235	0	0	0	0	0	0	0	0	0	CNV_2L3589
2L	5998200	6000600	2400	FALSE		FALSE	0	0.16	0	0.0422535	0.020202	0	0.176471	0.0181818	0.0833333	0.0307692	0.25	0	0.222222	0.0777778	0.216216	0.0178571	CNV_2L0403
2L	6203400	6205500	2100	FALSE		FALSE	0.0147059	0	0	0	0.003367	0	0	0	0	0	0	0	0	0	0.27027	0	CNV_2L3047
2L	6231300	6236700	5400	FALSE		FALSE	0	0	0	0.0422535	0	0	0	0.145455	0	0	0	0	0	0	0	0	CNV_2L0121
2L	6569100	6576600	7500	FALSE		FALSE	0	0	0	0	0	0	0	0	0	0	0	0	0	0	0.27027	0	CNV_2L3061
2L	7149600	7151700	2100	FALSE	AGAP004951 (odorant receptor)	FALSE	0	0	0	0	0.181818	0.0434783	0	0	0	0	0	0	0.111111	0	0	0	CNV_2L3166
2L	7290000	7296900	6900	FALSE		FALSE	0	0	0	0	0	0	0	0	0	0.0461538	0	0	0	0	0.108108	0	CNV_2L1826
2L	7442400	7453200	10800	FALSE	AGAP004976 (prophenoloxidase)	FALSE	0	0	0	0	0	0	0	0	0	0.0769231	0	0	0	0	0	0	CNV_2L1823
2L	7446600	7449900	3300	FALSE		FALSE	0	0	0	0	0	0	0.0882353	0	0	0	0	0	0	0	0	0	CNV_2L5092
2L	7450800	7452600	1800	FALSE		FALSE	0	0	0.010989	0	0.003367	0	0	0	0	0.0615385	0	0	0	0.111111	0	0	CNV_2L0850
2L	7473000	7487100	14100	FALSE		FALSE	0.102941	0.32	0.362637	0.394366	0.356902	0.173913	0.397059	0.6	0.333333	0.492308	0.25	0.368421	0.555556	0.355556	0.378378	0.375	CNV_2L0030
2L	7473000	7493700	20700	FALSE		FALSE	0	0.0133333	0	0	0	0	0.0294118	0	0	0	0	0.0263158	0	0.0555556	0	0.00892857	CNV_2L1016
2L	7742400	7744200	1800	FALSE		FALSE	0	0.0666667	0	0.169014	0	0	0.0588235	0.109091	0	0	0.25	0	0.333333	0	0	0	CNV_2L0011
2L	7759800	7762800	3000	FALSE		FALSE	0	0	0	0	0	0	0	0	0	0.0615385	0	0	0	0	0	0	CNV_2L1852
2L	7788300	7791000	2700	FALSE		FALSE	0	0	0	0	0	0	0	0	0	0	0	0	0	0	0.108108	0	CNV_2L3073
2L	7816500	7818000	1500	FALSE	AGAP005007 (Kelch domain containing 4)	FALSE	0	0	0	0.0140845	0	0.0869565	0	0.109091	0	0	0	0	0	0	0	0	CNV_2L0069
2L	8501400	8507100	5700	FALSE		FALSE	0	0.0133333	0.0549451	0.0422535	0.020202	0	0	0.0181818	0.0833333	0	0	0.0263158	0	0.0222222	0	0	CNV_2L0085
2L	8658900	8660700	1800	FALSE		FALSE	0	0	0	0.0140845	0	0	0	0.0727273	0	0	0	0	0	0	0	0	CNV_2L0358
2L	8767200	8772900	5700	FALSE		FALSE	0	0	0	0	0	0	0.0882353	0	0	0	0	0	0	0	0	0	CNV_2L4968
2L	8824800	8827200	2400	FALSE	AGAP005052 (deoxyribodipyrimidine photo-lyase)	FALSE	0	0	0.0769231	0	0	0	0	0	0	0	0	0.0526316	0	0	0	0	CNV_2L0816
2L	8909400	8912100	2700	FALSE		FALSE	0	0	0	0	0.00673401	0	0	0	0	0	0	0	0	0	0	0.107143	CNV_2L1399
2L	9178800	9184500	5700	FALSE		FALSE	0	0	0	0	0	0.26087	0	0	0	0	0	0	0	0	0	0	CNV_2L4145
2L	9184800	9186900	2100	FALSE		FALSE	0.0882353	0	0	0	0	0	0	0	0	0	0	0	0	0	0	0	CNV_2L4487
2L	9222900	9246600	23700	FALSE		FALSE	0	0	0	0	0	0	0	0	0	0	0	0	0	0	0	0.133929	CNV_2L1414
2L	9344100	9347700	3600	FALSE		FALSE	0.0588235	0	0	0	0	0	0	0	0	0	0	0	0	0	0	0	CNV_2L4650
2L	9373200	9388500	15300	FALSE		FALSE	0.0588235	0	0	0	0	0	0	0	0	0	0	0	0	0.0111111	0	0	CNV_2L2464
2L	9636600	9639300	2700	FALSE		FALSE	0	0.0266667	0	0	0.00673401	0.0434783	0	0	0	0.0615385	0	0	0	0.0222222	0	0	CNV_2L0691
2L	9641700	9648600	6900	FALSE		FALSE	0	0	0	0	0	0.217391	0	0	0	0	0	0	0	0	0	0	CNV_2L4198
2L	9690900	9693900	3000	FALSE		FALSE	0	0	0.032967	0	0.114478	0	0	0	0	0	0	0.0526316	0	0	0	0	CNV_2L1056
2L	9718500	9723600	5100	FALSE	AGAP005077 (hypothetical protein)	FALSE	0	0	0	0	0	0	0	0.0727273	0	0	0	0	0	0	0	0	CNV_2L0167
2L	10059300	10062300	3000	FALSE		FALSE	0	0	0	0	0	0	0	0	0	0.107692	0	0	0	0.0222222	0	0	CNV_2L1880
2L	10172700	10174200	1500	FALSE		FALSE	0	0	0.021978	0	0.023569	0.173913	0.132353	0	0	0.0153846	0	0	0	0.0444444	0	0.0178571	CNV_2L0812
2L	10182300	10185300	3000	FALSE	AGAP005107 (hypothetical protein)	FALSE	0	0	0	0.0140845	0	0	0	0.145455	0	0	0	0	0	0	0	0	CNV_2L0152
2L	11019000	11022900	3900	FALSE		FALSE	0.117647	0	0	0	0	0	0	0	0	0	0	0	0	0	0	0	CNV_2L4475
2L	11123400	11125200	1800	FALSE		FALSE	0	0.08	0	0	0	0	0	0.0181818	0	0	0	0	0	0	0	0	CNV_2L0222
2L	11290800	11293200	2400	FALSE		FALSE	0	0	0	0.056338	0	0	0	0	0	0	0	0	0	0	0	0	CNV_2L5909
2L	11340600	11342400	1800	FALSE	AGAP005172 (hypothetical protein)	FALSE	0	0.0266667	0.175824	0.112676	0.232323	0.173913	0.161765	0.127273	0.25	0.430769	0	0.0526316	0.111111	0.288889	0	0.169643	CNV_2L0097
2L	11442300	11452200	9900	FALSE		FALSE	0	0	0	0	0	0.217391	0	0	0	0	0	0	0	0.0111111	0	0	CNV_2L2358
2L	11467200	11470800	3600	FALSE		FALSE	0	0	0	0	0.0606061	0	0	0	0	0	0	0	0	0	0	0	CNV_2L3155
2L	11483700	11485200	1500	FALSE		FALSE	0	0.0266667	0.010989	0.464789	0.00673401	0	0	0.436364	0	0.0923077	0.75	0	0	0.144444	0	0	CNV_2L0012
2L	11647200	11650500	3300	FALSE		FALSE	0.0147059	0	0	0	0	0	0.0735294	0	0	0	0	0	0	0.0333333	0	0	CNV_2L2267
2L	12543300	12544800	1500	FALSE		FALSE	0	0	0	0	0	0	0.0735294	0	0	0	0	0	0	0	0	0	CNV_2L4946
2L	12547200	12549600	2400	FALSE		FALSE	0	0	0	0	0	0	0.0735294	0	0	0	0	0	0	0	0	0.0267857	CNV_2L1392
2L	12693900	12702300	8400	FALSE		FALSE	0	0	0	0	0	0.26087	0	0	0	0	0	0	0	0	0	0	CNV_2L4103
2L	13019400	13021800	2400	FALSE		FALSE	0	0	0	0	0	0	0	0.0727273	0	0	0	0	0	0	0	0	CNV_2L0205
2L	13038600	13040100	1500	FALSE		FALSE	0.147059	0	0	0	0	0	0	0	0	0	0	0	0	0	0	0	CNV_2L4521
2L	13051800	13057500	5700	FALSE		FALSE	0	0	0	0	0	0	0	0	0	0	0	0	0	0	0	0.0535714	CNV_2L1558
2L	13289100	13291200	2100	FALSE		FALSE	0	0	0	0	0.003367	0	0.0735294	0	0	0	0	0	0	0	0	0	CNV_2L3590
2L	13341900	13344300	2400	FALSE		FALSE	0	0	0.0549451	0	0	0	0	0	0	0	0	0.0263158	0	0	0	0	CNV_2L0830
2L	13390200	13412700	22500	FALSE		FALSE	0	0	0	0.028169	0	0	0	0	0	0.138462	0	0	0	0.1	0	0	CNV_2L1799
2L	13456500	13458300	1800	FALSE		FALSE	0.0735294	0.0133333	0	0	0.003367	0	0	0	0	0	0	0	0	0	0	0	CNV_2L0647
2L	13458300	13461000	2700	FALSE		FALSE	0	0.0533333	0.032967	0.0422535	0.0673401	0	0.132353	0	0	0.153846	0	0	0.333333	0.144444	0	0.0357143	CNV_2L0557
2L	13461600	13464300	2700	FALSE		FALSE	0	0	0	0.0140845	0.003367	0	0	0.0909091	0	0	0	0	0	0	0	0	CNV_2L0342
2L	13478100	13489200	11100	FALSE		FALSE	0.0294118	0.08	0.0659341	0.056338	0.0538721	0	0.0588235	0.0363636	0	0.123077	0	0.0789474	0	0.0555556	0	0.0357143	CNV_2L0451
2L	13480800	13489500	8700	FALSE		FALSE	0.117647	0.0133333	0.120879	0	0.03367	0	0	0	0.0833333	0	0	0	0	0.0222222	0	0	CNV_2L0178
2L	13550400	13552200	1800	FALSE		FALSE	0	0	0	0	0	0	0	0.0727273	0	0	0	0	0	0	0	0	CNV_2L0356
2L	13676400	13678200	1800	FALSE		FALSE	0	0	0	0	0	0.217391	0	0	0	0	0	0	0	0	0	0	CNV_2L4104
2L	13977600	13980900	3300	FALSE		FALSE	0	0	0.010989	0	0	0	0	0	0.416667	0	0	0	0	0	0	0	CNV_2L0086
2L	14189100	14193000	3900	FALSE		FALSE	0.0882353	0	0	0	0	0	0	0	0	0	0	0	0	0	0	0	CNV_2L4540
2L	14258100	14259600	1500	FALSE	AGAP005339 (chitinase-3-like protein 3 precursor)	FALSE	0.529412	0.96	1	0.774648	0.925926	0.782609	0.75	0.8	0.75	0.861538	0.5	1	1	0.877778	0.783784	0.723214	CNV_2L0031
2L	14524800	14527500	2700	FALSE		FALSE	0	0	0	0	0.00673401	0	0.117647	0	0	0	0	0	0	0	0	0	CNV_2L3248
2L	14833500	14839200	5700	FALSE	AGAP005382 (transcription initiation factor TFIIE subunit beta ); AGAP005383 (cellular retinaldehyde binding protein)	FALSE	0	0	0	0	0	0	0	0	0	0.0769231	0	0	0	0	0	0	CNV_2L1800
2L	14836800	14838900	2100	FALSE		FALSE	0	0	0	0	0	0	0	0	0	0.0615385	0	0	0	0.0333333	0	0	CNV_2L1829
2L	14847900	14850000	2100	FALSE	AGAP005388 (cellular retinaldehyde binding protein)	FALSE	0	0.04	0	0.084507	0.03367	0	0	0	0	0	0	0	0	0	0	0.00892857	CNV_2L0648
2L	14852400	14860500	8100	FALSE	AGAP005389 (hypothetical protein); AGAP005390 (hypothetical protein)	FALSE	0	0	0	0.0985915	0	0	0	0.0363636	0	0	0.25	0	0	0	0	0	CNV_2L0237
2L	14942400	14943900	1500	FALSE		FALSE	0.147059	0.186667	0.285714	0.197183	0.430976	0.0869565	0.235294	0.327273	0.25	0.184615	0	0.289474	0.333333	0.188889	0.027027	0.348214	CNV_2L0013
2L	15140400	15142500	2100	FALSE		FALSE	0.0588235	0	0	0	0	0	0	0	0	0	0	0	0	0	0	0	CNV_2L4525
2L	15209400	15252000	42600	FALSE	AGAP005409 (hypothetical protein); AGAP005410 (peptide alpha-N-acetyltransferase)	FALSE	0.0588235	0	0	0	0	0	0	0	0	0	0	0	0	0	0	0	CNV_2L4674
2L	15347400	15350100	2700	FALSE		FALSE	0.0882353	0	0	0	0	0	0	0	0	0	0	0	0	0	0	0	CNV_2L4537
2L	15710700	15712200	1500	FALSE		FALSE	0	0	0	0	0	0	0.102941	0	0	0	0	0	0	0	0	0	CNV_2L4938
2L	15769500	15771900	2400	FALSE		FALSE	0.0588235	0.0666667	0.010989	0.15493	0	0	0	0.0545455	0	0.0153846	0	0	0	0.0111111	0	0.0178571	CNV_2L0208
2L	15807900	15810900	3000	FALSE	AGAP005460 (phosphopantetheine adenylyltransferase / dephospho-CoA kinase); AGAP005461 (hypothetical protein)	FALSE	0	0	0	0	0	0	0	0	0	0	0	0	0	0	0	0.0714286	CNV_2L1563
2L	15948900	15952800	3900	FALSE	AGAP005466 (ionotropic receptor IR75l)	FALSE	0.852941	0	0.164835	0	0.124579	0	0.0882353	0	0.0833333	0.4	0.25	0.105263	0.444444	0.133333	0	0.0625	CNV_2L0297
2L	16062300	16065000	2700	FALSE		FALSE	0	0	0	0	0	0	0.147059	0	0	0	0	0	0	0.0222222	0	0	CNV_2L2317
2L	16070700	16072200	1500	FALSE		FALSE	0	0.0133333	0	0.169014	0	0	0	0	0	0	0	0	0	0	0	0	CNV_2L0975
2L	16127100	16132800	5700	FALSE	AGAP005485 (transcription factor grauzone)	FALSE	0.323529	0.386667	0.450549	0.352113	0.387205	0.391304	0.470588	0.6	0.333333	0.492308	0	0.447368	0.222222	0.544444	0.162162	0.285714	CNV_2L0014
2L	16512300	16513800	1500	FALSE		FALSE	0	0.0666667	0	0.028169	0	0	0	0	0	0	0	0	0	0	0	0	CNV_2L0572
2L	16981500	16984800	3300	FALSE		FALSE	0	0	0	0	0.023569	0.217391	0.205882	0	0	0	0	0	0	0	0	0	CNV_2L3208
2L	17455500	17457300	1800	FALSE		FALSE	0	0	0	0.028169	0.003367	0	0	0	0	0.0923077	0	0	0	0.1	0	0	CNV_2L1795
2L	17501700	17503200	1500	FALSE	AGAP005591 (trypsin alpha-4)	FALSE	0.0294118	0.173333	0.10989	0.084507	0.0572391	0	0	0.0545455	0.166667	0.0923077	0	0.0789474	0	0.211111	0	0.0357143	CNV_2L0109
2L	17532600	17538300	5700	FALSE		FALSE	0.235294	0.24	0.307692	0.338028	0.461279	0.782609	0.529412	0.363636	0.25	0.261538	0	0.342105	0.333333	0.222222	0.72973	0.517857	CNV_2L0070
2L	17534400	17538300	3900	FALSE		FALSE	0	0.0133333	0.032967	0.056338	0.043771	0	0.0441176	0.0545455	0.0833333	0.153846	0	0.0263158	0.111111	0.0777778	0.027027	0.0446429	CNV_2L0057
2L	17700000	17702400	2400	FALSE	AGAP005597 (hypothetical protein)	FALSE	0.0588235	0.133333	0.21978	0.140845	0.131313	0	0	0.218182	0.333333	0.0307692	0	0.210526	0.222222	0.0888889	0.0810811	0.196429	CNV_2L0111
2L	17803500	17811900	8400	FALSE	AGAP005604 (Mediator of RNA polymerase II transcription subunit 20); AGAP005605 (hypothetical protein)	FALSE	0	0	0	0.056338	0	0	0	0	0	0	0	0	0	0	0	0	CNV_2L5871
2L	17991000	17992800	1800	FALSE		FALSE	0	0	0	0.056338	0	0	0	0	0	0	0	0	0	0	0	0	CNV_2L5872
2L	18040800	18045900	5100	FALSE		FALSE	0.176471	0	0	0	0	0	0	0	0	0	0	0	0	0	0	0	CNV_2L4516
2L	18064500	18067500	3000	FALSE		FALSE	0	0	0	0	0	0	0	0	0	0.0615385	0	0	0	0	0	0	CNV_2L1845
2L	18272700	18274800	2100	FALSE	AGAP005651 (cytoplasmic tRNA 2-thiolation protein 2)	FALSE	0	0.0133333	0	0.0422535	0	0	0	0.0727273	0	0	0	0	0	0	0	0.0178571	CNV_2L0160
2L	18287400	18289800	2400	FALSE		FALSE	0	0.0666667	0.043956	0	0.0774411	0	0.0882353	0	0	0	0	0	0.111111	0	0	0.0714286	CNV_2L0651
2L	18336300	18338700	2400	FALSE		FALSE	0	0	0	0.056338	0	0	0	0	0	0	0	0	0	0	0	0	CNV_2L5902
2L	18500100	18502200	2100	FALSE		FALSE	0	0.04	0	0.253521	0	0	0	0.145455	0	0.0769231	0	0	0	0.155556	0	0	CNV_2L0041
2L	18500400	18506100	5700	FALSE	AGAP005665 (chymotrypsin-like protease)	FALSE	0	0.0266667	0.021978	0.0422535	0.003367	0	0	0.0181818	0	0.0153846	0	0	0	0.0666667	0	0	CNV_2L0446
2L	18512700	18514500	1800	FALSE	AGAP005669 (chymotrypsin-like protease (Precursor))	FALSE	0	0	0	0	0.003367	0	0.0882353	0	0	0	0	0	0	0	0	0	CNV_2L3850
2L	18548400	18550800	2400	FALSE		FALSE	0	0	0.010989	0	0.043771	0	0.0882353	0	0.0833333	0	0	0.0263158	0	0	0	0	CNV_2L0112
2L	18705000	18710100	5100	FALSE		FALSE	0	0	0	0	0.013468	0	0.102941	0	0	0	0	0	0	0	0	0	CNV_2L3264
2L	18756300	18759900	3600	FALSE		FALSE	0.0735294	0.04	0.307692	0.15493	0.255892	0	0.161765	0.0909091	0.166667	0.292308	0	0.210526	0.444444	0.422222	0.216216	0.285714	CNV_2L0223
2L	19851000	19855500	4500	FALSE		FALSE	0	0	0	0.140845	0	0	0	0.145455	0	0	0	0	0	0	0	0	CNV_2L0016
2L	20063100	20067000	3900	FALSE		FALSE	0.0588235	0	0	0	0.003367	0	0.0735294	0	0	0	0	0	0.111111	0	0	0.00892857	CNV_2L1773
2L	20175300	20177100	1800	FALSE		FALSE	0.0588235	0	0	0	0	0	0	0	0	0	0	0	0	0.0111111	0	0	CNV_2L2949
2L	20306400	20308200	1800	FALSE		FALSE	0	0	0	0	0	0	0	0	0	0.0923077	0	0	0	0	0	0.00892857	CNV_2L1571
2L	20336100	20339700	3600	FALSE		FALSE	0	0	0	0	0.003367	0	0.338235	0	0	0	0	0	0.555556	0	0	0	CNV_2L3967
2L	20387400	20391600	4200	FALSE	AGAP005769 (hypothetical protein)	FALSE	0	0.0133333	0	0.084507	0	0	0	0	0	0	0.25	0	0	0	0	0	CNV_2L1234
2L	21418500	21420000	1500	FALSE		FALSE	0	0	0	0	0.003367	0	0.176471	0	0	0	0	0	0	0	0	0	CNV_2L3968
2L	22091100	22093200	2100	FALSE		FALSE	0	0	0.043956	0	0.104377	0	0.0147059	0	0.0833333	0.0615385	0	0	0	0.0111111	0	0.00892857	CNV_2L0408
2L	22491600	22493100	1500	FALSE		FALSE	0	0.0533333	0	0	0	0	0	0	0	0	0	0	0	0	0	0	CNV_2L0643
2L	22612500	22620300	7800	FALSE	AGAP005854 (hypothetical protein)	FALSE	0.294118	0	0.021978	0.239437	0.114478	0.130435	0.102941	0.327273	0.25	0.0307692	0.25	0.157895	0	0.188889	0.378378	0.0625	CNV_2L0018
2L	22612800	22617000	4200	FALSE	AGAP005854 (hypothetical protein)	FALSE	0.0441176	0	0	0.0140845	0.020202	0	0.0882353	0	0	0.0307692	0	0	0.111111	0.0888889	0	0	CNV_2L1931
2L	22614000	22620300	6300	FALSE	AGAP005854 (hypothetical protein)	FALSE	0.25	0	0.032967	0.0985915	0.205387	0.0869565	0.264706	0.0363636	0.25	0.0153846	0	0.0789474	0.333333	0.0777778	0.027027	0.0535714	CNV_2L0198
2L	22614300	22617000	2700	FALSE	AGAP005854 (hypothetical protein)	FALSE	0.0588235	0	0.010989	0	0.026936	0	0.0294118	0	0	0.0461538	0	0.0789474	0.111111	0.0222222	0	0	CNV_2L0884
2L	22616100	22620300	4200	FALSE		FALSE	0	0.0133333	0	0.15493	0.003367	0	0	0.0545455	0	0.0461538	0	0	0	0.0555556	0	0	CNV_2L0368
2L	22617600	22620300	2700	FALSE		FALSE	0.0588235	0	0.010989	0.028169	0.047138	0	0.117647	0.0363636	0	0.0769231	0	0.0789474	0.222222	0.1	0	0	CNV_2L0042
2L	22645200	22655100	9900	FALSE	AGAP005863 (N-alpha-acetyltransferase 35, NatC auxiliary subunit); AGAP005864 (hypothetical protein)	FALSE	0.647059	0.0133333	0.0659341	0.605634	0.360269	0.130435	0.470588	0.545455	0.583333	0.292308	0.25	0.289474	0.555556	0.511111	0.351351	0.116071	CNV_2L0019
2L	22648800	22662000	13200	FALSE	AGAP005864 (hypothetical protein); AGAP005865 (fumarylacetoacetase)	FALSE	0.0294118	0	0.010989	0	0.040404	0.521739	0	0	0	0	0	0	0	0	0	0.0446429	CNV_2L1161
2L	22713300	22716900	3600	FALSE	AGAP005872 (hypothetical protein); AGAP005873 (DNA-directed RNA polymerases I, II, and III subunit RPABC2 )	FALSE	0	0	0.010989	0	0.010101	0	0.0588235	0	0	0	0	0	0.111111	0	0	0	CNV_2L1269
2L	22811400	22813500	2100	FALSE		FALSE	0	0	0	0	0	0	0.0735294	0	0	0	0	0	0	0	0	0	CNV_2L5081
2L	23565600	23570400	4800	FALSE		FALSE	0	0	0	0.0704225	0	0	0	0	0	0	0	0	0	0	0	0	CNV_2L5928
2L	23598000	23604600	6600	FALSE	AGAP005907 (AMP dependent ligase); AGAP005908 (hypothetical protein)	FALSE	0	0	0.0549451	0	0	0	0	0	0	0	0	0.157895	0	0	0	0	CNV_2L0705
2L	24797100	24798900	1800	FALSE		FALSE	0	0	0	0	0	0	0.0588235	0	0	0	0	0	0	0	0	0	CNV_2L5054
2L	24991200	24993600	2400	FALSE		FALSE	0	0	0	0	0	0.608696	0	0	0	0	0	0	0	0	0	0	CNV_2L4107
2L	25043700	25045500	1800	FALSE		FALSE	0	0.0933333	0	0	0	0	0	0	0	0	0	0	0	0	0	0	CNV_2L0547
2L	25293300	25306800	13500	FALSE		FALSE	0.0588235	0	0	0.084507	0.003367	0	0	0.181818	0.0833333	0	0.25	0.0263158	0	0.0444444	0	0	CNV_2L0099
2L	25640400	25643400	3000	FALSE	AGAP006050 (AarF domain containing kinase 5)	FALSE	0	0.0133333	0.010989	0.253521	0	0	0	0.109091	0	0	0	0	0	0	0	0	CNV_2L0142
2L	26547300	26549100	1800	FALSE	AGAP006090 (nucleolar protein 15 )	FALSE	0	0	0	0	0	0	0	0	0	0	0	0	0	0	0.432432	0	CNV_2L3051
2L	26561700	26571000	9300	FALSE		FALSE	0	0	0	0.028169	0	0	0	0.0727273	0	0	0	0	0	0	0	0	CNV_2L0363
2L	27143700	27145200	1500	FALSE		FALSE	0	0.0266667	0	0	0	0	0	0	0	0	0	0.184211	0.111111	0	0	0	CNV_2L1152
2L	27521400	27524400	3000	FALSE		FALSE	0.0735294	0.0266667	0	0.056338	0.104377	0	0.220588	0.0181818	0	0	0	0.0526316	0.222222	0	0	0.00892857	CNV_2L0061
2L	28467300	28472400	5100	FALSE	AGAP006216 (methuselah receptor 2)	FALSE	0	0.0133333	0.175824	0.0140845	0.0841751	0	0.0735294	0	0.333333	0	0	0.421053	0	0	0	0.0446429	CNV_2L0114
2L	28467600	28470600	3000	FALSE		FALSE	0.0441176	0.186667	0.747253	0.28169	0.43771	0.130435	0.455882	0.236364	0.333333	0.353846	0	0.315789	0.444444	0.311111	0.0540541	0.464286	CNV_2L0062
2L	28470900	28472400	1500	FALSE		FALSE	0	0	0.230769	0	0.00673401	0	0	0	0	0.0307692	0	0.0263158	0	0	0	0.0178571	CNV_2L0618
2L	29328000	29329800	1800	FALSE		FALSE	0	0	0	0	0	0.173913	0	0	0	0	0	0	0	0	0	0	CNV_2L4216
2L	30037500	30042600	5100	FALSE		FALSE	0	0	0.010989	0	0.0606061	0	0	0	0	0	0	0	0	0	0	0.00892857	CNV_2L0921
2L	30037500	30046800	9300	FALSE		FALSE	0	0	0.010989	0	0.0774411	0	0.0147059	0	0.0833333	0	0	0.105263	0.111111	0.0111111	0	0.0803571	CNV_2L0305
2L	30037500	30048900	11400	FALSE		FALSE	0	0	0.010989	0.0140845	0.0572391	0	0	0.0363636	0.166667	0.0153846	0	0.105263	0.222222	0	0	0.0357143	CNV_2L0194
2L	30042900	30046800	3900	FALSE		FALSE	0	0	0.021978	0	0.121212	0	0.0294118	0	0.0833333	0.0153846	0	0.0263158	0	0.0222222	0	0.0357143	CNV_2L0287
2L	30093300	30098400	5100	FALSE	AGAP006345 (hypothetical protein)	FALSE	0	0	0.010989	0.0140845	0.171717	0	0.0294118	0	0	0.0153846	0	0.0526316	0	0.0222222	0	0.0982143	CNV_2L1254
2L	30093300	30114300	21000	FALSE	AGAP006345 (hypothetical protein)	FALSE	0	0	0.043956	0	0.0976431	0	0.0147059	0.0181818	0.333333	0.0153846	0	0.236842	0.333333	0.0444444	0	0.0625	CNV_2L0195
2L	30263400	30264900	1500	FALSE		FALSE	0	0	0	0	0.023569	0	0.0735294	0	0	0	0	0	0	0	0	0	CNV_2L3153
2L	31538100	31539900	1800	FALSE		FALSE	0	0.2	0.032967	0	0.00673401	0	0	0	0	0.0153846	0	0	0	0.0111111	0	0.00892857	CNV_2L0539
2L	31562700	31565100	2400	FALSE	AGAP006407 (ionotropic receptor IR142)	FALSE	0	0	0.010989	0	0.030303	0	0.147059	0	0.0833333	0	0	0.0526316	0	0	0	0.0178571	CNV_2L0410
2L	31780500	31782900	2400	FALSE		FALSE	0	0	0	0	0	0.173913	0	0	0	0	0	0	0	0	0	0	CNV_2L4127
2L	31921500	31923000	1500	FALSE		FALSE	0.0294118	0.0533333	0.010989	0.0422535	0.026936	0.173913	0.0882353	0.0363636	0.0833333	0.0615385	0	0	0	0.0222222	0.0540541	0.0892857	CNV_2L0245
2L	31956000	31957800	1800	FALSE		FALSE	0	0	0.263736	0	0.040404	0	0	0	0.0833333	0	0	0	0	0	0	0.0892857	CNV_2L0352
2L	31956000	31961100	5100	FALSE		FALSE	0	0	0.263736	0	0.131313	0.652174	0.0294118	0	0.25	0.384615	0	0.105263	0	0.155556	0.702703	0.294643	CNV_2L0115
2L	31957200	31961100	3900	FALSE		FALSE	0	0.0266667	0.021978	0	0.010101	0.0434783	0	0.0181818	0	0.107692	0	0	0	0.244444	0	0.0625	CNV_2L0262
2L	31959600	31961100	1500	FALSE		FALSE	0	0.0133333	0.549451	0	0.158249	0.173913	0	0.0545455	0	0.215385	0	0.105263	0	0	0	0.232143	CNV_2L0032
2L	31959600	31962600	3000	FALSE		FALSE	0	0	0.010989	0	0.013468	0.0434783	0	0	0	0	0	0.0789474	0	0	0	0.0714286	CNV_2L0835
2L	32631600	32633700	2100	FALSE		FALSE	0	0.186667	0.0769231	0.0985915	0.0505051	0	0	0.0727273	0	0.0769231	0	0	0	0.0555556	0	0.0178571	CNV_2L0171
2L	34168800	34171500	2700	FALSE	AGAP006570 (myo-inositol-1(or 4)-monophosphatase)	FALSE	0	0	0	0	0.003367	0	0.0735294	0	0	0	0	0	0	0	0	0	CNV_2L3940
2L	35016900	35021400	4500	FALSE		FALSE	0	0	0	0	0	0	0.147059	0	0	0	0	0	0	0	0	0	CNV_2L4955
2L	35328300	35339100	10800	FALSE		FALSE	0	0	0	0.056338	0	0	0	0.0181818	0	0	0	0	0	0	0	0	CNV_2L0311
2L	35561100	35562900	1800	FALSE		FALSE	0.0882353	0	0	0	0	0	0	0	0	0	0	0	0	0	0	0	CNV_2L4538
2L	36615900	36619800	3900	FALSE		FALSE	0	0	0	0	0	0	0.0882353	0	0	0	0	0	0	0	0	0	CNV_2L5037
2L	36635100	36636900	1800	FALSE	AGAP006672 (hypothetical protein)	FALSE	0	0	0.032967	0	0.023569	0	0.220588	0	0.25	0	0	0	0	0	0	0.00892857	CNV_2L0196
2L	36638700	36640200	1500	FALSE	AGAP006673 (hypothetical protein)	FALSE	0.0882353	0	0	0	0.00673401	0	0.0147059	0	0	0	0	0	0	0	0	0.00892857	CNV_2L1475
2L	36710700	36712800	2100	FALSE		FALSE	0	0	0	0	0	0	0.0735294	0	0	0	0	0	0	0	0	0	CNV_2L4961
2L	37152300	37153800	1500	FALSE		FALSE	0	0	0	0	0	0	0	0	0	0.0615385	0	0	0	0	0	0	CNV_2L1825
2L	37234500	37238100	3600	FALSE		FALSE	0	0	0.0879121	0	0	0	0	0	0	0	0	0.0263158	0	0	0	0	CNV_2L0673
2L	37282200	37284000	1800	FALSE		FALSE	0	0.04	0.10989	0	0	0	0	0	0	0	0	0.0526316	0	0	0	0	CNV_2L0645
2L	37284900	37300500	15600	FALSE	AGAP006724 (carboxylesterase); AGAP006725 (carboxylesterase alpha esterase); AGAP006726 (carboxylesterase); AGAP006727 (carboxylesterase); AGAP006728 (carboxylesterase); AGAP006729 (Ester hydrolase C11orf54)	TRUE	0	0.0133333	0.0659341	0.0140845	0.003367	0	0	0.0181818	0	0	0	0	0	0	0	0	CNV_2L0230
2L	37301700	37305900	4200	FALSE	AGAP006730 (hypothetical protein)	FALSE	0	0.0133333	0.0769231	0.0140845	0.003367	0	0	0.0181818	0	0	0	0	0	0	0	0	CNV_2L0231
2L	37318800	37327500	8700	FALSE		FALSE	0	0.373333	0.285714	0.15493	0.410774	0.478261	0.147059	0	0.25	0.0769231	0	0.236842	0.222222	0.233333	0.135135	0.25	CNV_2L0288
2L	37366800	37388100	21300	FALSE		FALSE	0	0	0.131868	0	0.0538721	0	0	0	0	0	0	0.0263158	0.111111	0.0111111	0.0540541	0	CNV_2L0524
2L	37379100	37388100	9000	FALSE		FALSE	0	0.0666667	0.186813	0	0.020202	0	0	0	0	0.0153846	0	0.0789474	0	0.0111111	0.108108	0.223214	CNV_2L0574
2L	37382400	37388100	5700	FALSE		FALSE	0	0.0266667	0.0549451	0	0.016835	0	0	0	0	0.0153846	0	0	0	0.0333333	0	0.0178571	CNV_2L0551
2L	37518300	37520700	2400	FALSE		FALSE	0.955882	0.626667	0.67033	0.84507	0.750842	0.73913	0.661765	0.654545	0.666667	0.830769	1	0.631579	1	0.533333	0.756757	0.785714	CNV_2L0046
2L	37748400	37752000	3600	FALSE	AGAP006749 (hypothetical protein)	FALSE	0	0	0	0	0	0	0.0735294	0	0	0	0	0	0	0	0	0	CNV_2L4953
2L	38060700	38062800	2100	FALSE		FALSE	0	0	0	0	0	0	0	0	0	0	0	0	0	0	0.108108	0	CNV_2L3068
2L	38069400	38071200	1800	FALSE		FALSE	0	0	0	0	0	0.521739	0	0	0	0	0	0	0	0	0	0	CNV_2L4109
2L	38165700	38168700	3000	FALSE	AGAP006778 (glycerol kinase)	FALSE	0	0	0	0	0.00673401	0	0.308824	0	0	0	0	0	0	0	0	0	CNV_2L3530
2L	38405700	38407800	2100	FALSE		FALSE	0.102941	0	0	0	0	0	0	0	0	0	0	0	0	0	0	0	CNV_2L4506
2L	39409500	39415200	5700	FALSE		FALSE	0	0	0	0.0140845	0	0	0	0.0727273	0	0	0	0	0	0	0	0	CNV_2L0312
2L	39531000	39532800	1800	FALSE		FALSE	0.0147059	0	0	0	0.0572391	0.391304	0.0294118	0	0.0833333	0	0	0.0263158	0.555556	0	0	0.00892857	CNV_2L0289
2L	39898500	39900300	1800	FALSE		FALSE	0	0	0	0	0	0	0	0	0	0.0615385	0	0	0	0.0333333	0	0	CNV_2L1854
2L	40087800	40091400	3600	FALSE	AGAP006928 (hypothetical protein)	FALSE	0	0.0533333	0.021978	0.0140845	0.010101	0	0	0.0545455	0	0.0153846	0	0.0263158	0	0.0111111	0	0.00892857	CNV_2L0073
2L	40088700	40092600	3900	FALSE		FALSE	0	0	0	0	0.00673401	0	0.132353	0	0	0	0	0	0	0	0	0	CNV_2L3657
2L	40092300	40094700	2400	FALSE		FALSE	0	0.0266667	0	0.0140845	0.037037	0	0.0588235	0	0	0.0153846	0	0	0	0.0111111	0	0.0178571	CNV_2L0527
2L	40111200	40119300	8100	FALSE		FALSE	0	0	0	0	0	0	0.0588235	0	0	0	0	0	0	0	0	0	CNV_2L4987
2L	40296300	40299600	3300	FALSE		FALSE	0	0	0	0	0	0	0	0	0	0	0	0	0	0	0.27027	0	CNV_2L3052
2L	40460100	40462500	2400	FALSE		FALSE	0	0	0	0.028169	0.003367	0	0	0.0545455	0	0.0153846	0	0	0.222222	0.144444	0	0	CNV_2L0075
2L	40592100	40593600	1500	FALSE	AGAP007003 (hypothetical protein)	FALSE	0	0.04	0.010989	0	0.161616	0	0.0294118	0	0	0	0	0.0263158	0.111111	0.0444444	0	0.0357143	CNV_2L1019
2L	42186300	42191100	4800	FALSE		FALSE	0.147059	0.0266667	0.021978	0	0.016835	0	0	0	0	0	0	0	0.111111	0	0	0	CNV_2L0883
2L	42188100	42192600	4500	FALSE		FALSE	0	0.24	0.010989	0.0140845	0.03367	0	0	0.0181818	0	0	0	0	0	0	0.540541	0	CNV_2L0440
2L	42189600	42192600	3000	FALSE		FALSE	0	0.146667	0	0.0140845	0.03367	0	0	0	0	0	0	0	0	0	0.0810811	0.00892857	CNV_2L0540
2L	42195600	42201900	6300	FALSE		FALSE	0.0735294	0	0.010989	0.0140845	0	0	0	0	0	0	0	0	0	0	0	0	CNV_2L0825
2L	42336600	42341100	4500	FALSE		FALSE	0	0.04	0.0989011	0.0704225	0.0875421	0	0.102941	0.0181818	0	0	0	0.0526316	0	0	0	0.303571	CNV_2L0283
2L	42338400	42341400	3000	FALSE		FALSE	0.0441176	0	0.296703	0.0422535	0.144781	0.608696	0.220588	0.0363636	0.166667	0	0	0.105263	0	0.0111111	0	0.133929	CNV_2L0290
2L	43683600	43688400	4800	FALSE		FALSE	0	0	0	0	0	0	0	0.0181818	0	0	0	0	0	0	0.27027	0	CNV_2L0444
2L	44418600	44424600	6000	FALSE		FALSE	0	0	0	0	0	0	0	0	0	0	0	0	0	0	0.108108	0	CNV_2L3048
2L	44436900	44442300	5400	FALSE		FALSE	0.0588235	0	0	0	0	0	0	0	0	0	0	0	0	0	0	0	CNV_2L4492
2L	44463000	44467500	4500	FALSE		FALSE	0	0	0	0.0140845	0	0	0	0.127273	0	0	0	0	0	0	0.324324	0	CNV_2L0103
2L	44499600	44506200	6600	FALSE		FALSE	0	0.0266667	0	0.056338	0	0	0	0.0909091	0	0	0	0	0	0	0	0	CNV_2L0104
2L	44596200	44600400	4200	FALSE		FALSE	0	0	0	0.0704225	0	0	0	0	0	0	0	0	0	0	0	0	CNV_2L5883
2L	44801400	44804400	3000	FALSE	AGAP007269 (hypothetical protein)	FALSE	0.117647	0	0	0	0	0	0	0	0	0	0	0	0	0	0	0	CNV_2L4535
2L	44928000	44930700	2700	FALSE		FALSE	0	0	0	0	0.003367	0	0.117647	0	0	0	0	0	0	0	0	0	CNV_2L3821
2L	45019500	45022200	2700	FALSE	AGAP007291 (Inhibitor of Apoptosis (IAP))	FALSE	0	0.0133333	0.043956	0	0.0505051	0.0434783	0	0	0.0833333	0.0153846	0	0	0	0.0222222	0	0.0357143	CNV_2L0461
2L	45019500	45024900	5400	FALSE	AGAP007291 (Inhibitor of Apoptosis (IAP)); AGAP007292 (Inhibitor of Apoptosis (IAP))	FALSE	0	0.0266667	0.274725	0	0.215488	0.217391	0.102941	0	0.166667	0.169231	0	0.105263	0.111111	0.122222	0	0.1875	CNV_2L0197
2L	45210000	45212100	2100	FALSE		FALSE	0	0	0	0	0	0	0.0735294	0	0	0	0	0	0	0	0	0	CNV_2L4950
2L	46083600	46086300	2700	FALSE		FALSE	0.0147059	0	0.021978	0.0140845	0.023569	0	0.102941	0.0363636	0	0.0153846	0	0	0	0.0111111	0	0	CNV_2L0212
2L	46513200	46521300	8100	FALSE		FALSE	0	0	0	0	0	0	0	0	0	0	0	0	0	0	0.702703	0	CNV_2L3049
2L	46602600	46605600	3000	FALSE	AGAP007442 (hypothetical protein); AGAP007443 (hypothetical protein)	FALSE	0	0	0	0	0	0.217391	0.0441176	0	0	0	0	0	0	0	0	0	CNV_2L4213
2L	46603200	46605900	2700	FALSE	AGAP007443 (hypothetical protein)	FALSE	0	0	0	0	0.00673401	0.347826	0.0882353	0	0	0	0	0	0	0	0	0	CNV_2L3470
2L	46719900	46722900	3000	FALSE	AGAP007463 (hypothetical protein)	FALSE	0	0.306667	0.879121	0.323944	0.727273	0	0.352941	0.418182	0.833333	0.0461538	0	0.526316	1	0.111111	0	0.446429	CNV_2L0049
2L	46802400	46803900	1500	FALSE		FALSE	0	0	0	0	0	0	0	0	0	0	0	0	0	0	0.324324	0	CNV_2L3053
2L	47266200	47267700	1500	FALSE		FALSE	0	0.0133333	0.010989	0.0422535	0.020202	0	0.0882353	0.0363636	0	0.138462	0	0	0	0.0333333	0	0.0178571	CNV_2L0379
2L	48151200	48154200	3000	FALSE		FALSE	0.970588	0.946667	0.714286	0.985915	0.673401	0.782609	0.691176	0.963636	0.916667	0.953846	1	0.736842	0.777778	0.944444	1	0.848214	CNV_2L0024
2L	49055700	49057200	1500	FALSE		FALSE	0	0	0	0	0	0	0	0	0	0.123077	0	0	0	0	0	0	CNV_2L1818
2L	49243200	49248300	5100	FALSE		FALSE	0	0	0	0	0	0.608696	0	0	0	0	0	0	0	0	0	0	CNV_2L4111
2L	49275900	49277400	1500	FALSE		FALSE	0	0	0	0	0.003367	0	0	0	0	0	0	0	0	0	0	0.0625	CNV_2L1423
2R	108000	110100	2100	FALSE		FALSE	0.0882353	0	0	0	0	0	0	0	0	0	0	0	0	0	0	0	CNV_2R4816
2R	285600	287400	1800	FALSE		FALSE	0	0	0	0	0	0	0	0	0	0.0769231	0	0	0	0	0	0	CNV_2R2006
2R	2616900	2620800	3900	FALSE		FALSE	0	0	0	0.0704225	0	0	0	0	0	0	0	0	0	0	0	0	CNV_2R6182
2R	3436800	3450900	14100	FALSE		FALSE	0	0	0.0879121	0.15493	0	0	0	0.0545455	0.25	0	0	0.0263158	0	0	0	0	CNV_2R0139
2R	3436800	3464700	27900	FALSE		FALSE	0	0.0133333	0.0879121	0.211268	0	0	0	0.0363636	0.416667	0	0	0	0	0	0	0	CNV_2R0055
2R	3436800	3639900	203100	FALSE	AGAP001356 (acetylcholinesterase); AGAP001357 (beta-catenin-like protein 1 ); AGAP001358 (hypothetical protein); AGAP001360 (hypothetical protein); AGAP001361 (WD repeat-containing protein); AGAP001362 (polyadenylation factor subunit 2 ); AGAP001363 (Cohesin loading complex subunit SCC4 homolog); AGAP001364 (Ubiquitin-fold modifier 1); AGAP001365 (hypothetical protein); AGAP001366 (hypothetical p…	FALSE	0	0.0266667	0.0769231	0.464789	0	0	0	0	0.0833333	0	0	0.0789474	0	0	0	0	CNV_2R0132
2R	3453000	3639300	186300	FALSE	AGAP001356 (acetylcholinesterase); AGAP001357 (beta-catenin-like protein 1 ); AGAP001358 (hypothetical protein); AGAP001360 (hypothetical protein); AGAP001361 (WD repeat-containing protein); AGAP001362 (polyadenylation factor subunit 2 ); AGAP001363 (Cohesin loading complex subunit SCC4 homolog); AGAP001364 (Ubiquitin-fold modifier 1); AGAP001365 (hypothetical protein); AGAP001366 (hypothetical p…	FALSE	0	0	0.032967	0.0985915	0	0	0	0	0	0	0	0.0263158	0	0	0	0	CNV_2R0676
2R	3465900	3639300	173400	FALSE	AGAP001356 (acetylcholinesterase); AGAP001357 (beta-catenin-like protein 1 ); AGAP001358 (hypothetical protein); AGAP001360 (hypothetical protein); AGAP001361 (WD repeat-containing protein); AGAP001362 (polyadenylation factor subunit 2 ); AGAP001363 (Cohesin loading complex subunit SCC4 homolog); AGAP001364 (Ubiquitin-fold modifier 1); AGAP001365 (hypothetical protein); AGAP001366 (hypothetical p…	FALSE	0	0.0133333	0.021978	0.0985915	0	0	0	0.0363636	0	0	0	0	0	0	0	0	CNV_2R0185
2R	3465900	3639900	174000	FALSE	AGAP001356 (acetylcholinesterase); AGAP001357 (beta-catenin-like protein 1 ); AGAP001358 (hypothetical protein); AGAP001360 (hypothetical protein); AGAP001361 (WD repeat-containing protein); AGAP001362 (polyadenylation factor subunit 2 ); AGAP001363 (Cohesin loading complex subunit SCC4 homolog); AGAP001364 (Ubiquitin-fold modifier 1); AGAP001365 (hypothetical protein); AGAP001366 (hypothetical p…	FALSE	0	0	0.032967	0.112676	0	0	0	0	0.333333	0	0	0	0	0	0	0	CNV_2R0176
2R	3598800	3639300	40500	FALSE		FALSE	0	0	0.0769231	0	0	0	0	0	0	0	0	0.0526316	0	0	0	0	CNV_2R0683
2R	3847800	3852300	4500	FALSE		FALSE	0	0	0	0	0.003367	0	0.25	0	0	0	0	0	0	0	0	0	CNV_2R3445
2R	3897600	3900600	3000	FALSE		FALSE	0	0	0	0	0.00673401	0	0.294118	0	0	0	0	0	0	0	0	0	CNV_2R3446
2R	6237300	6239400	2100	FALSE		FALSE	0	0	0	0	0	0	0.0588235	0	0	0	0	0	0	0	0	0	CNV_2R5255
2R	6819900	6821700	1800	FALSE		FALSE	0.0735294	0	0	0	0	0	0	0	0	0	0	0	0	0	0	0	CNV_2R4826
2R	7648500	7651500	3000	FALSE		FALSE	0	0	0.010989	0	0.010101	0	0	0	0	0.0923077	0	0	0	0.0555556	0	0	CNV_2R1401
2R	9202500	9207600	5100	FALSE		FALSE	0.0882353	0	0	0	0	0	0	0	0	0	0	0	0	0	0	0	CNV_2R4859
2R	9813600	9834600	21000	FALSE		FALSE	0.0588235	0.106667	0.043956	0.028169	0.037037	0	0.0588235	0.109091	0.25	0.0153846	0	0.0526316	0	0.0444444	0.0540541	0.0267857	CNV_2R0081
2R	10092300	10116300	24000	FALSE		FALSE	0	0	0	0	0.016835	0	0.0588235	0	0	0	0	0	0	0	0	0.0267857	CNV_2R1436
2R	10092300	10144800	52500	FALSE		FALSE	0	0	0	0	0	0	0.0588235	0	0	0	0	0	0	0	0	0	CNV_2R5262
2R	10854000	10856700	2700	FALSE		FALSE	0	0.12	0.010989	0.0422535	0.040404	0	0.132353	0.0363636	0	0	0	0.0526316	0	0.0111111	0	0.0178571	CNV_2R0034
2R	10919700	10921500	1800	FALSE		FALSE	0	0	0.0549451	0	0.030303	0	0	0	0	0.984615	0	0.0526316	0	0.933333	0	0.0178571	CNV_2R0653
2R	11830200	11832900	2700	FALSE	AGAP013155 (Protease m1 zinc metalloprotease)	FALSE	0.705882	0.906667	0.703297	0.957746	0.700337	0.913043	0.897059	0.854545	0.583333	0.892308	0.75	0.526316	1	0.711111	0.972973	0.794643	CNV_2R0002
2R	11913000	11915100	2100	FALSE	AGAP001890 (hypothetical protein)	FALSE	0.176471	0	0	0	0	0	0	0	0	0	0	0	0	0	0	0	CNV_2R4751
2R	14678400	14679900	1500	FALSE		FALSE	0	0	0	0	0.003367	0	0.0588235	0	0	0	0	0	0	0	0	0	CNV_2R3836
2R	14897700	14899800	2100	FALSE		FALSE	0	0	0	0.0140845	0.003367	0	0.117647	0	0	0	0	0.0526316	0.444444	0	0	0	CNV_2R3453
2R	15352800	15356100	3300	FALSE		FALSE	0.0588235	0	0	0	0	0	0	0	0	0	0	0	0	0	0	0	CNV_2R4875
2R	15608400	15611100	2700	FALSE		FALSE	0	0	0	0.0422535	0	0	0	0.0909091	0	0	0	0	0	0	0	0	CNV_2R0111
2R	16503300	16505700	2400	FALSE	AGAP002151 (hypothetical protein)	FALSE	0	0	0.021978	0	0.010101	0.0434783	0.102941	0	0	0	0	0	0.111111	0	0.0540541	0.0357143	CNV_2R0656
2R	17403600	17410500	6900	FALSE		FALSE	0	0.0133333	0	0.0704225	0	0	0	0.0181818	0	0	0	0	0	0	0	0	CNV_2R0364
2R	17578200	17590800	12600	FALSE		FALSE	0.0735294	0.106667	0.021978	0.112676	0.040404	0	0	0.0181818	0	0.0307692	0	0.0526316	0	0.0666667	0.189189	0.00892857	CNV_2R0085
2R	17595300	17598300	3000	FALSE		FALSE	0	0	0.0549451	0	0.016835	0	0.0882353	0	0	0	0	0.0526316	0	0	0	0.0267857	CNV_2R0664
2R	17634600	17636400	1800	FALSE		FALSE	0	0	0	0.056338	0	0	0	0.0181818	0	0	0	0	0	0	0	0	CNV_2R0122
2R	17671800	17678100	6300	FALSE		FALSE	0	0	0	0	0.00673401	0	0	0	0	0.153846	0	0.0263158	0	0.177778	0.27027	0	CNV_2R1984
2R	18407100	18408900	1800	FALSE		FALSE	0	0	0	0	0	0.347826	0	0	0	0	0	0	0	0	0	0	CNV_2R4353
2R	18576000	18586800	10800	FALSE	AGAP002286 (hypothetical protein)	FALSE	0.161765	0.653333	0.043956	0.633803	0.0572391	0.217391	0	0.818182	0	0.0615385	1	0.0526316	0	0.122222	0.378378	0.0625	CNV_2R0023
2R	18993000	19026000	33000	FALSE		FALSE	0.0735294	0	0	0	0	0	0	0	0	0	0	0	0	0	0	0	CNV_2R4846
2R	19023900	19028100	4200	FALSE	AGAP002299 (hypothetical protein)	FALSE	0	0.0933333	0.131868	0	0.10101	0	0	0	0	0.0307692	0	0.131579	0	0	0	0.0982143	CNV_2R0494
2R	19023900	19030500	6600	FALSE	AGAP002299 (hypothetical protein)	FALSE	0	0.2	0.230769	0.0140845	0.0774411	0	0	0	0	0.0769231	0	0.105263	0	0	0	0.0357143	CNV_2R0457
2R	19023900	19033500	9600	FALSE	AGAP002299 (hypothetical protein)	FALSE	0	0.173333	0.461538	0.028169	0.20202	0	0	0.0363636	0	0.169231	0	0.263158	0	0.0333333	0	0.0535714	CNV_2R0375
2R	19023900	19035300	11400	FALSE	AGAP002299 (hypothetical protein)	FALSE	0	0.0266667	0.0659341	0.0140845	0.026936	0	0	0	0	0.184615	0	0.0526316	0	0	0	0	CNV_2R0586
2R	19024800	19028100	3300	FALSE		FALSE	0	0	0.043956	0.028169	0.0942761	0	0	0	0	0.0461538	0	0.0263158	0	0	0	0.0178571	CNV_2R0784
2R	19031700	19033500	1800	FALSE		FALSE	0	0.146667	0.241758	0	0.0808081	0	0	0	0	0.0615385	0	0.0263158	0	0	0	0.0267857	CNV_2R0495
2R	20050500	20052900	2400	FALSE		FALSE	0.0588235	0	0	0	0	0	0	0	0	0	0	0	0	0	0	0	CNV_2R4766
2R	20879700	20882400	2700	FALSE	AGAP002389 (ubiquitin-like 4A)	FALSE	0.147059	0	0	0	0	0	0	0	0	0	0	0	0	0	0	0	CNV_2R4809
2R	20900700	20902500	1800	FALSE	AGAP002393 (solute carrier family 35 (GDP-fucose transporter), member C1 )	FALSE	0	0	0	0.0704225	0	0	0	0.0181818	0	0	0	0.0263158	0	0	0	0	CNV_2R0114
2R	21060300	21063300	3000	FALSE		FALSE	0	0	0.0549451	0	0	0	0	0	0	0	0	0	0	0	0	0	CNV_2R0450
2R	21108000	21110400	2400	FALSE		FALSE	0	0	0	0	0	0	0	0	0	0.0615385	0	0	0	0	0	0	CNV_2R1976
2R	21255900	21258300	2400	FALSE		FALSE	0.0735294	0	0	0	0.003367	0	0	0	0	0	0	0	0	0	0	0	CNV_2R3657
2R	21831900	21834300	2400	FALSE		FALSE	0	0	0	0.056338	0	0	0	0.0363636	0	0	0	0	0	0	0	0	CNV_2R0367
2R	22200000	22208100	8100	FALSE	AGAP002519 (putative tyramine receptor)	FALSE	0	0	0	0	0	0	0	0	0	0	0	0	0	0	0.324324	0	CNV_2R3254
2R	22900200	22903200	3000	FALSE		FALSE	0	0	0	0	0	0	0	0	0	0	0	0	0	0	0.27027	0	CNV_2R3255
2R	23158500	23170500	12000	FALSE		FALSE	0	0	0	0	0.00673401	0	0	0	0	0	0	0	0	0	0	0.133929	CNV_2R1419
2R	24157800	24162300	4500	FALSE		FALSE	0.147059	0.24	0	0.732394	0.047138	0	0.367647	0.945455	0.166667	0.784615	1	0.184211	0	0.944444	0.540541	0.00892857	CNV_2R0003
2R	24159900	24162300	2400	FALSE		FALSE	0.0147059	0.0266667	0	0	0.013468	0	0.132353	0.0181818	0	0	0	0.0263158	0	0.0222222	0	0	CNV_2R0398
2R	24440100	24442500	2400	FALSE		FALSE	0	0	0	0	0	0	0.0588235	0	0	0	0	0	0	0	0	0	CNV_2R5310
2R	24662100	24663900	1800	FALSE		FALSE	0	0	0	0	0	0	0.0882353	0	0	0	0	0	0	0	0	0	CNV_2R5280
2R	26378400	26380500	2100	FALSE		FALSE	0.0441176	0.0533333	0.021978	0	0.016835	0	0.205882	0	0	0	0	0	0	0.0222222	0.0810811	0.00892857	CNV_2R0515
2R	27402300	27413400	11100	FALSE		FALSE	0	0	0	0.0140845	0.0538721	0	0	0	0	0	0	0	0	0.0111111	0	0.00892857	CNV_2R1914
2R	27411600	27413400	1800	FALSE		FALSE	1	1	1	0.985915	0.93266	1	0.985294	1	1	1	1	1	1	0.966667	0.891892	0.991071	CNV_2R0004
2R	27542400	27551700	9300	FALSE		FALSE	0	0	0.0879121	0	0.0538721	0.0869565	0.0147059	0.0181818	0.0833333	0	0	0	0.111111	0.0666667	0.0540541	0.125	CNV_2R0252
2R	27646500	27650100	3600	FALSE	AGAP002798 (3-Glucan Binding Protein (BGBP))	FALSE	0	0	0	0	0	0	0	0	0	0	0	0	0	0.0111111	0.108108	0	CNV_2R2951
2R	27678900	27682800	3900	FALSE		FALSE	0	0	0	0	0.0875421	0	0	0	0	0	0	0	0	0	0	0	CNV_2R3319
2R	27779700	27784500	4800	FALSE		FALSE	0.338235	0.333333	0.0769231	0.380282	0.003367	0.434783	0.0294118	0.272727	0	0.153846	0.25	0.157895	0	0.255556	0	0.116071	CNV_2R0036
2R	27845400	27848400	3000	FALSE		FALSE	0	0	0	0	0.0740741	0	0	0	0	0	0	0	0	0	0	0	CNV_2R3312
2R	27871500	27877200	5700	FALSE		FALSE	0	0	0	0	0.00673401	0.173913	0	0	0	0	0	0	0	0	0	0	CNV_2R3508
2R	27894600	27897000	2400	FALSE		FALSE	0	0	0.10989	0	0	0	0	0	0	0	0	0.0789474	0	0	0	0	CNV_2R0554
2R	28165200	28166700	1500	FALSE		FALSE	0	0	0	0	0	0	0	0	0	0.107692	0	0	0	0.0222222	0	0	CNV_2R1942
2R	28237500	28239300	1800	FALSE		FALSE	0	0	0.10989	0	0	0	0	0	0	0	0	0.0526316	0	0	0	0	CNV_2R0665
2R	28299000	28300800	1800	FALSE	AGAP002847 (Niemann-Pick Type C-2)	FALSE	0	0	0	0.084507	0	0	0	0.0181818	0	0	0	0	0	0	0	0	CNV_2R0025
2R	28313100	28333200	20100	FALSE	AGAP002855 (hypothetical protein); AGAP002856 (hypothetical protein); AGAP013529 (hypothetical protein); AGAP013314 (hypothetical protein); AGAP002857 (hypothetical protein)	FALSE	0	0.373333	0	0	0	0	0	0.0545455	0	0	0	0	0	0	0	0	CNV_2R0040
2R	28465500	28555200	89700	FALSE	AGAP002862 (cytochrome P450); AGAP013128 (cytochrome P450); AGAP002863 (carboxylesterase alpha esterase); AGAP002864 (hypothetical protein); AGAP002865 (cytochrome P450); AGAP002866 (cytochrome P450); AGAP002867 (cytochrome P450); AGAP002868 (cytochrome P450); AGAP002869 (cytochrome P450); AGAP002870 (cytochrome P450); AGAP013202 (hypothetical protein); AGAP000586 (hypothetical protein); AGAP0028…	TRUE	0	0.0133333	0	0.239437	0	0	0	0	0	0	0	0	0	0	0	0	CNV_2R0508
2R	28465500	28563600	98100	FALSE	AGAP002862 (cytochrome P450); AGAP013128 (cytochrome P450); AGAP002863 (carboxylesterase alpha esterase); AGAP002864 (hypothetical protein); AGAP002865 (cytochrome P450); AGAP002866 (cytochrome P450); AGAP002867 (cytochrome P450); AGAP002868 (cytochrome P450); AGAP002869 (cytochrome P450); AGAP002870 (cytochrome P450); AGAP013202 (hypothetical protein); AGAP000586 (hypothetical protein); AGAP0028…	TRUE	0	0	0	0.056338	0	0	0	0	0	0	0	0	0	0	0	0	CNV_2R6167
2R	28473900	28563000	89100	FALSE	AGAP002862 (cytochrome P450); AGAP013128 (cytochrome P450); AGAP002863 (carboxylesterase alpha esterase); AGAP002864 (hypothetical protein); AGAP002865 (cytochrome P450); AGAP002866 (cytochrome P450); AGAP002867 (cytochrome P450); AGAP002868 (cytochrome P450); AGAP002869 (cytochrome P450); AGAP002870 (cytochrome P450); AGAP013202 (hypothetical protein); AGAP000586 (hypothetical protein); AGAP0028…	TRUE	0	0.0133333	0	0.084507	0	0	0	0	0	0	0	0	0	0	0	0	CNV_2R1050
2R	28473900	28563600	89700	FALSE	AGAP002862 (cytochrome P450); AGAP013128 (cytochrome P450); AGAP002863 (carboxylesterase alpha esterase); AGAP002864 (hypothetical protein); AGAP002865 (cytochrome P450); AGAP002866 (cytochrome P450); AGAP002867 (cytochrome P450); AGAP002868 (cytochrome P450); AGAP002869 (cytochrome P450); AGAP002870 (cytochrome P450); AGAP013202 (hypothetical protein); AGAP000586 (hypothetical protein); AGAP0028…	TRUE	0	0.0133333	0	0.197183	0	0	0	0	0	0	0	0	0	0	0	0	CNV_2R0478
2R	28477800	28490400	12600	FALSE	AGAP002862 (cytochrome P450); AGAP013128 (cytochrome P450); AGAP002863 (carboxylesterase alpha esterase); AGAP002864 (hypothetical protein)	TRUE	0	0.173333	0	0	0	0	0	0.0363636	0	0	0	0	0	0	0	0	CNV_2R0041
2R	28477800	28491300	13500	FALSE	AGAP002862 (cytochrome P450); AGAP013128 (cytochrome P450); AGAP002863 (carboxylesterase alpha esterase); AGAP002864 (hypothetical protein)	TRUE	0	0.24	0	0	0	0	0	0.0181818	0	0	0	0	0	0	0	0	CNV_2R0407
2R	28478100	28485900	7800	FALSE	AGAP002862 (cytochrome P450); AGAP013128 (cytochrome P450)	TRUE	0	0.32	0	0.15493	0	0	0	0.0545455	0	0	0.25	0	0	0	0	0	CNV_2R0093
2R	28480200	28483500	3300	FALSE	AGAP002862 (cytochrome P450)	TRUE	0	0.08	0	0	0.003367	0	0	0	0	0	0	0	0	0	0	0.616071	CNV_2R0558
2R	28487400	28518000	30600	FALSE	AGAP002864 (hypothetical protein); AGAP002865 (cytochrome P450); AGAP002866 (cytochrome P450); AGAP002867 (cytochrome P450); AGAP002868 (cytochrome P450); AGAP002869 (cytochrome P450); AGAP002870 (cytochrome P450)	TRUE	0	0	0	0.140845	0	0	0	0.0545455	0	0	0	0	0	0	0	0	CNV_2R0026
2R	28691700	28693500	1800	FALSE		FALSE	0	0	0	0	0	0	0	0	0	0.0615385	0	0	0	0.0333333	0	0	CNV_2R2013
2R	29343900	29345700	1800	FALSE		FALSE	0	0	0	0	0	0	0	0	0	0	0	0	0	0	0	0.0625	CNV_2R1431
2R	29385000	29387100	2100	FALSE		FALSE	0	0	0	0	0	0	0	0	0	0.0615385	0	0	0	0.0555556	0	0	CNV_2R1972
2R	29564100	29567100	3000	FALSE		FALSE	0	0	0	0	0.00673401	0	0.0588235	0	0	0	0	0	0	0	0	0	CNV_2R4037
2R	29671200	29679900	8700	FALSE		FALSE	0	0	0	0.0422535	0	0	0	0.0727273	0	0	0	0	0	0	0	0	CNV_2R0329
2R	29827800	29833800	6000	FALSE	AGAP013008 (hypothetical protein)	FALSE	0	0	0	0	0	0	0.0882353	0	0	0	0	0	0	0	0	0	CNV_2R5282
2R	30079200	30082200	3000	FALSE		FALSE	0	0	0	0	0	0	0	0	0	0.0769231	0	0	0	0.177778	0	0	CNV_2R2092
2R	30080400	30082200	1800	FALSE		FALSE	0	0	0	0	0	0	0	0	0	0.0615385	0	0	0	0.0333333	0	0	CNV_2R1944
2R	30455700	30458400	2700	FALSE		FALSE	0	0.0666667	0	0	0	0	0	0	0	0	0	0	0	0	0	0	CNV_2R0577
2R	31086600	31088100	1500	FALSE		FALSE	0	0	0	0	0	0	0.0588235	0	0	0	0	0	0	0.0111111	0	0	CNV_2R2374
2R	31152600	31158900	6300	FALSE		FALSE	0	0	0.010989	0	0.020202	0.26087	0.0294118	0	0	0	0	0	0	0	0	0.0357143	CNV_2R0895
2R	31422300	31425900	3600	FALSE		FALSE	0	0.0666667	0	0	0	0	0	0	0	0	0	0	0	0	0	0	CNV_2R0527
2R	32226600	32235600	9000	FALSE		FALSE	0	0	0	0	0	0	0	0	0	0.0615385	0	0	0	0.0555556	0	0	CNV_2R1998
2R	32227200	32235900	8700	FALSE		FALSE	0	0	0	0	0	0	0	0	0	0.0615385	0	0	0	0	0	0	CNV_2R2014
2R	32809500	32814600	5100	FALSE		FALSE	0.867647	0.866667	0.989011	0.929577	0.986532	1	1	0.781818	1	0.907692	1	1	1	0.888889	0.891892	0.991071	CNV_2R0027
2R	33461400	33463800	2400	FALSE		FALSE	0	0	0	0	0	0.26087	0	0	0	0	0	0	0	0	0	0.00892857	CNV_2R1461
2R	33550800	33554700	3900	FALSE		FALSE	0	0	0.010989	0	0.016835	0	0	0	0	0	0	0	0	0	0	0.0625	CNV_2R1029
2R	33558600	33568800	10200	FALSE	AGAP003175 (hypothetical protein)	FALSE	0	0	0.010989	0	0.016835	0	0	0	0	0	0	0	0	0	0	0.0625	CNV_2R1030
2R	34610100	34611900	1800	FALSE		FALSE	0.161765	0.04	0	0	0.003367	0	0	0	0	0	0	0	0.111111	0.0111111	0	0.0178571	CNV_2R0599
2R	34786200	34790400	4200	FALSE		FALSE	0	0	0	0	0	0	0.176471	0	0	0	0	0	0	0	0	0	CNV_2R5247
2R	35084400	35086200	1800	FALSE		FALSE	0	0	0	0.028169	0	0	0	0.0727273	0	0	0	0	0	0	0	0.00892857	CNV_2R0077
2R	35337900	35354400	16500	FALSE		FALSE	0.0588235	0	0	0	0	0	0	0	0	0	0	0	0	0	0	0	CNV_2R4815
2R	35338800	35341800	3000	FALSE		FALSE	0.264706	0.28	0.417582	0.309859	0.501684	0.652174	0.323529	0.327273	0.416667	0.661538	0	0.578947	0.444444	0.544444	0	0.535714	CNV_2R0005
2R	35543100	35545800	2700	FALSE		FALSE	0.426471	0.586667	0.318681	0.971831	0.380471	0.434783	0.455882	0.890909	0.25	0.815385	1	0.157895	0.444444	0.722222	0.810811	0.598214	CNV_2R0006
2R	36506700	36512100	5400	FALSE		FALSE	0	0	0	0	0	0	0	0	0	0	0	0	0	0	0.351351	0	CNV_2R3256
2R	36658200	36676800	18600	FALSE		FALSE	0	0	0	0.056338	0	0	0	0	0	0	0	0	0	0	0	0	CNV_2R6243
2R	36759000	36765900	6900	FALSE		FALSE	0	0	0	0	0.0774411	0	0	0	0	0	0	0	0	0	0	0	CNV_2R3341
2R	36766800	36773400	6600	FALSE		FALSE	0	0	0	0	0.0606061	0	0	0	0	0	0	0	0	0	0	0	CNV_2R3367
2R	36876300	36883500	7200	FALSE		FALSE	0	0	0	0	0.023569	0	0.0735294	0	0	0.0153846	0	0.0263158	0.111111	0.0222222	0	0.0178571	CNV_2R1786
2R	36927300	36929100	1800	FALSE		FALSE	0	0	0	0	0	0.26087	0	0	0	0	0	0	0	0	0	0	CNV_2R4373
2R	37184100	37186200	2100	FALSE		FALSE	0	0	0	0	0.03367	0	0	0	0	0.0153846	0	0	0	0.0555556	0	0.0178571	CNV_2R1596
2R	37384500	37386600	2100	FALSE		FALSE	0.647059	0.573333	0.989011	0.633803	0.986532	1	1	0.654545	1	0.907692	0.5	0.973684	1	0.766667	0.972973	0.973214	CNV_2R0028
2R	38596500	38599200	2700	FALSE		FALSE	0	0	0	0	0.00673401	0	0.235294	0	0	0	0	0	0	0	0	0	CNV_2R4113
2R	38769300	38778300	9000	FALSE	AGAP003507 (charged multivesicular body protein 3 )	FALSE	0	0	0.175824	0	0.16835	0	0	0	0.166667	0	0	0.236842	0	0	0	0.258929	CNV_2R0063
2R	39742200	39744600	2400	FALSE		FALSE	0	0	0	0	0	0	0.205882	0	0	0	0	0	0	0	0	0	CNV_2R5248
2R	39998400	40000200	1800	FALSE		FALSE	0	0	0	0	0	0	0.0588235	0	0	0	0	0	0	0	0	0	CNV_2R5249
2R	40248000	40250100	2100	FALSE		FALSE	0	0	0	0	0	0	0.0588235	0	0	0	0	0	0	0	0	0	CNV_2R5314
2R	40504800	40506600	1800	FALSE		FALSE	0	0	0	0	0	0	0	0	0	0.0769231	0	0	0	0	0	0	CNV_2R2023
2R	40685700	40688700	3000	FALSE	AGAP003626 (hypothetical protein)	FALSE	0	0	0	0	0.037037	0	0	0	0	0	0	0.0263158	0	0	0	0.267857	CNV_2R1408
2R	40927500	40929000	1500	FALSE		FALSE	0	0.04	0.142857	0.0140845	0	0	0	0.0545455	0	0	0	0.0789474	0	0	0	0	CNV_2R0007
2R	40950600	40952400	1800	FALSE	AGAP003646 (hypothetical protein)	FALSE	0	0	0.362637	0	0	0	0	0	0	0	0	0.263158	0	0	0	0	CNV_2R0452
2R	42052500	42054000	1500	FALSE		FALSE	0	0	0	0	0	0	0	0	0	0	0	0.0263158	0	0	0	0.0803571	CNV_2R1454
2R	43082700	43085700	3000	FALSE		FALSE	0.0147059	0.0533333	0.186813	0.0985915	0.107744	0	0.294118	0.0545455	0.25	0.0615385	0.25	0.105263	0.222222	0.0777778	0	0.0625	CNV_2R0172
2R	43095000	43097400	2400	FALSE		FALSE	0	0.0133333	0.164835	0.084507	0.114478	0.0869565	0	0	0.0833333	0.0615385	0	0.0789474	0.111111	0	0	0.1875	CNV_2R0144
2R	43134300	43136700	2400	FALSE	AGAP003770 (39S ribosomal protein L51, mitochondrial)	FALSE	0	0	0	0	0.0606061	0	0	0	0	0	0	0	0	0	0	0	CNV_2R3470
2R	43350000	43356600	6600	FALSE	AGAP003791 (RAD51-like protein 2 )	FALSE	0.264706	0	0	0	0	0	0	0	0	0	0	0	0	0	0	0	CNV_2R4768
2R	43580100	43581600	1500	FALSE		FALSE	0	0	0.197802	0.126761	0.16835	0.130435	0.338235	0.0727273	0.416667	0.507692	0	0.236842	0.111111	0.522222	0.378378	0.169643	CNV_2R0008
2R	44355600	44357400	1800	FALSE		FALSE	0	0.0133333	0	0.056338	0	0	0	0	0	0	0	0	0	0	0	0	CNV_2R0922
2R	44713500	44716500	3000	FALSE	AGAP003870 (THO complex subunit 7 )	FALSE	0	0	0	0	0.0976431	0	0	0	0	0	0	0	0	0	0	0.00892857	CNV_2R1842
2R	45126900	45128700	1800	FALSE		FALSE	0	0	0	0	0.0808081	0	0	0	0	0	0	0.0263158	0	0	0	0	CNV_2R3346
2R	45238200	45241500	3300	FALSE		FALSE	0	0	0.0879121	0	0	0	0	0	0.0833333	0	0	0.0789474	0	0	0	0	CNV_2R0135
2R	45765600	45768000	2400	FALSE	AGAP003902 (anaphase-promoting complex subunit 7 )	FALSE	0	0	0	0	0.0909091	0	0	0	0	0	0	0	0	0	0	0	CNV_2R3347
2R	45775800	45803700	27900	FALSE	AGAP003906 (hypothetical protein); AGAP003907 (hypothetical protein)	FALSE	0	0	0	0	0.010101	0	0	0	0	0	0	0	0	0	0	0.178571	CNV_2R1409
2R	45879900	45921900	42000	FALSE		FALSE	0.220588	0.266667	0.351648	0.394366	0.158249	0.565217	0.308824	0.309091	0.25	0.384615	0.25	0.315789	0.222222	0.344444	0.135135	0.205357	CNV_2R0050
2R	45879900	45939000	59100	FALSE		FALSE	0.0147059	0.0266667	0	0.0704225	0.003367	0	0	0.0363636	0	0.0461538	0	0	0	0.0111111	0.297297	0	CNV_2R0305
2R	45879900	45979800	99900	FALSE		FALSE	0.0441176	0.0533333	0	0.084507	0.003367	0	0	0.218182	0	0.0153846	0.25	0	0	0.0666667	0.0810811	0	CNV_2R0126
2R	45973800	46014600	40800	FALSE		FALSE	0	0	0.032967	0	0.026936	0	0.0735294	0	0	0.0461538	0	0.210526	0	0.0555556	0.027027	0.0267857	CNV_2R0897
2R	47561400	47565900	4500	FALSE		FALSE	0	0.0133333	0.010989	0	0.00673401	0	0.0735294	0	0	0	0	0	0.111111	0	0.0540541	0	CNV_2R0572
2R	47909700	47911800	2100	FALSE		FALSE	0	0	0.142857	0	0.00673401	0	0	0	0.0833333	0.246154	0	0.236842	0	0.355556	0	0	CNV_2R0426
2R	47927400	47933400	6000	FALSE	AGAP004023 (autophagy related gene)	FALSE	0.117647	0	0	0	0	0	0	0	0	0	0	0	0	0	0	0	CNV_2R4802
2R	48184200	48189900	5700	FALSE		FALSE	0.588235	0	0	0	0	0	0	0	0	0	0	0	0	0	0	0	CNV_2R4752
2R	48188700	48206700	18000	FALSE		FALSE	0	0	0	0	0	0	0	0	0	0	0	0	0	0	0.216216	0	CNV_2R3267
2R	48252000	48261600	9600	FALSE		FALSE	0	0	0	0	0	0.304348	0	0	0	0	0	0	0	0	0	0	CNV_2R4356
2R	48499500	48501300	1800	FALSE		FALSE	0	0	0	0	0	0	0.0588235	0	0	0	0	0	0	0	0	0	CNV_2R5317
2R	49149900	49151400	1500	FALSE		FALSE	0.147059	0	0	0	0	0	0	0	0	0	0	0	0	0	0	0	CNV_2R4753
2R	49194000	49198800	4800	FALSE		FALSE	0	0	0.120879	0	0.037037	0	0.117647	0	0.0833333	0	0	0.0789474	0	0	0	0	CNV_2R0179
2R	49288500	49291200	2700	FALSE		FALSE	0	0	0.032967	0	0.020202	0	0	0	0	0	0	0.105263	0	0	0	0	CNV_2R0868
2R	49688700	49691400	2700	FALSE		FALSE	0	0	0	0	0	0	0	0	0	0	0	0	0	0	0	0.0625	CNV_2R1514
2R	49706100	49709700	3600	FALSE	AGAP013472 (hypothetical protein)	FALSE	0	0	0	0	0	0.173913	0	0	0	0	0	0	0	0	0	0	CNV_2R4477
2R	49727400	49732500	5100	FALSE		FALSE	0	0	0.0659341	0	0.026936	0	0	0	0.0833333	0	0	0.0263158	0	0	0	0	CNV_2R0300
2R	49795800	49797600	1800	FALSE		FALSE	0.117647	0	0	0	0	0	0	0	0	0	0	0	0	0	0	0	CNV_2R4754
2R	49975500	49978200	2700	FALSE		FALSE	0	0	0	0	0	0	0	0	0	0	0	0	0	0	0.297297	0	CNV_2R3257
2R	50176500	50178300	1800	FALSE		FALSE	0	0	0.043956	0	0.0505051	0	0	0	0.166667	0	0	0	0	0	0	0.00892857	CNV_2R0256
2R	50508300	50509800	1500	FALSE		FALSE	0	0	0	0	0	0	0.0588235	0	0	0	0	0	0	0	0	0	CNV_2R5279
2R	50685300	50688900	3600	FALSE		FALSE	0	0	0	0	0	0	0	0	0	0	0	0	0	0	0	0.0714286	CNV_2R1531
2R	50761200	50764200	3000	FALSE		FALSE	0	0.0266667	0.791209	0.267606	0.784512	0.956522	0.75	0.127273	0.833333	0.461538	0.25	0.763158	0.555556	0.344444	1	0.892857	CNV_2R0064
2R	50968200	50971200	3000	FALSE		FALSE	0	0	0	0	0	0	0	0.109091	0	0	0	0	0	0	0	0	CNV_2R0095
2R	50990400	50995200	4800	FALSE		FALSE	0	0	0	0	0	0	0.0882353	0	0	0	0	0	0	0	0	0	CNV_2R5318
2R	50993700	50995200	1500	FALSE		FALSE	0	0	0.0659341	0	0.198653	0.0434783	0.0735294	0	0.0833333	0	0	0.105263	0.111111	0.0222222	0.378378	0.4375	CNV_2R0065
2R	50998800	51004200	5400	FALSE	AGAP004165 (glutathione S-transferase delta class)	TRUE	0.102941	0	0	0	0	0	0	0	0	0	0	0	0	0	0	0	CNV_2R4876
2R	51331800	51334500	2700	FALSE		FALSE	0	0	0	0	0	0	0	0	0	0	0	0	0	0	0	0.0982143	CNV_2R1410
2R	51380100	51381900	1800	FALSE		FALSE	0	0	0	0	0	0.173913	0	0	0	0	0	0	0	0	0	0	CNV_2R4465
2R	51757500	51760200	2700	FALSE		FALSE	1	1	1	1	1	1	1	1	1	0.969231	1	1	1	0.966667	1	1	CNV_2R0010
2R	51787500	51791100	3600	FALSE		FALSE	1	0.986667	1	1	0.993266	1	0.985294	1	1	1	1	0.973684	1	0.977778	1	1	CNV_2R0011
2R	51972900	51975300	2400	FALSE	AGAP004216 (hypothetical protein)	FALSE	0	0	0.021978	0	0	0	0.147059	0	0	0	0	0	0	0.0111111	0	0	CNV_2R0662
2R	52457400	52461600	4200	FALSE		FALSE	0	0	0	0	0.0808081	0	0	0	0	0	0	0	0	0	0	0	CNV_2R3315
2R	52458900	52461600	2700	FALSE		FALSE	0	0	0	0	0.0505051	0	0	0	0	0	0	0	0	0	0	0	CNV_2R3400
2R	52719300	52721700	2400	FALSE		FALSE	0	0	0	0	0	0	0	0	0	0	0	0	0	0	0.135135	0	CNV_2R3266
2R	52719300	52722900	3600	FALSE		FALSE	0	0	0	0	0	0	0	0	0	0	0	0	0	0	0.135135	0	CNV_2R3258
2R	52782300	52785300	3000	FALSE		FALSE	0	0	0.0549451	0	0	0	0	0	0	0	0.25	0.0526316	0	0	0	0	CNV_2R0621
2R	52986300	52997100	10800	FALSE		FALSE	0	0	0.010989	0	0	0	0.0735294	0	0.166667	0	0	0	0	0	0	0	CNV_2R0136
2R	53005200	53054400	49200	FALSE		FALSE	0	0	0	0	0.026936	0	0.102941	0	0	0	0	0	0	0	0	0	CNV_2R3428
2R	53182500	53184000	1500	FALSE		FALSE	0	0	0	0	0.0606061	0	0	0	0	0	0	0	0	0	0	0	CNV_2R3444
2R	53265000	53275200	10200	FALSE		FALSE	0	0	0	0	0	0	0	0.254545	0	0	0	0	0	0	0	0	CNV_2R0052
2R	53433900	53438100	4200	FALSE	AGAP013387 (hypothetical protein); AGAP013528 (hypothetical protein)	FALSE	0.264706	0	0	0	0	0	0	0	0	0	0	0.0263158	0	0	0	0	CNV_2R4761
2R	53508000	53509500	1500	FALSE		FALSE	0	0.0533333	0	0.028169	0	0	0	0	0	0	0	0	0	0	0	0	CNV_2R0647
2R	53508300	53510400	2100	FALSE		FALSE	0	0	0	0	0	0	0	0	0	0	0	0	0	0	0	0.0714286	CNV_2R1425
2R	53800800	53810100	9300	FALSE	AGAP004281 (hypothetical protein)	FALSE	0	0	0	0	0	0	0	0	0	0	0	0.0263158	0	0	0	0.0625	CNV_2R1411
2R	53812500	53852400	39900	FALSE	AGAP004282 (hypothetical protein)	FALSE	0	0	0	0.0140845	0	0	0	0.0727273	0	0	0	0	0	0	0	0	CNV_2R0156
2R	53852100	53871900	19800	FALSE		FALSE	0	0	0.0769231	0	0.016835	0.130435	0.0441176	0	0	0	0	0	0	0.0111111	0	0.0803571	CNV_2R0675
2R	53868000	53871300	3300	FALSE		FALSE	0	0	0	0	0.0572391	0	0	0	0	0	0	0	0	0	0	0	CNV_2R3403
2R	54269400	54271800	2400	FALSE	AGAP004306 (hypothetical protein)	FALSE	0	0	0	0	0.03367	0	0.0882353	0	0	0	0	0	0	0	0	0	CNV_2R3429
2R	54274500	54276000	1500	FALSE		FALSE	0	0	0	0	0	0	0.0588235	0	0	0	0	0	0	0	0	0	CNV_2R5427
2R	54518400	54522600	4200	FALSE		FALSE	0	0.0533333	0	0.0140845	0.013468	0	0	0	0	0	0	0	0	0.0222222	0	0.0267857	CNV_2R0518
2R	54567900	54585300	17400	FALSE		FALSE	0.279412	0.173333	0.142857	0.422535	0.127946	0.173913	0.205882	0.527273	0.0833333	0.323077	0.5	0.236842	0.222222	0.288889	0	0.205357	CNV_2R0037
2R	54759900	54763500	3600	FALSE		FALSE	0	0	0	0	0.003367	0	0	0	0	0.123077	0	0	0	0.0333333	0	0	CNV_2R1973
2R	54915000	54919200	4200	FALSE		FALSE	0	0	0	0	0	0.173913	0	0	0	0	0	0	0	0	0	0	CNV_2R4466
2R	55002300	55006500	4200	FALSE		FALSE	0	0.0133333	0	0.0704225	0	0	0	0.0181818	0	0	0	0	0	0	0	0	CNV_2R0129
2R	55008600	55020300	11700	FALSE		FALSE	0	0.133333	0	0	0	0	0	0	0	0	0	0	0	0	0.027027	0	CNV_2R0541
2R	55013700	55016700	3000	FALSE		FALSE	0	0.0133333	0	0	0.003367	0	0	0	0	0	0	0.0263158	0	0.0111111	0.351351	0	CNV_2R0481
2R	55434900	55436400	1500	FALSE		FALSE	0	0	0	0	0	0	0.0588235	0	0	0	0	0	0	0	0	0	CNV_2R5285
2R	55929300	55936200	6900	FALSE	AGAP004428 (Midline fasciclin); AGAP004429 (polypeptide N-acetylgalactosaminyltransferase)	FALSE	0	0	0	0	0	0	0	0	0	0.0615385	0	0	0	0.0111111	0	0	CNV_2R1979
2R	56324100	56326500	2400	FALSE		FALSE	0	0	0	0	0	0	0	0	0	0.0923077	0	0	0	0.0555556	0	0	CNV_2R1980
2R	56614200	56641500	27300	FALSE		FALSE	0	0	0	0	0.0808081	0	0	0	0	0	0	0	0	0	0	0	CNV_2R3380
2R	56863200	56864700	1500	FALSE		FALSE	0	0	0	0	0.020202	0	0.0294118	0	0	0	0	0	0	0	0.189189	0.0178571	CNV_2R1800
2R	57260100	57272400	12300	FALSE		FALSE	0	0	0	0	0	0	0	0	0	0	0	0	0	0	0.135135	0	CNV_2R3281
2R	57425400	57431100	5700	FALSE	AGAP004530 (hypothetical protein); AGAP004531 (Cathepsin B precursor)	FALSE	0	0.0133333	0	0.0140845	0	0	0	0.454545	0	0	0	0	0	0	0	0	CNV_2R0032
2R	57511200	57513300	2100	FALSE		FALSE	0	0	0	0	0	0	0.176471	0	0	0	0	0	0	0	0	0	CNV_2R5244
2R	57535800	57538200	2400	FALSE	AGAP004550 (Dolichol-phosphate mannosyltransferase subunit 3)	FALSE	0	0	0	0	0	0	0	0.363636	0	0	0	0	0	0	0	0	CNV_2R0044
2R	57564900	57567000	2100	FALSE		FALSE	0	0	0	0	0.00673401	0	0.0882353	0	0	0.0153846	0	0	0	0.0444444	0	0	CNV_2R1951
2R	57599700	57602100	2400	FALSE		FALSE	0	0.0266667	0	0.267606	0	0	0	0.0545455	0	0	0	0	0	0	0	0	CNV_2R0013
2R	57631200	57634500	3300	FALSE		FALSE	0	0	0	0	0	0	0	0	0	0.0153846	0	0	0	0.122222	0	0	CNV_2R2024
2R	57694200	57696000	1800	FALSE		FALSE	0	0	0.021978	0	0.127946	0	0.0294118	0	0	0	0	0	0	0.0222222	0	0	CNV_2R0861
2R	57956400	57975300	18900	FALSE		FALSE	1	0.986667	0.989011	1	1	1	0.941176	1	1	1	1	0.921053	1	0.988889	1	0.982143	CNV_2R0014
2R	57989100	57994800	5700	FALSE	AGAP004585 (Translin-associated factor X)	FALSE	0	0	0	0	0	0	0	0	0	0	0	0	0	0.0555556	0	0	CNV_2R2394
2R	57995100	57998400	3300	FALSE		FALSE	0.0735294	0	0	0	0	0	0	0	0	0	0	0	0	0	0	0	CNV_2R4867
2R	57995100	58000800	5700	FALSE		FALSE	0.0735294	0	0	0	0	0	0	0	0	0	0	0	0	0	0	0	CNV_2R4798
2R	57996000	57998400	2400	FALSE		FALSE	0.0588235	0	0	0	0	0	0	0	0	0	0	0	0	0	0	0	CNV_2R4840
2R	57996000	58000800	4800	FALSE		FALSE	0.176471	0	0	0	0	0	0	0	0	0	0	0	0.222222	0	0	0	CNV_2R4718
2R	57999000	58000800	1800	FALSE		FALSE	0.132353	0	0	0	0	0	0	0	0	0	0	0	0	0.0111111	0	0	CNV_2R3128
2R	58047000	58052400	5400	FALSE		FALSE	0.0294118	0.0133333	0.021978	0	0.138047	0	0	0	0	0.0615385	0	0.0263158	0.111111	0.0444444	0	0.133929	CNV_2R0805
2R	58059000	58071900	12900	FALSE		FALSE	0	0.0133333	0.0549451	0	0.151515	0	0	0	0	0.0615385	0	0.0263158	0.222222	0.0222222	0	0.125	CNV_2R0614
2R	58059000	58099200	40200	FALSE		FALSE	0.0588235	0	0	0	0.003367	0	0	0	0	0	0	0	0	0	0	0	CNV_2R4016
2R	58462200	58464300	2100	FALSE		FALSE	0	0	0	0	0	0.217391	0	0	0	0	0	0	0	0.0111111	0.027027	0	CNV_2R3179
2R	58506600	58509300	2700	FALSE		FALSE	0	0.0933333	0	0	0	0	0	0.0727273	0	0	0	0	0	0	0	0	CNV_2R0097
2R	58643100	58646400	3300	FALSE		FALSE	0	0	0	0	0	0	0	0	0	0.0615385	0	0	0	0.0333333	0	0	CNV_2R1966
2R	58662900	58666200	3300	FALSE		FALSE	0.191176	0	0	0	0	0	0	0	0	0	0	0	0	0	0	0	CNV_2R4769
2R	58678200	58681500	3300	FALSE	AGAP004634 (hypothetical protein)	FALSE	0	0	0	0.0140845	0	0	0	0.0727273	0	0	0	0	0	0.0111111	0	0	CNV_2R0260
2R	58687800	58693500	5700	FALSE		FALSE	0	0	0	0	0.0572391	0	0	0	0	0	0	0	0	0	0	0	CNV_2R3503
2R	58798200	58803000	4800	FALSE		FALSE	0.0588235	0	0	0	0	0	0	0	0	0	0	0	0	0	0	0	CNV_2R5014
2R	58802700	58805100	2400	FALSE	AGAP004638 (hypothetical protein)	FALSE	0	0	0	0	0	0	0	0.127273	0	0	0	0	0	0	0	0	CNV_2R0045
2R	58824900	58835700	10800	FALSE		FALSE	0	0.0266667	0.021978	0	0.0572391	0.0434783	0	0	0	0.0153846	0	0.0526316	0	0.0222222	0	0.0535714	CNV_2R0924
2R	58865700	58868100	2400	FALSE		FALSE	0	0.0133333	0.032967	0	0.117845	0	0	0	0	0.0153846	0	0.0263158	0	0	0	0	CNV_2R0966
2R	59202900	59205600	2700	TRUE		FALSE	0	0	0	0	0	0	0	0	0	0	0	0	0	0	0	0.383929	CNV_2R1417
2R	59305800	59309400	3600	TRUE		FALSE	0	0.0266667	0	0.056338	0	0	0	0.0181818	0	0	0	0	0	0	0	0	CNV_2R0053
2R	59332200	59333700	1500	TRUE		FALSE	0	0	0	0	0	0	0	0.0727273	0	0	0	0	0	0	0	0	CNV_2R0286
2R	59362500	59365200	2700	TRUE		FALSE	0.132353	0	0.010989	0	0.010101	0	0	0	0	0	0	0	0	0.0111111	0	0.0267857	CNV_2R1329
2R	59362500	59368500	6000	TRUE		FALSE	0.0882353	0	0.043956	0	0.00673401	0	0	0	0	0	0	0	0.111111	0	0	0.00892857	CNV_2R0756
2R	59388000	59390400	2400	TRUE		FALSE	0.191176	0.253333	0.56044	0.338028	0.824916	0.130435	0.308824	0.309091	0.75	0.707692	0	0.578947	1	0.633333	0.216216	0.776786	CNV_2R0015
2R	59388000	59412600	24600	TRUE		FALSE	0	0	0	0	0.003367	0	0.0588235	0	0	0.0153846	0	0	0	0.0111111	0	0	CNV_2R2045
2R	59432700	59438700	6000	TRUE		FALSE	0	0.08	0.043956	0	0.003367	0	0	0	0.166667	0	0	0.0526316	0.111111	0	0	0	CNV_2R0148
2R	59432700	59446500	13800	TRUE		FALSE	0	0.0533333	0.0879121	0	0.030303	0.130435	0.0147059	0	0	0	0	0.0526316	0.333333	0	0	0	CNV_2R0709
2R	59496000	59499600	3600	TRUE		FALSE	0	0.0133333	0	0.0140845	0.003367	0	0	0.163636	0	0	0	0	0	0.0111111	0.027027	0	CNV_2R0054
2R	59506500	59512200	5700	TRUE		FALSE	0	0.04	0.0659341	0	0.030303	0	0	0	0	0	0	0	0.111111	0	0	0.0714286	CNV_2R0766
2R	59703000	59707500	4500	TRUE		FALSE	0	0	0.010989	0	0.03367	0	0.0147059	0	0	0.123077	0	0	0.111111	0.0666667	0	0.00892857	CNV_2R1092
2R	59907000	59910000	3000	TRUE		FALSE	0.147059	0.16	0.0549451	0.056338	0.013468	0	0.0147059	0.0545455	0.0833333	0.2	0	0.0263158	0.222222	0.144444	0.351351	0.0357143	CNV_2R0070
2R	59986800	60003300	16500	TRUE		FALSE	0	0	0	0	0.016835	0	0	0	0	0	0	0	0	0	0	0.0714286	CNV_2R1448
2R	60055800	60062700	6900	TRUE		FALSE	0	0	0	0	0.0707071	0	0	0	0	0	0	0	0	0.0111111	0	0	CNV_2R2215
2R	60056400	60059100	2700	TRUE		FALSE	0	0.0933333	0.0659341	0	0.026936	0.26087	0.0147059	0	0.166667	0	0	0.0263158	0.333333	0.0111111	0	0	CNV_2R0149
2R	60060900	60063600	2700	TRUE		FALSE	0	0	0.010989	0	0.026936	0	0	0	0	0.0615385	0	0	0	0.155556	0	0.00892857	CNV_2R0807
2R	60280800	60282900	2100	TRUE		FALSE	0	0	0	0	0	0	0	0	0	0.0769231	0	0	0	0.0555556	0	0	CNV_2R2005
2R	60328500	60331800	3300	TRUE		FALSE	0	0	0	0	0	0	0.0735294	0	0	0	0	0	0	0.0222222	0	0	CNV_2R2673
2R	60361500	60363900	2400	TRUE		FALSE	0	0	0	0.0985915	0	0	0	0	0.0833333	0	0	0	0	0	0	0	CNV_2R0182
2R	60389400	60392700	3300	TRUE		FALSE	0	0	0	0	0	0.217391	0	0	0	0	0	0	0	0	0	0	CNV_2R4485
2R	60428700	60432900	4200	TRUE		FALSE	0	0	0.0989011	0	0	0	0	0	0	0	0	0.0526316	0	0	0	0	CNV_2R0772
2R	60472500	60474300	1800	TRUE		FALSE	0.882353	0.946667	0.879121	1	0.626263	0.26087	0.411765	0.981818	0.75	0.892308	0.75	0.789474	0.777778	0.744444	1	0.383929	CNV_2R0016
2R	60472500	60477300	4800	TRUE		FALSE	0	0.0266667	0.0769231	0	0.289562	0.0869565	0.455882	0	0.166667	0.107692	0	0.0789474	0.222222	0.144444	0	0.598214	CNV_2R0071
2R	60472500	60529800	57300	TRUE		FALSE	0.0588235	0	0.032967	0	0.0673401	0.478261	0.102941	0	0.0833333	0	0	0.0526316	0	0.0333333	0	0.0178571	CNV_2R0245
2R	60528900	60538500	9600	TRUE		FALSE	0	0.08	0	0.0704225	0.010101	0	0.0735294	0.0363636	0	0.0307692	0	0.0526316	0.111111	0	0.162162	0.00892857	CNV_2R0362
2R	60528900	60576900	48000	TRUE		FALSE	0.0588235	0.04	0.0549451	0.15493	0.040404	0	0.0294118	0.0363636	0	0.0461538	0.5	0.131579	0.111111	0.155556	0.567568	0	CNV_2R0287
2R	60573900	60576900	3000	TRUE		FALSE	0.632353	0.426667	0.802198	0.633803	0.727273	0.869565	0.794118	0.818182	0.833333	0.769231	0.25	0.684211	0.777778	0.6	0.297297	0.651786	CNV_2R0017
2R	60616200	60624000	7800	TRUE		FALSE	0.0147059	0	0	0	0.003367	0	0.0147059	0	0	0	0	0	0	0	0.108108	0	CNV_2R3277
2R	60620700	60624000	3300	TRUE		FALSE	0.808824	0.28	1	0.323944	0.993266	0.869565	0.941176	0.4	1	0.984615	0	0.947368	1	0.9	0.864865	1	CNV_2R0038
2R	60668700	60671400	2700	TRUE		FALSE	0	0.0133333	0.340659	0	0.161616	0.130435	0.102941	0	0.666667	0.153846	0	0.289474	0.444444	0.244444	0	0.0714286	CNV_2R0137
2R	60771300	60774300	3000	TRUE		FALSE	0	0.0133333	0.0659341	0	0.454545	0.304348	0.588235	0	0.25	0	0	0.0526316	0.222222	0.144444	0	0.142857	CNV_2R0072
2R	60799200	60819600	20400	TRUE		FALSE	0	0.146667	0.021978	0.197183	0.003367	0	0.0441176	0.218182	0	0.138462	0	0.0263158	0	0.0555556	0.0810811	0.0178571	CNV_2R0033
2R	60799200	60827700	28500	TRUE		FALSE	0.0735294	0.12	0	0.15493	0	0.0869565	0	0.0363636	0	0.169231	0.75	0.105263	0	0.177778	0.027027	0.0267857	CNV_2R0119
2R	60972900	60994500	21600	TRUE		FALSE	0.0294118	0	0	0	0.003367	0	0	0	0	0	0	0.131579	0	0	0.216216	0	CNV_2R3259
2R	60978900	60983100	4200	TRUE		FALSE	0.897059	0.96	0.923077	0.985915	0.885522	0.869565	0.926471	0.909091	1	0.969231	0.25	0.657895	1	0.933333	0.783784	0.955357	CNV_2R0018
2R	61085400	61093200	7800	TRUE		FALSE	0	0.04	0.010989	0	0.010101	0.173913	0	0	0	0.0153846	0	0	0	0.0111111	0	0.00892857	CNV_2R0476
2R	61115400	61119600	4200	TRUE		FALSE	0	0	0.131868	0	0.350168	0.434783	0.147059	0	0.0833333	0.0923077	0	0.0789474	0.555556	0.0777778	0.027027	0.0535714	CNV_2R0183
2R	61150200	61161300	11100	TRUE		FALSE	0	0.0666667	0	0.0422535	0	0	0	0.0363636	0	0	0	0	0	0.0111111	0	0	CNV_2R0131
2R	61166100	61168200	2100	TRUE		FALSE	0.0441176	0.0666667	0	0.056338	0	0	0	0.0545455	0	0.0153846	0	0	0	0	0	0.00892857	CNV_2R0098
2R	61306800	61309500	2700	TRUE		FALSE	0	0.12	0	0.084507	0	0	0	0.0363636	0	0	0	0	0	0	0	0	CNV_2R0212
2R	61370400	61439700	69300	TRUE	AGAP004675 (putative muscarinic acetylcholine receptor 2)	FALSE	0	0	0	0	0	0	0	0	0	0	0.5	0.105263	0	0	0	0	CNV_2R6018
2R	61416600	61426500	9900	TRUE		FALSE	0	0	0	0	0.0774411	0	0.205882	0	0	0	0	0	0	0	0	0	CNV_2R3411
2R	61425000	61426500	1500	TRUE		FALSE	0.411765	0.986667	0.802198	0.971831	0.811448	0.956522	0.764706	0.945455	1	0.892308	0	0.710526	0.666667	0.922222	0.972973	0.9375	CNV_2R0020
2R	61425000	61439700	14700	TRUE		FALSE	0.367647	0	0.043956	0.028169	0.020202	0	0	0.0545455	0	0.0307692	0	0.0526316	0	0.0666667	0	0.00892857	CNV_2R0264
2R	61456800	61461300	4500	TRUE		FALSE	0	0	0	0	0.0909091	0	0	0	0	0	0	0	0	0.0111111	0	0	CNV_2R2927
2R	61456800	61506300	49500	TRUE		FALSE	0.0147059	0	0	0	0.013468	0	0	0	0	0	0	0	0	0.0555556	0	0	CNV_2R2600
2R	61456800	61534200	77400	TRUE		FALSE	0	0	0	0	0	0	0	0	0	0	0	0.157895	0	0	0	0	CNV_2R5971
2R	61525200	61534200	9000	TRUE		FALSE	0	0.0933333	0	0.0140845	0	0	0	0.0181818	0	0	0	0	0	0	0	0	CNV_2R0021
3L	9600	62100	52500	TRUE		FALSE	0	0.04	0.010989	0.056338	0.016835	0	0.0147059	0	0	0	0	0.105263	0	0	0	0	CNV_3L0712
3L	65100	69600	4500	TRUE		FALSE	0	0.213333	0	0.084507	0	0	0	0.0727273	0	0	0	0	0	0.0111111	0	0	CNV_3L0237
3L	67800	75900	8100	TRUE		FALSE	0	0	0	0	0	0	0.0588235	0	0	0	0	0	0	0	0	0.0357143	CNV_3L1861
3L	72000	75900	3900	TRUE		FALSE	0.279412	0.6	0.582418	0.690141	0.599327	0.565217	0.779412	0.436364	0.416667	0.646154	0.75	0.5	0.555556	0.644444	0.972973	0.866071	CNV_3L0001
3L	98700	108900	10200	TRUE		FALSE	0.191176	0	0.417582	0	0.481481	0.0869565	0.338235	0.0181818	0.166667	0.323077	0	0.263158	0.555556	0.122222	0.351351	0.392857	CNV_3L0089
3L	105900	108900	3000	TRUE		FALSE	0.720588	1	0.571429	1	0.505051	0.826087	0.661765	0.963636	0.833333	0.676923	0.75	0.447368	0.444444	0.744444	0.594595	0.589286	CNV_3L0002
3L	105900	121800	15900	TRUE		FALSE	0	0	0	0	0.00673401	0	0	0	0	0	0.25	0	0	0.0555556	0.027027	0	CNV_3L2469
3L	118800	121800	3000	TRUE		FALSE	0	0	0.021978	0	0.016835	0	0	0	0	0	0	0	0.111111	0	0	0.0714286	CNV_3L0980
3L	201000	240300	39300	TRUE		FALSE	0.161765	0	0	0	0	0	0	0	0	0	0	0	0	0	0	0	CNV_3L4967
3L	238800	272100	33300	TRUE		FALSE	0.220588	0.333333	0.582418	0.084507	0.555556	0.826087	0.647059	0.145455	0.666667	0.430769	0.75	0.815789	0.777778	0.3	0.189189	0.696429	CNV_3L0076
3L	365700	370500	4800	TRUE		FALSE	0	0	0	0	0.003367	0	0.117647	0	0	0	0	0	0	0	0	0	CNV_3L4315
3L	387300	394500	7200	TRUE		FALSE	0	0.0666667	0	0	0	0	0	0	0	0	0	0	0	0	0	0	CNV_3L0579
3L	413400	420900	7500	TRUE	AGAP010317 (hypothetical protein)	FALSE	0	0	0.010989	0	0.013468	0.173913	0	0	0	0	0	0	0	0.0111111	0	0	CNV_3L1182
3L	486000	488700	2700	TRUE		FALSE	0.0147059	0	0.010989	0.0140845	0	0.0434783	0.0735294	0	0	0	0	0	0	0.0666667	0	0	CNV_3L0981
3L	530400	542400	12000	TRUE		FALSE	0	0	0.021978	0	0.003367	0	0	0	0	0	0	0	0	0.0555556	0.0540541	0.00892857	CNV_3L0836
3L	530700	540900	10200	TRUE		FALSE	0	0	0	0	0	0	0	0	0	0.0615385	0	0	0	0.0111111	0	0	CNV_3L2126
3L	607200	610800	3600	TRUE		FALSE	0	0	0	0.0985915	0	0.130435	0.0147059	0.0363636	0	0	0	0	0	0	0	0.0178571	CNV_3L0281
3L	669600	671100	1500	TRUE		FALSE	0	0	0	0.084507	0	0	0	0.0181818	0	0.0307692	0	0.0263158	0	0	0	0	CNV_3L0416
3L	669600	687600	18000	TRUE	AGAP010322 (hypothetical protein)	FALSE	0	0.0133333	0	0.0985915	0	0	0	0	0	0.0153846	0	0	0	0.0333333	0	0	CNV_3L1297
3L	687300	703800	16500	TRUE		FALSE	0.0294118	0.0533333	0.593407	0.028169	0.653199	0.347826	0.661765	0.109091	0.583333	0.738462	0.25	0.605263	0.666667	0.644444	0.243243	0.669643	CNV_3L0090
3L	687300	714300	27000	TRUE	AGAP010323 (hypothetical protein)	FALSE	0.0147059	0	0.010989	0	0.03367	0	0	0	0.166667	0.0769231	0	0.131579	0	0.0222222	0	0.0892857	CNV_3L0316
3L	701400	703800	2400	TRUE		FALSE	0	0	0.120879	0	0.0673401	0	0.147059	0	0.0833333	0.0923077	0	0.0263158	0.222222	0.122222	0.027027	0.0714286	CNV_3L0495
3L	746400	748500	2100	TRUE		FALSE	0	0	0	0	0	0	0	0	0	0	0	0	0	0	0	0.0892857	CNV_3L1632
3L	746400	749400	3000	TRUE		FALSE	0	0.0133333	0	0.028169	0	0	0	0.109091	0	0	0	0	0	0	0	0	CNV_3L0155
3L	771900	780600	8700	TRUE		FALSE	0	0.213333	0.010989	0.0985915	0.00673401	0	0	0.290909	0	0.0769231	0	0	0	0.0222222	0.162162	0	CNV_3L0003
3L	824700	835800	11100	TRUE		FALSE	0	0	0	0	0.0505051	0	0.411765	0	0	0	0	0	0	0.0111111	0	0	CNV_3L2380
3L	827100	834000	6900	TRUE		FALSE	0	0	0.032967	0	0.040404	0	0	0	0	0	0	0	0	0	0	0.0535714	CNV_3L0798
3L	850200	853800	3600	TRUE		FALSE	0.102941	0	0	0	0	0	0.0294118	0	0	0	0	0	0	0	0	0	CNV_3L4990
3L	862800	864600	1800	TRUE		FALSE	0	0	0.0989011	0	0.10101	0.173913	0.0441176	0	0	0	0	0	0.111111	0.0111111	0.297297	0.0803571	CNV_3L0866
3L	867000	871800	4800	TRUE		FALSE	0	0.28	0.010989	0.0704225	0	0	0	0.0363636	0	0.0923077	0	0	0	0.0777778	0	0	CNV_3L0246
3L	868800	871800	3000	TRUE		FALSE	0	0.0533333	0	0.056338	0	0	0	0	0	0.0153846	0	0	0	0.0222222	0	0	CNV_3L0589
3L	894900	903300	8400	TRUE		FALSE	0	0.0133333	0	0	0.020202	0	0.0882353	0	0	0	0	0	0	0	0	0	CNV_3L0631
3L	956100	962700	6600	TRUE		FALSE	0	0.0133333	0.032967	0	0.037037	0	0.0882353	0.0181818	0.0833333	0.0923077	0	0.0526316	0.111111	0.0222222	0.0810811	0.0714286	CNV_3L0126
3L	1020300	1022100	1800	TRUE		FALSE	0.235294	0.04	0.197802	0.0140845	0.138047	0	0.205882	0.109091	0.0833333	0.184615	0	0.157895	0.222222	0.288889	0.162162	0.133929	CNV_3L0114
3L	1026900	1036200	9300	TRUE		FALSE	0	0	0	0.0140845	0	0	0	0	0	0	1	0	0	0	0	0	CNV_3L6138
3L	1093500	1099500	6000	TRUE		FALSE	0.323529	0	0	0	0	0	0	0	0	0	0	0	0	0	0	0	CNV_3L4978
3L	1137300	1146000	8700	TRUE		FALSE	0	0.0533333	0	0.0140845	0.003367	0	0	0	0	0.0153846	0	0	0	0.0222222	0	0	CNV_3L0723
3L	1137300	1154700	17400	TRUE		FALSE	0.0588235	0	0	0	0	0	0	0	0	0	0	0	0	0	0	0	CNV_3L5134
3L	1137600	1140300	2700	TRUE		FALSE	0	0	0	0.0704225	0	0	0	0.0545455	0	0	0	0	0	0	0	0	CNV_3L0417
3L	1145700	1149900	4200	TRUE		FALSE	0.0147059	0.106667	0.043956	0.056338	0.03367	0	0	0.0181818	0.0833333	0.0307692	0	0	0	0.0444444	0.027027	0.0535714	CNV_3L0443
3L	1145700	1153800	8100	TRUE		FALSE	0	0.0533333	0	0	0	0	0	0	0	0	0	0	0.111111	0	0	0	CNV_3L0685
3L	1145700	1154700	9000	TRUE		FALSE	0	0.0533333	0.021978	0	0.003367	0	0	0.0181818	0	0	0	0	0	0.0111111	0	0	CNV_3L0546
3L	1319400	1334700	15300	TRUE		FALSE	0	0	0	0	0	0	0.0147059	0	0	0.0153846	0	0	0	0.0666667	0	0	CNV_3L2152
3L	1351500	1355100	3600	TRUE		FALSE	0.0147059	0	0.395604	0	0.447811	0.73913	0.705882	0	0.416667	0.169231	0	0.421053	0.222222	0.177778	0	0.517857	CNV_3L0209
3L	1463400	1481400	18000	TRUE		FALSE	0	0.04	0	0	0.013468	0	0	0.0181818	0	0.0307692	0	0.0263158	0	0.0777778	0	0	CNV_3L0554
3L	1464300	1481400	17100	TRUE		FALSE	0	0.0666667	0	0.028169	0.00673401	0	0	0.0181818	0	0	0	0	0	0.0111111	0	0	CNV_3L0486
3L	1465500	1481400	15900	TRUE		FALSE	0.191176	0	0	0	0	0	0	0.0181818	0	0	0	0	0	0.0111111	0	0.00892857	CNV_3L0419
3L	1480500	1490400	9900	TRUE		FALSE	0	0	0.0549451	0	0.0841751	0	0.132353	0	0.166667	0	0	0.0789474	0.111111	0	0	0.142857	CNV_3L0333
3L	1521600	1526100	4500	TRUE		FALSE	0.102941	0.346667	0.813187	0.140845	0.750842	0.391304	0.602941	0.145455	0.916667	0.584615	0.25	0.789474	0.666667	0.377778	0.702703	0.633929	CNV_3L0063
3L	1521600	1545600	24000	TRUE		FALSE	0.147059	0.0533333	0	0.056338	0.013468	0	0	0.0363636	0	0.0153846	0	0	0	0.0333333	0	0.00892857	CNV_3L0302
3L	1553400	1554900	1500	TRUE		FALSE	0	0	0.032967	0	0.013468	0	0.0735294	0	0	0.0153846	0	0	0	0.0444444	0	0	CNV_3L0816
3L	1593000	1595100	2100	TRUE		FALSE	0	0.186667	0	0.126761	0	0	0	0.0727273	0	0	0	0	0	0	0	0	CNV_3L0143
3L	1621800	1624800	3000	TRUE		FALSE	0	0	0	0	0	0	0	0	0	0.0769231	0	0	0	0	0	0	CNV_3L2122
3L	1746000	1748100	2100	TRUE		FALSE	0	0.0133333	0	0.028169	0	0	0	0.0727273	0	0	0	0	0	0	0	0	CNV_3L0156
3L	1749300	1758300	9000	TRUE		FALSE	0	0	0	0	0	0	0	0	0	0	0	0	0	0	0.243243	0	CNV_3L3497
3L	1826400	1827900	1500	FALSE		FALSE	0	0	0.0989011	0	0.117845	0	0	0	0	0.0461538	0	0.0526316	0.222222	0.122222	0	0.142857	CNV_3L0785
3L	1849200	1854900	5700	FALSE		FALSE	0.220588	0.0133333	0	0.225352	0.013468	0	0	0.0909091	0	0.0923077	0	0	0	0.177778	0	0	CNV_3L0144
3L	1880700	1882200	1500	FALSE		FALSE	0	0	0	0	0.00673401	0.217391	0.0147059	0	0	0	0	0	0	0	0	0	CNV_3L4233
3L	1951800	1954800	3000	TRUE		FALSE	0	0.0266667	0	0.112676	0	0	0	0	0	0	0	0	0	0	0	0	CNV_3L0769
3L	2128800	2131800	3000	TRUE		FALSE	0.0882353	0	0	0	0	0	0	0	0	0	0	0	0	0	0	0	CNV_3L5001
3L	2147400	2151600	4200	TRUE		FALSE	0	0	0.120879	0	0.141414	0.130435	0.0735294	0	0.333333	0.138462	0	0.210526	0.111111	0.111111	0	0.0803571	CNV_3L0216
3L	2185200	2187000	1800	TRUE		FALSE	0	0	0	0	0	0	0	0	0	0	0	0	0	0	0	0.0625	CNV_3L1659
3L	2258700	2260500	1800	TRUE		FALSE	0	0	0	0	0.013468	0	0	0	0	0.0461538	0	0	0	0.0111111	0	0.0803571	CNV_3L1651
3L	2261400	2265000	3600	TRUE		FALSE	0	0	0	0	0	0	0	0	0	0.153846	0	0	0	0.0111111	0	0	CNV_3L2103
3L	2268600	2273100	4500	TRUE		FALSE	0.279412	0	0	0	0	0	0	0	0	0	0	0	0	0	0	0	CNV_3L4968
3L	2407200	2412300	5100	TRUE		FALSE	0	0	0.0549451	0	0.040404	0	0	0	0	0	0	0.0263158	0	0	0	0.00892857	CNV_3L0965
3L	2409300	2413800	4500	TRUE		FALSE	0	0	0.0769231	0	0.03367	0	0	0	0.25	0.0923077	0	0.0263158	0	0	0	0	CNV_3L0091
3L	2472900	2485200	12300	TRUE		FALSE	0	0.0266667	0	0.0704225	0	0	0	0.2	0	0	0	0	0	0	0	0	CNV_3L0045
3L	2480700	2483100	2400	TRUE		FALSE	0	0	0.0769231	0	0.131313	0	0.411765	0	0	0	0	0.0789474	0.111111	0	0	0	CNV_3L0747
3L	2608200	2611200	3000	TRUE		FALSE	0	0	0	0	0	0	0	0	0	0.123077	0	0	0	0.0555556	0	0	CNV_3L2104
3L	2769000	2782200	13200	TRUE	AGAP010403 (Enoyl-CoA hydratase domain-containing protein 3, mitochondrial )	FALSE	0	0	0.043956	0	0.037037	0.173913	0.0147059	0	0.0833333	0	0	0	0	0.0111111	0	0	CNV_3L0326
3L	2969700	2971200	1500	TRUE		FALSE	0	0	0.021978	0	0.023569	0	0.0882353	0	0	0.0769231	0	0.0263158	0	0.0777778	0	0	CNV_3L0818
3L	3165600	3168600	3000	TRUE		FALSE	0	0	0	0	0	0	0.0735294	0	0	0	0	0	0	0	0	0.00892857	CNV_3L1774
3L	3329100	3331200	2100	TRUE		FALSE	0	0	0	0	0	0	0.0882353	0	0	0	0	0	0	0.0111111	0	0	CNV_3L2864
3L	3467100	3471300	4200	TRUE		FALSE	0	0	0.032967	0	0.040404	0	0.0588235	0	0	0	0	0	0	0	0	0	CNV_3L0820
3L	3619500	3621300	1800	TRUE		FALSE	0	0	0	0	0	0	0.0588235	0	0	0	0	0	0	0.0111111	0	0	CNV_3L2700
3L	3783900	3788100	4200	TRUE		FALSE	0	0	0.725275	0	0.855219	0.26087	0.911765	0	0.833333	0.738462	0	0.763158	0.888889	0.622222	0.675676	0.705357	CNV_3L0093
3L	3815100	3816600	1500	TRUE		FALSE	0	0	0	0	0	0	0	0	0	0	0	0	0	0	0.189189	0	CNV_3L3474
3L	3858900	3861300	2400	TRUE	AGAP010450 (39S ribosomal protein L2, mitochondrial)	FALSE	0	0	0	0	0	0	0	0	0	0.123077	0	0	0	0.0222222	0	0	CNV_3L2106
3L	3874800	3880200	5400	TRUE	AGAP028122 ()	FALSE	0	0	0	0	0	0	0	0	0	0.138462	0	0	0	0.0888889	0	0	CNV_3L2107
3L	3884100	3891900	7800	TRUE		FALSE	0	0.0133333	0.0769231	0.112676	0	0	0	0	0	0	0	0	0	0	0	0	CNV_3L0666
3L	3927900	3929400	1500	TRUE		FALSE	0	0	0	0	0	0	0	0	0	0	0	0	0	0	0.135135	0	CNV_3L3477
3L	3989400	4004100	14700	TRUE	AGAP010468 (hypothetical protein)	FALSE	0	0	0.0989011	0	0.0875421	0	0.0735294	0	0	0.0153846	0	0.0263158	0.444444	0.0111111	0	0.0535714	CNV_3L0673
3L	4035600	4038600	3000	TRUE		FALSE	0	0	0.164835	0	0.127946	0.130435	0.117647	0	0	0.0769231	0	0.157895	0	0.0555556	0	0.223214	CNV_3L0918
3L	4054800	4057500	2700	TRUE		FALSE	0	0	0	0	0	0	0	0	0	0.0615385	0	0	0	0.0111111	0	0	CNV_3L2127
3L	4141800	4147800	6000	TRUE		FALSE	0	0	0	0.0422535	0	0	0	0.109091	0	0	0	0	0	0	0	0	CNV_3L0077
3L	4141800	4148400	6600	TRUE		FALSE	0	0	0	0.0422535	0	0	0	0.127273	0	0	0	0	0	0	0	0	CNV_3L0023
3L	4235400	4239600	4200	FALSE		FALSE	0	0	0	0	0	0	0	0	0	0.138462	0	0	0	0.1	0	0	CNV_3L2081
3L	4239300	4243800	4500	FALSE		FALSE	0.0294118	0.16	0.0549451	0.056338	0.00673401	0	0	0.0727273	0.0833333	0.0153846	0	0	0	0.0333333	0.162162	0	CNV_3L0130
3L	4274400	4279500	5100	TRUE		FALSE	0	0.0133333	0	0.0140845	0	0	0	0.0909091	0	0	0	0	0	0	0	0	CNV_3L0158
3L	4275000	4282500	7500	TRUE		FALSE	0	0	0.010989	0	0.00673401	0	0	0	0	0.0153846	0	0.0263158	0	0.0111111	0	0.0535714	CNV_3L1031
3L	4278600	4282500	3900	TRUE		FALSE	0.132353	0	0.0549451	0	0.030303	0	0	0	0.25	0	0	0	0.222222	0	0	0.0267857	CNV_3L0210
3L	4279200	4282500	3300	TRUE		FALSE	0.0588235	0	0	0	0.003367	0	0	0	0	0	0	0	0	0	0	0	CNV_3L4529
3L	4284000	4339200	55200	TRUE		FALSE	0	0	0	0	0	0	0	0	0	0.0923077	0	0	0	0.0777778	0.162162	0	CNV_3L2128
3L	4291800	4294500	2700	TRUE		FALSE	0	0	0.0549451	0	0.0707071	0	0.0147059	0.109091	0	0	0	0.0526316	0.222222	0.0111111	0	0.0892857	CNV_3L0194
3L	4291800	4303500	11700	TRUE		FALSE	0	0	0	0	0	0	0	0	0	0.107692	0	0	0	0.0888889	0	0	CNV_3L2089
3L	4292400	4308300	15900	TRUE		FALSE	0	0	0	0	0	0	0.0882353	0	0	0	0	0	0	0	0	0	CNV_3L5495
3L	4321800	4329000	7200	TRUE		FALSE	0	0	0.10989	0	0.0639731	0	0.0441176	0.0181818	0	0	0	0.0263158	0.333333	0.0222222	0	0.0357143	CNV_3L0393
3L	4322100	4331700	9600	TRUE		FALSE	0	0.0266667	0.010989	0.0140845	0.040404	0	0	0.0727273	0	0	0	0.0263158	0	0.0111111	0	0	CNV_3L0307
3L	4324200	4339200	15000	TRUE		FALSE	0.0294118	0.0533333	0	0.0140845	0.013468	0	0.0147059	0.0181818	0	0.0769231	0	0	0	0.0555556	0.027027	0	CNV_3L0435
3L	4337700	4339200	1500	TRUE		FALSE	0.573529	0.373333	0.307692	0.380282	0.181818	0.0434783	0.0735294	0.309091	0.0833333	0.307692	0.25	0.236842	0.666667	0.222222	0.0540541	0.133929	CNV_3L0024
3L	4337700	4366500	28800	TRUE		FALSE	0.308824	0.213333	0.043956	0.253521	0.003367	0	0.0441176	0.163636	0	0.0153846	0	0	0	0.0777778	0.027027	0.0178571	CNV_3L0004
3L	4357800	4359600	1800	TRUE		FALSE	0	0.0133333	0	0.0704225	0.020202	0.173913	0.0294118	0.0727273	0.0833333	0	0	0.0263158	0	0.0666667	0.027027	0	CNV_3L0176
3L	4363800	4366500	2700	TRUE		FALSE	0.632353	0.386667	0.340659	0.422535	0.232323	0.0434783	0.0882353	0.363636	0.0833333	0.415385	0	0.263158	0.666667	0.288889	0.189189	0.205357	CNV_3L0025
3L	4363800	4392300	28500	TRUE		FALSE	0	0.0533333	0	0	0.003367	0	0	0.0181818	0	0.0615385	0	0	0	0.0666667	0.027027	0	CNV_3L0436
3L	4363800	4446900	83100	TRUE		FALSE	0	0	0	0	0.003367	0	0	0	0	0.0153846	0	0	0	0.0111111	0.108108	0	CNV_3L2174
3L	4487700	4491000	3300	TRUE		FALSE	0.0294118	0.0666667	0.032967	0.028169	0.00673401	0.217391	0.0147059	0.0363636	0	0.0769231	0	0	0	0.2	0.0810811	0.0446429	CNV_3L0476
3L	4505700	4508100	2400	TRUE		FALSE	0.102941	0.0666667	0	0.126761	0.013468	0	0.0147059	0.163636	0	0.0153846	0	0	0	0.0555556	0	0.0357143	CNV_3L0195
3L	4505700	4526700	21000	TRUE		FALSE	0.0147059	0.0133333	0.043956	0.0422535	0	0	0.102941	0	0	0.0307692	0	0	0	0.0888889	0	0	CNV_3L0775
3L	4515300	4526700	11400	TRUE		FALSE	0	0	0	0	0.010101	0	0.191176	0	0	0.0307692	0	0	0	0	0	0	CNV_3L2291
3L	4562100	4563900	1800	TRUE		FALSE	0.161765	0.08	0	0.197183	0.023569	0.0434783	0.117647	0.145455	0	0	0.25	0	0	0.0555556	0	0	CNV_3L0118
3L	4562100	4584600	22500	TRUE		FALSE	0	0	0.032967	0.0140845	0.003367	0.0434783	0.0588235	0	0	0.0615385	0	0.0263158	0	0.0444444	0.108108	0.0178571	CNV_3L1198
3L	4562100	4588200	26100	TRUE		FALSE	0.0588235	0	0.032967	0.028169	0.013468	0.0869565	0.117647	0	0.25	0.0615385	0.25	0.105263	0	0.0888889	0	0.00892857	CNV_3L0094
3L	4571400	4588200	16800	TRUE		FALSE	0.382353	0.36	0.56044	0.535211	0.558923	0.26087	0.426471	0.636364	0.583333	0.276923	0.25	0.473684	0.777778	0.444444	0.0540541	0.348214	CNV_3L0048
3L	4586700	4592400	5700	TRUE		FALSE	0	0.0533333	0	0.028169	0	0	0	0.0363636	0	0	0	0	0	0.0111111	0	0	CNV_3L0308
3L	4607700	4640400	32700	TRUE		FALSE	0	0	0	0.0140845	0.00673401	0	0	0.0181818	0.0833333	0	0	0.105263	0	0	0.108108	0	CNV_3L0271
3L	4607700	4698900	91200	TRUE		FALSE	0	0.0133333	0	0.0704225	0	0	0	0.0181818	0	0	0	0.0263158	0	0	0	0	CNV_3L0356
3L	4617900	4619400	1500	TRUE		FALSE	0.441176	0.32	0.472527	0.267606	0.289562	0.478261	0.279412	0.181818	0.583333	0.476923	0.25	0.289474	0.444444	0.466667	0.243243	0.544643	CNV_3L0095
3L	4698600	4724400	25800	TRUE		FALSE	0	0	0.0659341	0	0.0505051	0	0.102941	0	0	0.0307692	0	0.0263158	0.111111	0.0333333	0	0.0446429	CNV_3L0755
3L	4736400	4767000	30600	TRUE		FALSE	0	0	0	0	0	0	0.0735294	0	0	0	0	0	0	0	0	0.00892857	CNV_3L1830
3L	4762200	4767000	4800	TRUE		FALSE	0	0.04	0.032967	0	0.013468	0	0.294118	0.0181818	0	0.138462	0	0	0	0.277778	0.243243	0.0357143	CNV_3L0282
3L	4781700	4788000	6300	TRUE		FALSE	0.0441176	0	0	0	0	0	0.0147059	0	0	0.0153846	0	0	0	0.0555556	0	0.0178571	CNV_3L1787
3L	4911300	4920600	9300	TRUE		FALSE	0	0	0	0	0.013468	0	0	0	0	0	0	0	0	0.0111111	0	0.169643	CNV_3L1578
3L	4916100	4920600	4500	TRUE		FALSE	0	0	0.428571	0	0.414141	0.130435	0.411765	0	0.333333	0.276923	0	0.447368	0.333333	0.222222	0	0.321429	CNV_3L0272
3L	4917000	4918800	1800	TRUE		FALSE	0	0.213333	0	0.253521	0.010101	0.26087	0	0.163636	0	0	0	0	0.111111	0	0	0.0267857	CNV_3L0078
3L	4917000	4926300	9300	TRUE		FALSE	0	0	0	0	0	0.173913	0	0	0	0	0	0	0	0	0	0	CNV_3L4685
3L	4919700	4926300	6600	TRUE		FALSE	0	0	0	0	0	0.26087	0	0	0	0	0	0	0	0	0	0	CNV_3L4582
3L	4925700	4928700	3000	TRUE		FALSE	0	0.0266667	0.021978	0	0.0505051	0	0	0.0181818	0	0.123077	0	0	0	0	0.297297	0.0178571	CNV_3L0430
3L	4962300	4976700	14400	TRUE		FALSE	0.147059	0.106667	0.0659341	0.0422535	0.0875421	0	0.0735294	0.0727273	0.25	0.169231	0.25	0.210526	0	0.0777778	0.405405	0.196429	CNV_3L0005
3L	4969500	4976700	7200	TRUE		FALSE	0.0441176	0.04	0.043956	0.0422535	0.0505051	0	0.0441176	0.0363636	0	0	0	0.0263158	0	0.0333333	0	0.00892857	CNV_3L0413
3L	4998600	5004300	5700	TRUE		FALSE	0	0	0.197802	0	0.0774411	0	0.0588235	0	0.166667	0.0615385	0	0.131579	0	0.166667	0	0.142857	CNV_3L0096
3L	5026800	5030100	3300	TRUE		FALSE	0	0	0	0	0.003367	0	0	0	0	0.0769231	0	0	0	0	0	0	CNV_3L2184
3L	5125500	5128200	2700	FALSE		FALSE	0	0	0.010989	0.0140845	0.0538721	0	0.0588235	0	0	0	0	0	0	0.0222222	0	0.00892857	CNV_3L0885
3L	5181300	5185200	3900	FALSE		FALSE	0	0	0	0	0	0	0	0	0	0.0615385	0	0	0	0	0	0	CNV_3L2095
3L	5190000	5193300	3300	FALSE		FALSE	0	0	0	0	0	0	0.147059	0	0	0	0	0	0	0.0666667	0	0	CNV_3L2342
3L	5197800	5199300	1500	FALSE		FALSE	0	0.0133333	0	0	0	0	0	0.0181818	0	0	0	0	0	0	0.486486	0	CNV_3L0228
3L	5274900	5277600	2700	FALSE		FALSE	0.117647	0	0	0	0	0	0	0	0	0	0	0	0	0	0	0	CNV_3L4981
3L	5283000	5284500	1500	FALSE		FALSE	0	0	0.021978	0	0.0505051	0	0.0882353	0	0	0	0	0.0526316	0.222222	0	0	0.0357143	CNV_3L0756
3L	5441100	5451300	10200	FALSE		FALSE	0.0735294	0	0	0	0	0	0	0	0	0	0	0	0	0	0	0	CNV_3L5037
3L	6060900	6063000	2100	FALSE	AGAP010546 (hypothetical protein)	FALSE	0	0	0	0.084507	0	0	0	0.0545455	0	0	0	0	0	0	0	0	CNV_3L0380
3L	6111000	6113100	2100	FALSE		FALSE	0	0	0	0	0	0	0	0	0	0	0	0	0	0	0.162162	0	CNV_3L3459
3L	6317400	6318900	1500	FALSE		FALSE	0	0	0.0659341	0	0.020202	0	0.0147059	0	0	0	0	0.0263158	0.111111	0	0	0.00892857	CNV_3L1023
3L	6469800	6473100	3300	FALSE	AGAP010578 (hypothetical protein); AGAP010579 (hypothetical protein)	FALSE	0.264706	0	0	0	0	0	0	0	0	0	0	0	0	0	0	0	CNV_3L4959
3L	6469800	6476400	6600	FALSE	AGAP010578 (hypothetical protein); AGAP010579 (hypothetical protein); AGAP010580 (hypothetical protein)	FALSE	0	0	0.043956	0.126761	0.047138	0	0	0.0363636	0	0	0	0.105263	0.111111	0.0444444	0	0.205357	CNV_3L0184
3L	6544500	6546600	2100	FALSE		FALSE	0	0.0933333	0	0.0422535	0	0	0	0	0	0	0	0	0	0	0	0	CNV_3L0614
3L	6571200	6573000	1800	FALSE	AGAP010594 (Protein CWC15 homolog A)	FALSE	0	0	0.010989	0	0.00673401	0	0.0588235	0	0	0	0	0	0	0	0	0	CNV_3L0757
3L	6573600	6575700	2100	FALSE		FALSE	0	0.04	0.010989	0.0422535	0.00673401	0	0.0294118	0.109091	0	0.476923	0	0.0263158	0	0.388889	0.216216	0	CNV_3L0291
3L	6586200	6587700	1500	FALSE		FALSE	0	0	0	0.056338	0	0	0	0.0545455	0	0	0	0	0	0	0	0	CNV_3L0026
3L	6597900	6601500	3600	FALSE		FALSE	0	0	0	0.0704225	0	0	0	0.0363636	0	0	0	0	0	0	0	0	CNV_3L0064
3L	6615900	6617400	1500	FALSE		FALSE	0	0	0.010989	0	0.023569	0	0	0	0	0	0	0	0	0	0	0.160714	CNV_3L0677
3L	6841200	6843900	2700	FALSE		FALSE	0	0	0	0	0	0	0	0	0	0	0	0	0	0	0.216216	0	CNV_3L3460
3L	7065900	7070700	4800	FALSE	AGAP010599 (hypothetical protein)	FALSE	0	0	0.010989	0	0.00673401	0	0.117647	0	0.25	0	0	0.0263158	0	0	0	0	CNV_3L0273
3L	7099800	7102500	2700	FALSE		FALSE	0	0	0	0	0	0	0	0	0	0.0461538	0	0	0	0.0555556	0	0	CNV_3L2225
3L	7190400	7195800	5400	FALSE	AGAP010614 (Female reproductive tract protease GLEANR_896)	FALSE	0.0441176	0	0.032967	0	0.0505051	0	0.0441176	0	0	0.0153846	0	0.0526316	0.111111	0	0	0.0625	CNV_3L0738
3L	7193100	7204800	11700	FALSE		FALSE	0.0882353	0.0533333	0	0.084507	0.00673401	0	0	0.0909091	0	0.0153846	0.5	0.0526316	0	0.0333333	0.27027	0	CNV_3L0027
3L	7202100	7206000	3900	FALSE		FALSE	0.823529	0.64	0.967033	0.577465	0.976431	0.869565	0.970588	0.363636	0.916667	0.953846	0	0.868421	1	0.866667	0.459459	1	CNV_3L0050
3L	7202100	7215600	13500	FALSE		FALSE	0.0147059	0.106667	0	0.028169	0.003367	0	0.0294118	0.0545455	0	0	0	0	0	0	0	0	CNV_3L0079
3L	7215300	7251300	36000	FALSE	AGAP010617 (hypothetical protein); AGAP010618 (Eupolytin)	FALSE	0	0	0	0	0	0.26087	0	0	0	0	0	0	0	0	0	0	CNV_3L4576
3L	7243200	7248600	5400	FALSE	AGAP010617 (hypothetical protein)	FALSE	0.161765	0	0.032967	0.0985915	0.020202	0.0434783	0.0147059	0.0909091	0	0	0	0	0.111111	0.0111111	0	0.116071	CNV_3L0283
3L	7251900	7254600	2700	FALSE		FALSE	0	0	0.0769231	0	0.111111	0.0434783	0.0588235	0	0	0.0461538	0	0.0789474	0.111111	0.0333333	0	0.00892857	CNV_3L0574
3L	7252200	7260300	8100	FALSE		FALSE	0.176471	0	0.010989	0.0985915	0.124579	0	0.0294118	0.0909091	0.0833333	0.0153846	0	0.0789474	0.111111	0.0111111	0	0.142857	CNV_3L0284
3L	7258800	7260300	1500	FALSE		FALSE	0.132353	0	0	0	0.016835	0	0	0	0	0	0	0	0	0	0	0.0357143	CNV_3L1815
3L	7283100	7290600	7500	FALSE	AGAP010619 (Eupolytin)	FALSE	0	0	0.043956	0	0.020202	0	0.147059	0	0	0.0153846	0	0	0	0.0888889	0	0.0267857	CNV_3L1054
3L	7287900	7290600	2700	FALSE		FALSE	0.0441176	0.253333	0	0.183099	0.003367	0	0.0294118	0.0909091	0	0.0153846	0	0	0	0.0111111	0	0	CNV_3L0007
3L	7317300	7329600	12300	FALSE	AGAP010621 (Glycine transporter)	FALSE	0	0	0	0	0	0	0	0	0	0	1	0.0263158	0	0	0	0	CNV_3L6155
3L	7339500	7341000	1500	FALSE		FALSE	0.102941	0	0	0	0	0	0	0	0	0	0	0	0	0.0111111	0	0	CNV_3L3370
3L	7502100	7507800	5700	FALSE		FALSE	0	0	0.021978	0	0.0505051	0.0869565	0.0588235	0	0	0.0307692	0	0.157895	0.222222	0.0111111	0	0.0535714	CNV_3L0786
3L	7550100	7553700	3600	FALSE		FALSE	0	0.12	0.021978	0.028169	0.013468	0.130435	0	0.0909091	0	0.0153846	0	0.0263158	0	0.0222222	0.162162	0.00892857	CNV_3L0080
3L	7554600	7557600	3000	FALSE		FALSE	0.0294118	0.106667	0.307692	0.112676	0.151515	0.173913	0	0.0727273	0.166667	0.0923077	0	0.131579	0.111111	0.244444	0	0.0892857	CNV_3L0028
3L	7669500	7676700	7200	FALSE	AGAP010633 (hypothetical protein)	FALSE	0	0.0266667	0	0.169014	0	0	0	0.145455	0	0	0	0	0	0	0	0	CNV_3L0052
3L	7720500	7727100	6600	FALSE	AGAP010635 (hypothetical protein)	FALSE	0	0	0	0	0	0	0	0	0	0.0769231	0	0	0	0.0111111	0	0	CNV_3L2076
3L	7797300	7815600	18300	FALSE		FALSE	0.147059	0	0	0	0	0	0	0	0	0	0	0	0	0	0	0	CNV_3L5026
3L	7807500	7814400	6900	FALSE		FALSE	0	0	0	0	0.003367	0	0	0	0	0	0	0	0	0	0.243243	0	CNV_3L3455
3L	7822200	7824300	2100	FALSE		FALSE	0.132353	0	0	0	0	0	0	0	0	0	0	0	0	0	0	0	CNV_3L5056
3L	7944000	7948800	4800	FALSE		FALSE	0.0882353	0	0	0	0	0	0	0	0	0	0	0	0	0	0	0	CNV_3L5002
3L	7997100	8001000	3900	FALSE		FALSE	1	0.92	0.989011	0.929577	0.983165	0.956522	1	0.963636	0.916667	1	1	1	1	0.988889	0.945946	1	CNV_3L0009
3L	8048400	8053200	4800	FALSE		FALSE	0	0	0	0	0	0	0.0735294	0	0	0	0	0	0	0	0	0	CNV_3L5478
3L	8061600	8063400	1800	FALSE		FALSE	0	0	0	0	0	0	0	0	0	0.0769231	0	0	0	0	0	0	CNV_3L2113
3L	8102100	8105400	3300	FALSE		FALSE	0	0	0	0.056338	0.003367	0	0	0.0545455	0	0	0.25	0	0	0.0111111	0	0	CNV_3L0249
3L	8136900	8140500	3600	FALSE	AGAP010661 (Eupolytin)	FALSE	0	0	0	0	0	0	0	0	0	0.0769231	0	0	0	0	0	0	CNV_3L2060
3L	8175300	8189700	14400	FALSE		FALSE	0	0	0	0	0	0	0	0	0	0.0769231	0	0	0	0	0	0	CNV_3L2108
3L	8191200	8192700	1500	FALSE		FALSE	0	0	0	0	0.023569	0	0	0	0	0	0	0.0263158	0	0	0	0.0625	CNV_3L1620
3L	8191200	8194200	3000	FALSE		FALSE	0	0	0.043956	0	0.026936	0	0.0294118	0	0	0.0769231	0	0	0	0.0777778	0	0.0535714	CNV_3L1073
3L	8206500	8208600	2100	FALSE		FALSE	0	0	0.010989	0	0.00673401	0	0.294118	0	0	0	0	0	0	0	0	0	CNV_3L1425
3L	8327400	8329500	2100	FALSE		FALSE	0	0	0	0	0	0	0	0.0363636	0	0.0615385	0.25	0	0	0.111111	0	0	CNV_3L0401
3L	8407200	8410500	3300	FALSE		FALSE	0.0441176	0	0	0	0.003367	0	0.0735294	0	0	0	0	0	0	0.0888889	0	0	CNV_3L2565
3L	8620200	8626800	6600	FALSE		FALSE	0	0	0	0	0.010101	0	0	0	0	0.0461538	0	0	0	0.0555556	0	0	CNV_3L2100
3L	8635800	8637600	1800	FALSE		FALSE	0	0	0.0769231	0	0.00673401	0	0	0	0	0	0	0.0526316	0	0	0	0	CNV_3L0870
3L	8658900	8660400	1500	FALSE		FALSE	0	0	0.241758	0	0.164983	0	0.0588235	0	0.166667	0	0	0.236842	0	0.0111111	0	0.0357143	CNV_3L0097
3L	8702100	8704500	2400	FALSE		FALSE	0	0	0.0769231	0	0.010101	0	0	0	0	0	0	0	0	0	0	0.0178571	CNV_3L0739
3L	9012900	9016500	3600	FALSE	AGAP010730 (Prophenoloxidase activating factor)	FALSE	0	0	0	0	0	0	0	0	0	0.0615385	0	0	0	0	0	0	CNV_3L2068
3L	9092100	9101400	9300	FALSE		FALSE	0.0147059	0.213333	0	0.0422535	0.013468	0	0	0.0363636	0	0	0	0	0.111111	0.0111111	0	0.00892857	CNV_3L0309
3L	9136500	9142500	6000	FALSE		FALSE	0	0	0	0	0.003367	0	0	0	0	0	0	0	0	0	0.351351	0	CNV_3L3463
3L	9195300	9197700	2400	FALSE		FALSE	0	0	0	0	0.003367	0.217391	0.0147059	0	0	0	0	0	0	0	0	0	CNV_3L4389
3L	9472800	9475200	2400	FALSE		FALSE	0	0	0	0	0.00673401	0	0.25	0	0	0	0	0	0	0	0	0	CNV_3L3707
3L	9663900	9667200	3300	FALSE		FALSE	0.220588	0	0	0	0	0	0	0	0	0	0	0	0	0	0	0	CNV_3L4960
3L	9695100	9698400	3300	FALSE		FALSE	0	0	0	0.112676	0	0	0	0.0181818	0	0	0	0	0	0	0	0	CNV_3L0162
3L	9922500	9932400	9900	FALSE	AGAP010761 (hypothetical protein)	FALSE	0.0441176	0	0	0	0.00673401	0	0.235294	0	0	0.0307692	0	0	0	0.0333333	0.0540541	0	CNV_3L2109
3L	10107300	10162500	55200	FALSE	AGAP010775 (hypothetical protein)	FALSE	0	0	0.0549451	0	0.016835	0	0	0	0	0	0	0.0526316	0	0	0	0	CNV_3L0871
3L	10112700	10120500	7800	FALSE		FALSE	0.161765	0	0.021978	0	0.00673401	0	0.0147059	0	0	0	0	0	0	0	0	0	CNV_3L0749
3L	10130100	10132500	2400	FALSE		FALSE	0	0	0.10989	0	0.0606061	0	0.0441176	0	0.0833333	0.0153846	0	0.0526316	0	0.0222222	0	0	CNV_3L0336
3L	10130100	10162500	32400	FALSE	AGAP010775 (hypothetical protein)	FALSE	0	0	0.0879121	0	0.0606061	0	0.0147059	0	0.166667	0.0307692	0	0.157895	0	0	0	0	CNV_3L0211
3L	10159800	10162500	2700	FALSE	AGAP010775 (hypothetical protein)	FALSE	0	0	0.0769231	0	0.040404	0	0	0	0	0	0	0.0526316	0	0	0	0.00892857	CNV_3L0741
3L	10160700	10162500	1800	FALSE	AGAP010775 (hypothetical protein)	FALSE	0	0	0.0879121	0	0.03367	0	0	0	0	0.0153846	0	0.0526316	0	0	0	0	CNV_3L0829
3L	10526100	10527900	1800	FALSE		FALSE	0	0	0.010989	0	0.023569	0	0	0	0.0833333	0	0	0.0263158	0	0	0.243243	0	CNV_3L0100
3L	10705800	10710900	5100	FALSE	AGAP010807 (tRNA pseudouridine38/39 synthase)	FALSE	0	0	0	0	0.00673401	0	0	0	0	0.0923077	0	0	0	0	0	0.00892857	CNV_3L1650
3L	10773900	10779300	5400	FALSE		FALSE	0	0	0	0	0	0	0.0882353	0	0	0	0	0	0	0	0	0	CNV_3L5479
3L	11186100	11191500	5400	FALSE		FALSE	0	0	0.010989	0	0.013468	0	0.132353	0	0.0833333	0	0	0.0526316	0	0.0111111	0	0.00892857	CNV_3L0337
3L	11197800	11200800	3000	FALSE		FALSE	0	0	0	0	0.003367	0	0.0882353	0	0	0	0	0	0	0	0	0.00892857	CNV_3L1852
3L	11204100	11208300	4200	FALSE		FALSE	0	0	0.0989011	0	0.0707071	0	0.176471	0	0	0	0	0.0263158	0	0	0	0.0714286	CNV_3L0887
3L	11213700	11217300	3600	FALSE		FALSE	0	0	0.0989011	0	0.0606061	0	0.117647	0	0	0	0	0.0526316	0	0	0	0.0714286	CNV_3L0888
3L	11282100	11285100	3000	FALSE		FALSE	0.0588235	0	0.0549451	0.0422535	0.107744	0	0.0441176	0.0363636	0.0833333	0.0461538	0	0.157895	0.333333	0.0777778	0.27027	0.116071	CNV_3L0031
3L	11509800	11513400	3600	FALSE	AGAP010826 (Caspase (Short).)	FALSE	0	0.0133333	0.043956	0	0.03367	0	0.0588235	0	0	0	0	0.0263158	0	0.0111111	0	0	CNV_3L0575
3L	11595000	11596800	1800	FALSE		FALSE	0.191176	0.0133333	0.395604	0.478873	0.424242	0.26087	0.529412	0.418182	0.5	0.138462	0	0.236842	0.333333	0.188889	0.162162	0.464286	CNV_3L0055
3L	11595000	11604900	9900	FALSE	AGAP010830 (thioester-containing protein)	FALSE	0	0.0133333	0.153846	0	0.164983	0	0.0441176	0	0.0833333	0.0153846	0	0.210526	0.444444	0.0111111	0	0.0267857	CNV_3L0222
3L	11600700	11604900	4200	FALSE		FALSE	0	0	0.208791	0	0.148148	0.0434783	0.220588	0	0.0833333	0	0	0.0263158	0.111111	0	0	0.0267857	CNV_3L0320
3L	11602800	11604900	2100	FALSE		FALSE	0	0.0266667	0.021978	0	0.010101	0	0	0.0181818	0	0	0.25	0	0	0	0	0.0714286	CNV_3L0351
3L	11715000	11716500	1500	FALSE		FALSE	0	0	0.010989	0	0.013468	0	0.0441176	0	0	0	0	0	0	0	0	0.0535714	CNV_3L1170
3L	11724300	11726400	2100	FALSE	AGAP010835 (GINS complex subunit 1 (Psf1 homolog)); AGAP010836 (peroxin-2 )	FALSE	0.147059	0	0	0	0	0	0	0	0	0	0	0	0	0	0	0	CNV_3L4962
3L	11748300	11751000	2700	FALSE	AGAP010839 (hypothetical protein)	FALSE	0	0	0	0	0	0	0	0	0	0.153846	0	0	0	0	0	0	CNV_3L2063
3L	11845500	11849700	4200	FALSE		FALSE	0	0	0	0.056338	0	0	0	0.0909091	0	0	0	0	0	0	0	0	CNV_3L0187
3L	11967600	11971500	3900	FALSE		FALSE	0.0882353	0	0	0	0	0	0	0	0	0	0	0	0	0	0	0	CNV_3L5010
3L	12065700	12067500	1800	FALSE		FALSE	0	0	0	0	0	0	0	0.0727273	0	0	0	0	0	0	0	0	CNV_3L0286
3L	12368700	12370800	2100	FALSE		FALSE	0.0441176	0.04	0.0659341	0.056338	0.043771	0	0.0441176	0.0181818	0	0.0461538	0	0.0789474	0.111111	0.0555556	0	0.0714286	CNV_3L0563
3L	12368700	12371700	3000	FALSE		FALSE	0.529412	0.573333	0.406593	0.690141	0.397306	0.913043	0.558824	0.636364	0.416667	0.707692	0.75	0.552632	0.444444	0.711111	0.945946	0.348214	CNV_3L0011
3L	12383400	12386700	3300	FALSE	AGAP010879 (secretory phospholipase A2)	FALSE	0	0	0	0	0.003367	0	0.102941	0	0	0.0153846	0	0	0	0	0	0	CNV_3L2185
3L	12773400	12778500	5100	FALSE		FALSE	0	0	0	0.084507	0	0	0	0	0	0	0	0	0	0	0	0	CNV_3L6433
3L	12826500	12832800	6300	FALSE		FALSE	0.602941	0.4	0.43956	0.492958	0.441077	0.347826	0.485294	0.563636	0.666667	0.353846	0.5	0.473684	0.777778	0.366667	0.621622	0.455357	CNV_3L0012
3L	12906000	12913200	7200	FALSE		FALSE	0	0.0266667	0.142857	0	0.141414	0	0.338235	0	0	0.0923077	0	0.184211	0.222222	0.0111111	0	0.133929	CNV_3L0783
3L	13230900	13232700	1800	FALSE		FALSE	0	0	0	0	0	0	0.102941	0	0	0	0	0	0	0	0	0	CNV_3L5467
3L	13257600	13262400	4800	FALSE		FALSE	0	0	0	0	0	0	0	0	0	0	0	0	0	0	0.108108	0	CNV_3L3461
3L	13967700	13972200	4500	FALSE		FALSE	0	0.04	0.010989	0	0.003367	0	0	0	0	0.0769231	0	0.0263158	0	0.111111	0	0	CNV_3L0742
3L	13970700	13972200	1500	FALSE		FALSE	0	0.04	0.395604	0	0.319865	0	0.279412	0	0.25	0.353846	0	0.394737	0.444444	0.433333	0	0.285714	CNV_3L0102
3L	13976400	13978200	1800	FALSE		FALSE	0.0147059	0.0133333	0.21978	0	0.215488	0.26087	0.117647	0	0.333333	0.107692	0.25	0.157895	0.222222	0.1	0	0.133929	CNV_3L0103
3L	13989300	13991100	1800	FALSE		FALSE	0	0	0	0	0	0	0.0588235	0	0	0	0	0	0	0	0	0	CNV_3L5471
3L	14119500	14123100	3600	FALSE		FALSE	0.0588235	0	0	0	0	0	0	0	0	0	0	0	0	0	0	0	CNV_3L5160
3L	14336100	14337600	1500	FALSE		FALSE	0	0	0	0	0	0.434783	0	0	0	0	0	0	0	0.0111111	0	0	CNV_3L3236
3L	14524200	14533500	9300	FALSE	AGAP010995 (hypothetical protein); AGAP010996 (hypothetical protein); AGAP010997 (hypothetical protein)	FALSE	0	0	0	0	0.003367	0	0	0	0	0	0	0	0	0	0.540541	0.0982143	CNV_3L1628
3L	14553900	14555400	1500	FALSE	AGAP011011 (hypothetical protein)	FALSE	0.661765	0.626667	0	0.169014	0.037037	0.26087	0.235294	0.345455	0.166667	0.0153846	0	0	0	0	0.72973	0.517857	CNV_3L0057
3L	15952500	15956100	3600	FALSE		FALSE	0.455882	0.533333	0.406593	0.591549	0.26936	0.304348	0.455882	0.218182	0.333333	0.307692	0.25	0.368421	0.444444	0.255556	0.864865	0.258929	CNV_3L0068
3L	16243500	16245900	2400	FALSE		FALSE	0.102941	0.0266667	0	0.056338	0	0	0	0.0909091	0	0	0	0	0	0	0	0	CNV_3L0058
3L	17175900	17178600	2700	FALSE		FALSE	0.117647	0	0	0	0	0	0	0	0	0	0	0	0	0	0	0	CNV_3L5007
3L	17281200	17283600	2400	FALSE		FALSE	0.0588235	0	0	0	0	0	0	0	0	0	0	0	0	0	0	0	CNV_3L4964
3L	17417400	17426100	8700	FALSE		FALSE	0	0	0	0	0	0	0.0735294	0	0	0	0	0	0	0	0	0	CNV_3L5508
3L	19863900	19866600	2700	FALSE		FALSE	0	0.0666667	0	0.056338	0.016835	0	0	0.0727273	0	0.0923077	0.5	0	0	0.0111111	0	0	CNV_3L0202
3L	19980000	19981800	1800	FALSE	AGAP011244 (rRNA 2'-O-methyltransferase fibrillarin)	FALSE	0.0735294	0	0	0	0	0	0	0	0	0	0	0	0	0	0	0	CNV_3L5006
3L	20427900	20434200	6300	FALSE		FALSE	0	0	0	0	0	0	0.0588235	0	0	0	0	0	0	0	0	0	CNV_3L5513
3L	20474400	20480700	6300	FALSE		FALSE	0	0.146667	0.175824	0.028169	0.20202	0	0.0441176	0.0181818	0.25	0.0615385	0	0.289474	0.222222	0.0555556	0	0.133929	CNV_3L0212
3L	20477100	20481300	4200	FALSE		FALSE	0	0.293333	0	0.112676	0	0	0	0.0545455	0.0833333	0	0	0	0	0	0	0.00892857	CNV_3L0013
3L	20804100	20805600	1500	FALSE		FALSE	0	0.0133333	0	0.0140845	0	0	0	0	0	0.0153846	0	0	0	0.0555556	0	0	CNV_3L0635
3L	21090900	21094500	3600	FALSE		FALSE	0.0735294	0.0666667	0.0879121	0.197183	0.0673401	0.0869565	0	0.181818	0	0.0307692	0	0.0263158	0	0.0222222	0.027027	0.0357143	CNV_3L0059
3L	21103500	21107400	3900	FALSE	AGAP028071 (hypothetical protein)	FALSE	0	0.0133333	0.186813	0.028169	0.205387	0.565217	0	0.0181818	0.25	0.184615	0	0.157895	0.111111	0.0777778	0.864865	0.571429	CNV_3L0136
3L	21105900	21107700	1800	FALSE		FALSE	0.0147059	0	0.032967	0.0140845	0.0841751	0.0434783	0.0147059	0.0181818	0.166667	0	0	0.0263158	0.111111	0.0444444	0	0.0892857	CNV_3L0324
3L	21250800	21254100	3300	FALSE		FALSE	0	0	0	0	0	0	0	0	0	0	0	0	0	0	0.675676	0	CNV_3L3462
3L	21251400	21254100	2700	FALSE		FALSE	0	0	0	0	0	0	0	0	0	0	0	0	0	0	0.135135	0	CNV_3L3471
3L	21259500	21261300	1800	FALSE		FALSE	0.0588235	0	0	0	0	0	0	0	0	0	0	0	0	0	0	0	CNV_3L4965
3L	21432000	21435900	3900	FALSE		FALSE	0	0	0	0	0	0.173913	0	0	0	0	0	0	0	0	0	0	CNV_3L4640
3L	21845700	21848100	2400	FALSE		FALSE	0.0588235	0	0	0	0	0	0	0	0	0	0	0	0	0	0	0	CNV_3L5344
3L	21901200	21905100	3900	FALSE	AGAP011359 (hypothetical protein)	FALSE	0	0.0133333	0	0.056338	0.003367	0	0	0.0363636	0	0	0	0	0	0	0	0	CNV_3L0243
3L	21902700	21905700	3000	FALSE		FALSE	0	0	0	0	0	0.217391	0	0	0	0	0	0	0	0	0	0	CNV_3L4615
3L	22033500	22036500	3000	FALSE		FALSE	0	0	0	0	0	0	0	0	0	0.0615385	0	0	0	0	0	0	CNV_3L2091
3L	22038300	22041000	2700	FALSE	AGAP011369 (gelsolin )	FALSE	0.0147059	0	0	0	0	0	0	0	0	0.0769231	0	0	0	0	0	0	CNV_3L2092
3L	22644000	22646100	2100	FALSE		FALSE	0	0	0	0	0	0.217391	0	0	0	0	0	0	0	0	0	0	CNV_3L4581
3L	23338800	23387700	48900	FALSE		FALSE	0.0147059	0.226667	0.285714	0.183099	0.276094	0.130435	0.176471	0.345455	0.0833333	0.0615385	0	0.210526	0.666667	0.0444444	0	0.169643	CNV_3L0070
3L	23944800	23946600	1800	FALSE		FALSE	0.352941	0.386667	0.692308	0.450704	0.717172	0.913043	0.529412	0.490909	0.666667	0.661538	0	0.578947	0.888889	0.455556	0.351351	0.8125	CNV_3L0014
3L	24331800	24334500	2700	FALSE		FALSE	0.0588235	0	0	0	0	0	0	0	0	0	0	0	0	0	0	0	CNV_3L5021
3L	25606500	25609800	3300	FALSE		FALSE	0	0	0	0	0	0	0	0	0	0	0	0	0	0.0666667	0	0	CNV_3L2462
3L	25736400	25738200	1800	FALSE		FALSE	0	0.0133333	0.021978	0.140845	0.03367	0	0.0441176	0.145455	0.166667	0.0307692	0	0	0	0.0111111	0	0.0357143	CNV_3L0180
3L	26745600	26747400	1800	FALSE		FALSE	0	0	0	0	0	0.26087	0	0	0	0	0	0	0	0	0	0	CNV_3L4598
3L	27100200	27102600	2400	FALSE		FALSE	0	0	0	0.056338	0	0	0	0	0	0	0	0	0	0	0	0	CNV_3L6472
3L	28456800	28460400	3600	FALSE		FALSE	0	0	0	0	0	0	0	0	0	0	0	0	0	0	0.108108	0	CNV_3L3511
3L	28749900	28751400	1500	FALSE		FALSE	0	0	0	0	0.020202	0.565217	0	0	0	0	0	0	0	0	0	0.0178571	CNV_3L1918
3L	29152200	29153400	1200§	FALSE		FALSE	0	0	0	0	0	0	0.0588235	0	0	0	0	0	0	0	0	0	CNV_3L5505
3L	29316000	29318100	2100	FALSE		FALSE	0.0588235	0	0	0	0	0	0	0	0	0	0	0	0	0	0	0	CNV_3L4971
3L	31217400	31220100	2700	FALSE		FALSE	0.0588235	0	0	0	0	0	0	0	0	0	0	0	0	0	0	0	CNV_3L5296
3L	31247400	31253400	6000	FALSE		FALSE	0.147059	0.08	0.241758	0.0704225	0.23569	0.217391	0.102941	0.0545455	0.0833333	0.0923077	0	0.315789	0.111111	0.0888889	0.0810811	0.276786	CNV_3L0016
3L	31249200	31253400	4200	FALSE		FALSE	0.676471	0.36	0.340659	0.661972	0.279461	0.0434783	0.617647	0.527273	0.166667	0.369231	0.25	0.236842	0.222222	0.288889	0.189189	0.4375	CNV_3L0036
3L	31255800	31257600	1800	FALSE		FALSE	0.117647	0	0	0	0	0	0	0	0	0	0	0	0	0	0	0	CNV_3L4986
3L	31521300	31523100	1800	FALSE	AGAP011696 (Duplex-specific nuclease)	FALSE	0.235294	0.533333	0.417582	0.28169	0.441077	0	0.470588	0.236364	0.583333	0.276923	0	0.394737	0.555556	0.255556	0.513514	0.375	CNV_3L0017
3L	32251500	32253600	2100	FALSE		FALSE	0	0	0	0.056338	0	0	0	0	0	0	0	0	0	0	0	0	CNV_3L6443
3L	32827800	32829600	1800	FALSE		FALSE	0	0.0133333	0.142857	0.0140845	0.144781	0	0.0294118	0	0.583333	0.2	0	0.105263	0.111111	0.144444	0.108108	0.0625	CNV_3L0107
3L	32833800	32835600	1800	FALSE		FALSE	0	0	0.0549451	0	0.0673401	0	0	0	0.583333	0.0615385	0	0.0526316	0	0.0222222	0.0540541	0.0357143	CNV_3L0108
3L	32951700	32955600	3900	FALSE	AGAP011756 (cGMP 3',5'-cyclic phosphodiesterase subunit delta); AGAP011757 (polyglutamine-binding protein 1 )	FALSE	0	0	0	0	0.003367	0	0.0735294	0	0	0	0	0	0	0	0	0	CNV_3L4060
3L	33279600	33282300	2700	FALSE	AGAP011790 (Clip-Domain Serine Protease)	FALSE	0	0.653333	0.010989	0.464789	0	0	0	0.4	0	0.0615385	0.25	0	0	0.0555556	0.189189	0	CNV_3L0037
3L	33357300	33360900	3600	FALSE		FALSE	0.0441176	0.0533333	0.0989011	0.056338	0.104377	0.0869565	0.308824	0.0909091	0.0833333	0.153846	0	0.0263158	0	0.0777778	0	0.0892857	CNV_3L0086
3L	33378600	33381000	2400	FALSE		FALSE	0	0.573333	0.56044	0.169014	0.565657	0.913043	0.367647	0.218182	0.333333	0.184615	0.25	0.421053	0.666667	0.0888889	0	0.660714	CNV_3L0018
3L	33916800	33920100	3300	FALSE		FALSE	0	0	0	0	0	0	0	0	0	0.0615385	0	0	0	0.0777778	0	0	CNV_3L2080
3L	33966900	33971700	4800	FALSE		FALSE	0.0588235	0	0	0	0	0	0	0	0	0	0	0	0	0	0	0	CNV_3L4973
3L	34024800	34026900	2100	FALSE		FALSE	0	0	0	0	0	0.391304	0	0	0	0	0	0	0	0	0	0	CNV_3L4599
3L	34884300	34887300	3000	FALSE	AGAP011913 (hypothetical protein)	FALSE	0	0.0266667	0.032967	0.028169	0.037037	0	0.0441176	0	0	0.0769231	0	0.0526316	0	0.0222222	0	0.0178571	CNV_3L0629
3L	35752500	35760300	7800	FALSE		FALSE	0	0	0	0	0	0	0.191176	0	0	0	0	0	0	0	0	0	CNV_3L5477
3L	35832000	35838600	6600	FALSE	AGAP011981 (hypothetical protein)	FALSE	0	0	0	0.0140845	0.00673401	0	0	0	0	0	0	0	0	0	0.108108	0	CNV_3L3458
3L	35835600	35838600	3000	FALSE		FALSE	0	0.0933333	0.10989	0.0422535	0.0774411	0	0	0.0181818	0	0.0923077	0	0.0263158	0	0.0777778	0.135135	0.0982143	CNV_3L0182
3L	35835600	35854500	18900	FALSE	AGAP011982 (hypothetical protein)	FALSE	0	0.0133333	0.021978	0.084507	0.010101	0	0	0.0181818	0.0833333	0.0153846	0	0.0263158	0	0.0222222	0	0.0357143	CNV_3L0214
3L	35836800	35851500	14700	FALSE	AGAP011982 (hypothetical protein)	FALSE	0	0	0	0.056338	0	0	0	0	0	0	0	0	0	0	0	0.00892857	CNV_3L1713
3L	35836800	35855400	18600	FALSE	AGAP011982 (hypothetical protein)	FALSE	0	0	0.0549451	0.0704225	0.016835	0	0	0	0.0833333	0	0	0.131579	0	0.0222222	0	0.0982143	CNV_3L0331
3L	35840400	35851500	11100	FALSE	AGAP011982 (hypothetical protein)	FALSE	0	0.0133333	0	0.056338	0	0	0	0	0	0	0	0	0	0	0	0	CNV_3L1388
3L	35840400	35853000	12600	FALSE	AGAP011982 (hypothetical protein)	FALSE	0.0147059	0.0666667	0	0.0140845	0	0	0	0.0545455	0	0	0	0	0	0.0111111	0	0	CNV_3L0073
3L	35840400	35855400	15000	FALSE	AGAP011982 (hypothetical protein)	FALSE	0	0	0.0769231	0.0422535	0.016835	0	0	0.0181818	0	0.0307692	0	0.157895	0	0	0	0.0535714	CNV_3L0298
3L	35841600	35854500	12900	FALSE	AGAP011982 (hypothetical protein)	FALSE	0	0.133333	0.230769	0.169014	0.239057	0.217391	0.0441176	0.181818	0.166667	0.215385	0	0.0526316	0.222222	0.133333	0.243243	0.410714	CNV_3L0040
3L	35841900	35852700	10800	FALSE	AGAP011982 (hypothetical protein)	FALSE	0	0.293333	0.021978	0.056338	0.016835	0	0.0735294	0.163636	0	0.0307692	0.25	0	0	0.0222222	0	0.0535714	CNV_3L0232
3L	35848500	35852700	4200	FALSE	AGAP011982 (hypothetical protein)	FALSE	0	0	0.010989	0	0.003367	0	0.0147059	0.0909091	0	0.0307692	0	0	0	0.0333333	0	0	CNV_3L0269
3L	36185700	36189300	3600	FALSE		FALSE	0	0	0	0	0.003367	0	0.176471	0	0	0	0	0	0	0	0	0	CNV_3L4007
3L	36268800	36274500	5700	FALSE		FALSE	0.0147059	0.0133333	0.164835	0.0140845	0.0505051	0.304348	0	0	0.0833333	0.230769	0	0.0263158	0	0.122222	0	0.116071	CNV_3L0278
3L	36291600	36293700	2100	FALSE		FALSE	0.0441176	0.293333	0.307692	0.309859	0.154882	0.391304	0.0441176	0.0909091	0.166667	0.338462	0	0.105263	0.111111	0.266667	0.027027	0.285714	CNV_3L0206
3L	37168500	37175400	6900	FALSE		FALSE	0	0.466667	0.703297	0.676056	0.599327	0	0.823529	0.672727	0.25	0.815385	0.25	0.684211	0.444444	0.633333	0	0.607143	CNV_3L0020
3L	37791000	37795200	4200	FALSE		FALSE	0	0	0.010989	0	0.010101	0	0.220588	0	0	0	0	0	0	0	0	0	CNV_3L0882
3L	38305200	38315700	10500	FALSE	AGAP012173 (hypothetical protein)	FALSE	0	0	0.120879	0	0.040404	0.434783	0	0	0	0.0307692	0	0	0.111111	0.0666667	0.459459	0.214286	CNV_3L0788
3L	38305200	38320200	15000	FALSE	AGAP012173 (hypothetical protein)	FALSE	0	0.0133333	0	0	0.010101	0	0	0	0	0.0461538	0	0	0	0.0444444	0	0.0535714	CNV_3L1437
3L	38310600	38312700	2100	FALSE		FALSE	0.0441176	0.0533333	0.010989	0.084507	0.00673401	0	0	0.0545455	0	0.0307692	0	0.0263158	0	0.0333333	0	0.00892857	CNV_3L0418
3L	38310600	38320200	9600	FALSE		FALSE	0.264706	0.04	0.043956	0.0985915	0.117845	0	0.323529	0	0	0.0615385	0	0.105263	0.111111	0.0555556	0	0.0714286	CNV_3L0630
3L	38315400	38320200	4800	FALSE		FALSE	0.426471	0.173333	0.230769	0.309859	0.158249	0	0.132353	0.4	0.25	0.138462	0	0.105263	0.333333	0.1	0	0.116071	CNV_3L0021
3L	38668200	38678400	10200	FALSE		FALSE	0.0294118	0.0533333	0.0879121	0.0985915	0.171717	0.0434783	0.0735294	0.0909091	0.0833333	0.123077	0	0.157895	0.222222	0.1	0	0.241071	CNV_3L0075
3L	38668200	38704200	36000	FALSE		FALSE	0.558824	0.106667	0.010989	0.408451	0.016835	0.0434783	0.102941	0.345455	0.0833333	0.230769	1	0	0.111111	0.255556	0	0.0892857	CNV_3L0022
3L	38707200	38709900	2700	FALSE		FALSE	0	0.0933333	0	0.0422535	0.010101	0.521739	0	0.0181818	0	0.0307692	0	0	0	0.0555556	0.216216	0.00892857	CNV_3L0509
3L	39694500	39697200	2700	FALSE		FALSE	0	0.2	0.714286	0.126761	0.676768	0.608696	0.0735294	0.0727273	0.416667	0.323077	0	0.578947	0.444444	0.366667	0.0810811	0.776786	CNV_3L0110
3L	39837000	39838800	1800	FALSE		FALSE	0.0588235	0.0133333	0	0.0140845	0.010101	0	0.0147059	0.0181818	0	0.0153846	0	0	0	0	0.027027	0.00892857	CNV_3L0363
3L	40757700	40759800	2100	FALSE		FALSE	0	0	0	0	0	0.26087	0	0	0	0	0	0	0	0	0	0	CNV_3L4587
3L	41037000	41040900	3900	FALSE		FALSE	0.0588235	0	0	0	0	0	0	0	0	0	0	0	0	0	0	0	CNV_3L5030
3L	41313900	41315700	1800	FALSE		FALSE	0	0	0	0	0	0	0	0	0	0.0615385	0	0	0	0	0	0	CNV_3L2087
3L	41856600	41862300	5700	FALSE		FALSE	0	0.0933333	0	0.028169	0	0	0	0	0	0	0	0	0	0	0	0	CNV_3L0618
3L	41902500	41905200	2700	FALSE		FALSE	0	0	0	0	0	0	0.0882353	0	0	0	0	0	0	0.0111111	0	0	CNV_3L2575
3L	41936400	41943900	7500	FALSE		FALSE	0.0882353	0	0	0	0	0	0	0	0	0	0	0	0	0	0	0	CNV_3L5031
3L	41957400	41959200	1800	FALSE		FALSE	0.102941	0.613333	0.395604	0.464789	0.218855	0.0869565	0.161765	0.454545	0.25	0.338462	0.5	0.0789474	0.333333	0.311111	0.0540541	0.303571	CNV_3L0044
3R	300	5100	4800	FALSE		FALSE	0.176471	0	0	0	0.013468	0	0	0	0.166667	0	0	0.0263158	0	0	0	0.00892857	CNV_3R0258
3R	13500	15000	1500	FALSE		FALSE	0.323529	0.0133333	0	0.028169	0	0	0	0.0181818	0	0	0	0	0	0	0	0.00892857	CNV_3R0067
3R	41400	57000	15600	FALSE		FALSE	0	0	0	0	0	0.173913	0	0	0	0	0	0	0	0	0	0	CNV_3R5506
3R	86100	90000	3900	FALSE		FALSE	0	0	0	0	0	0.217391	0	0	0	0	0	0	0	0	0	0	CNV_3R5467
3R	293100	294600	1500	FALSE		FALSE	0	0	0	0	0	0	0	0	0	0.0615385	0	0	0	0.0333333	0	0	CNV_3R2662
3R	319200	320700	1500	FALSE		FALSE	0	0	0.032967	0	0.013468	0	0	0	0	0.0307692	0	0.0526316	0	0	0	0.0892857	CNV_3R1262
3R	319200	323400	4200	FALSE		FALSE	0	0.0133333	0.021978	0.056338	0.030303	0	0	0	0.0833333	0.169231	0	0.0263158	0.222222	0.1	0	0	CNV_3R0693
3R	420600	423600	3000	FALSE	AGAP007760 (hypothetical protein)	FALSE	0.911765	0.826667	0.923077	0.704225	0.969697	0.826087	1	0.836364	1	0.969231	0.75	0.973684	1	0.966667	0.756757	1	CNV_3R0002
3R	420600	426900	6300	FALSE	AGAP007760 (hypothetical protein)	FALSE	0.0147059	0.04	0.032967	0.084507	0.013468	0	0	0.0909091	0	0.0153846	0.25	0	0	0	0.027027	0	CNV_3R0378
3R	530700	532800	2100	FALSE		FALSE	0	0	0	0	0	0	0	0	0	0.0923077	0	0	0	0	0	0	CNV_3R2644
3R	1497300	1499700	2400	FALSE		FALSE	0.764706	0.133333	0.010989	0.591549	0.0572391	0.478261	0.191176	0.636364	0	0.261538	0	0	0.111111	0.377778	0.0540541	0.107143	CNV_3R0004
3R	4322700	4338300	15600	FALSE	AGAP008022 (cytochrome P450)	TRUE	0	0	0.131868	0	0.0606061	0	0	0	0	0	0	0.0789474	0	0	0	0	CNV_3R1102
3R	4323300	4329600	6300	FALSE	AGAP008022 (cytochrome P450)	TRUE	0	0	0	0	0	0	0	0.2	0	0	0	0	0	0	0	0	CNV_3R0068
3R	4992000	4993500	1500	FALSE	AGAP013757 (hypothetical protein)	FALSE	0	0	0	0	0	0.391304	0	0	0	0	0	0	0	0	0	0	CNV_3R5435
3R	4992000	4994400	2400	FALSE	AGAP013757 (hypothetical protein)	FALSE	0	0.0666667	0.285714	0	0.151515	0.0434783	0.0294118	0	0	0.0153846	0	0	0	0	0	0	CNV_3R0860
3R	5295000	5302200	7200	FALSE	AGAP008086 (mitochondrial processing peptidase)	FALSE	0.0882353	0	0	0	0	0	0	0	0	0	0	0	0	0	0	0	CNV_3R5737
3R	6108300	6116100	7800	FALSE		FALSE	0.0147059	0	0.274725	0.028169	0.296296	0	0.0882353	0	0.25	0	0	0.289474	0.444444	0	0	0.0892857	CNV_3R0259
3R	6109500	6119700	10200	FALSE	AGAP013729 (hypothetical protein); AGAP008140 (hypothetical protein)	FALSE	0.0147059	0	0	0.0140845	0.030303	0	0.205882	0.0181818	0	0.0153846	0	0	0	0	0	0	CNV_3R0285
3R	6112200	6116400	4200	FALSE	AGAP013729 (hypothetical protein)	FALSE	0.0441176	0.146667	0.571429	0.0422535	0.521886	0	0.220588	0.0181818	0.666667	0.0307692	0	0.447368	0.444444	0.0222222	0	0.366071	CNV_3R0123
3R	6112200	6119400	7200	FALSE	AGAP013729 (hypothetical protein)	FALSE	0.117647	0	0.043956	0	0.043771	0	0.0147059	0	0	0.0307692	0	0.0789474	0	0	0	0.00892857	CNV_3R0922
3R	6114900	6116400	1500	FALSE	AGAP013729 (hypothetical protein)	FALSE	0.205882	0.32	0.021978	0.183099	0.016835	0	0	0.109091	0	0	0	0.0263158	0	0.0111111	0	0.0625	CNV_3R0036
3R	6114900	6119400	4500	FALSE	AGAP013729 (hypothetical protein)	FALSE	0.102941	0	0	0	0	0	0	0.0181818	0	0	0	0	0	0.0111111	0	0	CNV_3R0338
3R	6118200	6120900	2700	FALSE	AGAP008140 (hypothetical protein)	FALSE	0.0441176	0.04	0.0549451	0.028169	0.0875421	0	0.0147059	0.0181818	0	0	0	0.0263158	0.444444	0.0222222	0	0.0535714	CNV_3R0037
3R	6366000	6367800	1800	FALSE	AGAP008170 (hypothetical protein)	FALSE	0	0.0933333	0.318681	0.239437	0.30303	0	0.0147059	0.109091	0.166667	0.123077	0	0.184211	0.111111	0.0333333	0.135135	0.0357143	CNV_3R0069
3R	6407700	6410400	2700	FALSE		FALSE	0	0	0.0549451	0	0.003367	0	0	0	0	0	0	0.0263158	0	0	0	0	CNV_3R1351
3R	6928200	6930300	2100	FALSE	AGAP008212 (cytochrome P450)	TRUE	0	0	0	0.0985915	0	0	0	0	0	0	0	0	0	0	0	0	CNV_3R7308
3R	6970200	6978300	8100	FALSE	AGAP008219 (cytochrome P450)	TRUE	0	0	0.186813	0	0	0	0	0	0	0.0153846	0	0.131579	0	0	0	0	CNV_3R0923
3R	7625400	7627200	1800	FALSE		FALSE	0	0	0.021978	0	0	0.217391	0	0	0	0	0	0.0263158	0	0	0	0	CNV_3R0924
3R	8069400	8071500	2100	FALSE		FALSE	0.0147059	0.0533333	0.010989	0.0422535	0.020202	0	0	0	0	0	0	0	0	0	0	0.00892857	CNV_3R0973
3R	8087100	8089500	2400	FALSE		FALSE	0	0	0	0	0	0	0	0	0	0	0	0	0	0	0.297297	0	CNV_3R4049
3R	9095100	9099300	4200	FALSE		FALSE	0	0	0	0	0	0	0.220588	0	0	0	0	0	0	0	0	0	CNV_3R6258
3R	9829800	9847500	17700	FALSE		FALSE	0.0441176	0.04	0.120879	0.126761	0.178451	0	0	0.0727273	0	0.0923077	0.25	0.105263	0.222222	0.144444	0	0.0892857	CNV_3R0038
3R	10140000	10142400	2400	FALSE		FALSE	0.0588235	0	0	0	0	0	0	0	0	0	0	0	0	0	0	0	CNV_3R5738
3R	10605300	10608300	3000	FALSE		FALSE	0.352941	0.106667	0.131868	0.295775	0.161616	0.0434783	0.352941	0.127273	0.5	0.492308	0.25	0.368421	0.333333	0.344444	0.216216	0.0535714	CNV_3R0124
3R	12008100	12012900	4800	FALSE		FALSE	0	0	0	0	0	0	0	0	0	0	0	0	0	0	0.27027	0	CNV_3R4024
3R	13080300	13082100	1800	FALSE	AGAP008571 (hypothetical protein); AGAP008572 (TIM21-like protein, mitochondrial precursor)	FALSE	0	0	0	0.084507	0	0	0	0	0	0	0	0	0	0	0	0	CNV_3R7315
3R	13343100	13345800	2700	FALSE		FALSE	0.0147059	0	0	0	0	0	0.102941	0	0	0	0	0	0	0.0555556	0	0	CNV_3R2934
3R	14291400	14293500	2100	FALSE		FALSE	0	0	0	0	0	0	0.0588235	0	0	0	0	0	0	0	0	0	CNV_3R6406
3R	14647500	14665500	18000	FALSE	AGAP008672 (hypothetical protein); AGAP008673 (cell cycle checkpoint protein )	FALSE	0	0	0.0659341	0	0.117845	0	0	0	0	0	0	0	0	0.0222222	0	0.107143	CNV_3R1547
3R	14650200	14655600	5400	FALSE		FALSE	0.147059	0.32	0.351648	0.338028	0.265993	0	0.117647	0.327273	0.166667	0.415385	0.5	0.289474	0.222222	0.366667	0	0.223214	CNV_3R0070
3R	14657400	14665500	8100	FALSE	AGAP008672 (hypothetical protein); AGAP008673 (cell cycle checkpoint protein )	FALSE	0	0	0.0989011	0	0.16835	0	0	0	0	0	0	0	0.111111	0.0555556	0	0.258929	CNV_3R0808
3R	14838900	14841300	2400	FALSE		FALSE	0	0	0	0	0	0	0	0	0	0.0461538	0	0	0	0.0666667	0	0	CNV_3R2834
3R	15040200	15041700	1500	FALSE		FALSE	0.0588235	0	0	0	0	0	0	0	0	0	0	0	0	0	0	0	CNV_3R5730
3R	15350100	15360000	9900	FALSE		FALSE	0.0441176	0.0933333	0.032967	0.112676	0.0639731	0.130435	0.0588235	0.0363636	0	0	0	0.0263158	0	0	0	0.0267857	CNV_3R0072
3R	15378600	15380100	1500	FALSE		FALSE	0	0.08	0.043956	0.0422535	0.0505051	0	0	0.0181818	0	0.0153846	0	0	0	0	0	0.0178571	CNV_3R0201
3R	15386700	15395400	8700	FALSE	AGAP028421 (hypothetical protein)	FALSE	0.0588235	0.12	0.043956	0.126761	0.0774411	0.130435	0.117647	0.0727273	0	0.0153846	0	0.0263158	0	0	0	0.0535714	CNV_3R0074
3R	15398700	15406200	7500	FALSE	AGAP028145 (hypothetical protein)	FALSE	0.0588235	0.133333	0.0769231	0.140845	0.131313	0.130435	0.132353	0.0727273	0	0.0307692	0	0.0263158	0	0.0111111	0	0.0714286	CNV_3R0075
3R	16421700	16423200	1500	FALSE		FALSE	0	0	0	0	0	0	0	0	0	0	0	0	0	0	0.108108	0	CNV_3R4108
3R	16822500	16826400	3900	FALSE		FALSE	0	0	0	0	0	0	0	0	0	0.0615385	0	0	0	0	0	0	CNV_3R2627
3R	17333400	17336400	3000	FALSE		FALSE	0	0.0133333	0	0	0	0	0	0	0	0.0923077	0	0	0	0.0111111	0	0	CNV_3R1651
3R	17718600	17720400	1800	FALSE		FALSE	0	0	0	0.0704225	0	0	0	0.0363636	0	0	0	0	0	0	0	0	CNV_3R0202
3R	17919000	17930700	11700	FALSE		FALSE	0	0.0133333	0	0.056338	0	0	0	0	0	0	0	0	0	0	0	0	CNV_3R1175
3R	17919300	17929200	9900	FALSE		FALSE	0	0	0	0.056338	0	0	0	0	0	0	0	0	0	0	0	0	CNV_3R7417
3R	18108300	18127500	19200	FALSE	AGAP008808 (hypothetical protein)	FALSE	0	0	0	0.0140845	0.013468	0	0.205882	0	0	0.0615385	0.25	0	0	0	0	0.0178571	CNV_3R2133
3R	18183000	18185100	2100	FALSE		FALSE	0	0.04	0	0.112676	0.003367	0	0	0	0	0	0	0	0	0	0	0	CNV_3R0910
3R	18507000	18510000	3000	FALSE		FALSE	0.102941	0	0	0	0	0	0	0	0	0	0	0	0	0	0	0	CNV_3R5771
3R	18759900	18896700	136800	FALSE		FALSE	0	0	0.021978	0	0.037037	0	0	0	0	0	0	0	0	0	0	0.0625	CNV_3R0926
3R	18770400	18773700	3300	FALSE		FALSE	0	0.0133333	0.274725	0.211268	0.117845	0	0	0.145455	0.416667	0.0307692	0	0.0789474	0	0.0444444	0	0.0714286	CNV_3R0007
3R	18793200	18896700	103500	FALSE		FALSE	0	0.0133333	0.043956	0.028169	0.00673401	0.0434783	0.0147059	0.0181818	0	0.0615385	0	0.0263158	0	0.0111111	0	0.267857	CNV_3R0743
3R	18843600	18852600	9000	FALSE		FALSE	0	0.04	0.0549451	0.028169	0.0740741	0	0.0147059	0	0.0833333	0.0307692	0	0.184211	0.111111	0.0111111	0	0.0982143	CNV_3R0696
3R	18932100	18935100	3000	FALSE		FALSE	0.0588235	0.04	0.0769231	0.112676	0.121212	0	0.0294118	0.145455	0	0.184615	0.25	0.131579	0	0.0777778	0	0.0714286	CNV_3R0340
3R	18932100	18936300	4200	FALSE		FALSE	0.0441176	0.48	0.67033	0.647887	0.693603	0.0869565	0.411765	0.6	0.75	0.676923	0.75	0.605263	0.888889	0.611111	0.621622	0.669643	CNV_3R0008
3R	19234800	19239000	4200	FALSE		FALSE	0.985294	0.933333	1	0.929577	1	1	1	0.872727	1	1	1	1	1	1	1	0.991071	CNV_3R0009
3R	19775400	19777500	2100	FALSE		FALSE	0	0	0	0	0	0	0.0588235	0	0	0	0	0	0	0	0	0	CNV_3R6360
3R	20442300	20443800	1500	FALSE		FALSE	0.0588235	0	0.021978	0.028169	0.0572391	0	0	0.0181818	0	0.0461538	0	0.0263158	0	0.0666667	0.0810811	0.0178571	CNV_3R0591
3R	21535200	21540300	5100	FALSE		FALSE	0	0	0	0	0	0	0	0.0363636	0	0	0	0	0	0	0.189189	0.00892857	CNV_3R0390
3R	21535800	21540300	4500	FALSE		FALSE	0	0	0	0	0	0	0	0	0	0	0	0	0	0	0.108108	0	CNV_3R4061
3R	21830400	21831900	1500	FALSE	AGAP028172 (hypothetical protein)	FALSE	0.0735294	0	0	0	0.003367	0	0	0	0	0	0	0	0	0.0111111	0	0	CNV_3R2950
3R	23134200	23145300	11100	FALSE		FALSE	0	0	0	0	0	0	0	0	0	0.0615385	0	0	0	0	0	0	CNV_3R2664
3R	23449200	23452200	3000	FALSE		FALSE	0	0	0	0	0	0	0	0	0	0	0	0	0	0	0.189189	0	CNV_3R4051
3R	23675400	23685300	9900	FALSE		FALSE	0.0294118	0	0.010989	0	0.016835	0.0869565	0.0147059	0	0	0	0	0.0263158	0	0.0111111	0	0.0803571	CNV_3R1223
3R	23682900	23687100	4200	FALSE		FALSE	0.0735294	0.12	0.0549451	0.028169	0.0707071	0	0.0441176	0.0181818	0	0.0769231	0.5	0.105263	0.111111	0.0222222	0.189189	0.107143	CNV_3R0144
3R	23967000	23969700	2700	FALSE		FALSE	0.0147059	0.0666667	0.032967	0.0422535	0.047138	0	0.0588235	0	0	0.0153846	0	0.0789474	0.111111	0.0222222	0	0.0178571	CNV_3R0882
3R	24012600	24017100	4500	FALSE		FALSE	0	0.0133333	0.0549451	0	0.030303	0	0.0294118	0	0.0833333	0	0	0.0526316	0.111111	0.0111111	0	0.00892857	CNV_3R0451
3R	24439200	24440700	1500	FALSE		FALSE	0	0	0	0	0	0	0	0	0	0.0615385	0	0	0	0.0111111	0	0	CNV_3R2672
3R	24811200	24812700	1500	FALSE	AGAP009054 (hypothetical protein)	FALSE	0.0294118	0.0133333	0.043956	0	0.03367	0	0.25	0	0.0833333	0.138462	0	0	0.111111	0.1	0.027027	0.0535714	CNV_3R0159
3R	24812100	24853800	41700	FALSE	AGAP009054 (hypothetical protein); AGAP028085 (hypothetical protein)	FALSE	0.191176	0.0266667	0	0	0.00673401	0	0	0	0	0	0.25	0.0263158	0	0.0666667	0	0.00892857	CNV_3R1162
3R	25177200	25178700	1500	FALSE		FALSE	0.0294118	0.0266667	0.120879	0.112676	0.0740741	0	0.0294118	0.0363636	0.0833333	0.0615385	0	0.131579	0	0.0444444	0.0810811	0.0714286	CNV_3R0316
3R	25578600	25585800	7200	FALSE		FALSE	0	0	0	0	0.003367	0	0.0735294	0	0	0	0	0	0	0	0	0	CNV_3R5360
3R	26052600	26056800	4200	FALSE		FALSE	0	0	0	0	0	0.217391	0	0	0	0	0	0	0	0	0.945946	0	CNV_3R4026
3R	26058600	26060400	1800	FALSE		FALSE	0	0	0	0.056338	0	0	0	0	0	0	0	0	0	0	0	0	CNV_3R7413
3R	26113800	26115300	1500	FALSE		FALSE	0.0588235	0	0	0	0	0	0	0	0	0	0	0	0	0	0	0	CNV_3R5853
3R	26122500	26125800	3300	FALSE		FALSE	0	0	0	0	0	0	0	0	0	0.123077	0	0	0	0.0111111	0	0	CNV_3R2632
3R	26153100	26154600	1500	FALSE	AGAP009116 (ER-derived vesicles protein ERV14)	FALSE	0	0	0	0	0	0.26087	0	0	0	0	0	0	0	0	0	0	CNV_3R5388
3R	26626800	26630100	3300	FALSE		FALSE	0	0	0	0	0	0	0	0	0	0.0615385	0	0	0	0	0	0	CNV_3R2646
3R	26672400	26673900	1500	FALSE		FALSE	0	0	0	0	0	0	0	0	0	0.0769231	0	0	0	0	0	0	CNV_3R2676
3R	27502500	27504000	1500	FALSE	AGAP009145 (hypothetical protein)	FALSE	0	0.0133333	0.0879121	0.084507	0.037037	0.173913	0.0441176	0.0181818	0.0833333	0.0307692	0	0.0263158	0	0.1	0	0.0267857	CNV_3R0094
3R	28197300	28199400	2100	FALSE		FALSE	0	0	0	0	0	0	0.0735294	0	0	0	0	0	0	0	0	0	CNV_3R6252
3R	28450500	28453200	2700	FALSE		FALSE	0	0	0	0	0	0	0	0	0	0	0	0	0	0	0.459459	0	CNV_3R4044
3R	28493400	28495200	1800	FALSE	AGAP009184 (hypothetical protein)	FALSE	0	0	0.010989	0	0.003367	0	0.0294118	0	0	0.138462	0	0	0	0.0111111	0	0.0178571	CNV_3R1920
3R	28581300	28605000	23700	FALSE	AGAP009190 (glutathione S-transferase); AGAP009191 (glutathione S-transferase); AGAP009192 (glutathione S-transferase); AGAP009193 (glutathione S-transferase); AGAP009194 (glutathione S-transferase); AGAP009195 (glutathione S-transferase); AGAP009196 (glutathione S-transferase); AGAP009197 (glutathione S-transferase)	TRUE	0	0	0	0	0	0	0	0	0	0	0	0	0	0	0.162162	0	CNV_3R4081
3R	28590600	28592400	1800	FALSE	AGAP009190 (glutathione S-transferase)	TRUE	0.0735294	0	0	0	0	0	0	0	0	0	0	0	0	0	0	0.178571	CNV_3R1989
3R	28593300	28601100	7800	FALSE	AGAP009191 (glutathione S-transferase); AGAP009192 (glutathione S-transferase); AGAP009193 (glutathione S-transferase); AGAP009194 (glutathione S-transferase); AGAP009195 (glutathione S-transferase); AGAP009196 (glutathione S-transferase)	TRUE	0.102941	0	0	0	0.00673401	0	0	0	0	0	0	0	0	0	0	0	CNV_3R4387
3R	28596600	28599000	2400	FALSE	AGAP009194 (glutathione S-transferase)	TRUE	0	0.2	0	0	0.013468	0	0.132353	0	0	0	0	0	0	0	0	0.107143	CNV_3R0836
3R	28597500	28604100	6600	FALSE	AGAP009194 (glutathione S-transferase); AGAP009195 (glutathione S-transferase); AGAP009196 (glutathione S-transferase); AGAP009197 (glutathione S-transferase)	TRUE	0	0.04	0	0	0	0	0	0.109091	0	0	0	0	0	0	0	0	CNV_3R0317
3R	28613700	28620900	7200	FALSE	AGAP009200 (collagen, type IV, alpha )	FALSE	0	0	0	0	0	0	0.0735294	0	0	0	0	0	0	0.0111111	0	0	CNV_3R3035
3R	28649400	28651800	2400	FALSE		FALSE	0	0	0	0	0	0	0.102941	0	0	0	0	0	0	0.0444444	0	0	CNV_3R3048
3R	28649700	28653300	3600	FALSE		FALSE	0	0	0	0	0	0	0.0588235	0	0	0	0	0	0	0.0111111	0	0	CNV_3R3466
3R	28842000	28843500	1500	FALSE	AGAP009217 (Clip-Domain Serine Protease)	FALSE	0.0147059	0.0533333	0.0549451	0.0422535	0.0639731	0	0.0441176	0.0363636	0	0.0923077	0	0.0789474	0	0.0222222	0.027027	0.0178571	CNV_3R0382
3R	28842300	28847700	5400	FALSE	AGAP009217 (Clip-Domain Serine Protease); AGAP009218 (hypothetical protein)	FALSE	0	0.0133333	0.043956	0.0140845	0.040404	0	0.0735294	0.0181818	0	0.0153846	0	0	0	0.0111111	0	0.00892857	CNV_3R0584
3R	28845000	28847700	2700	FALSE	AGAP009218 (hypothetical protein)	FALSE	0	0	0.021978	0	0.0505051	0	0.0294118	0	0.0833333	0	0	0	0	0.0333333	0	0	CNV_3R0698
3R	29445000	29454900	9900	FALSE		FALSE	0	0	0.043956	0	0.03367	0	0.0735294	0	0.25	0.0153846	0	0.0263158	0	0	0.0540541	0.0446429	CNV_3R0359
3R	29448000	29454900	6900	FALSE		FALSE	0	0.08	0.131868	0.0140845	0.03367	0.0434783	0	0.0181818	0.0833333	0	0	0.0526316	0	0.0555556	0.0810811	0.0267857	CNV_3R0271
3R	29450700	29477700	27000	FALSE		FALSE	0	0.0133333	0	0	0	0	0	0.0181818	0	0	0	0	0	0	0.27027	0	CNV_3R0415
3R	29452200	29456100	3900	FALSE		FALSE	0.0147059	0.2	0.142857	0.028169	0.117845	0.347826	0.0588235	0.0727273	0.166667	0.0923077	0.25	0.157895	0.222222	0.0555556	0.162162	0.169643	CNV_3R0383
3R	29452800	29477700	24900	FALSE		FALSE	0	0.0533333	0	0.0140845	0	0	0	0.0363636	0	0	0	0	0	0.0111111	0	0	CNV_3R0040
3R	29464200	29470200	6000	FALSE		FALSE	0	0	0.021978	0.0140845	0.023569	0	0	0	0	0	0	0.0263158	0	0	0	0.0535714	CNV_3R1129
3R	29464200	29477700	13500	FALSE		FALSE	0	0.133333	0.032967	0.028169	0.020202	0	0	0.0181818	0	0	0	0.0263158	0	0.0111111	0.297297	0.0357143	CNV_3R0610
3R	29468400	29472900	4500	FALSE		FALSE	0	0	0.0549451	0.028169	0.040404	0	0.0294118	0	0.0833333	0	0	0.0263158	0	0	0	0.0178571	CNV_3R0264
3R	29468400	29481000	12600	FALSE		FALSE	0	0	0.010989	0	0.010101	0	0	0	0	0	0	0.105263	0	0	0	0.00892857	CNV_3R1383
3R	29472600	29477700	5100	FALSE		FALSE	0	0.04	0	0	0.003367	0	0	0	0	0	0	0	0	0	0.189189	0	CNV_3R0838
3R	29477400	29481000	3600	FALSE		FALSE	0	0	0.186813	0	0.0673401	0	0	0.0181818	0.0833333	0.0153846	0	0.105263	0	0.0777778	0	0.0357143	CNV_3R0384
3R	29495700	29499900	4200	FALSE		FALSE	0.323529	0.32	0.0989011	0.28169	0.0942761	0	0.220588	0.381818	0	0.123077	0	0.105263	0.222222	0.0777778	0.0540541	0.116071	CNV_3R0105
3R	29523300	29526600	3300	FALSE		FALSE	0.264706	0.44	0.153846	0.521127	0.205387	0.347826	0.0882353	0.272727	0.333333	0.292308	0.25	0.236842	0.111111	0.255556	0.837838	0.1875	CNV_3R0128
3R	29523300	29540100	16800	FALSE		FALSE	0	0.0533333	0	0	0	0	0	0.0181818	0	0	0	0	0	0	0	0	CNV_3R0301
3R	29535000	29536500	1500	FALSE		FALSE	0.102941	0.08	0.307692	0.112676	0.292929	0.347826	0.279412	0.0545455	0.166667	0.0769231	0	0.289474	0.333333	0.0888889	0.027027	0.241071	CNV_3R0272
3R	29535000	29546100	11100	FALSE		FALSE	0.0441176	0.0133333	0	0	0.013468	0	0.0882353	0.0363636	0	0	0	0.0263158	0	0.0111111	0	0.0178571	CNV_3R0517
3R	29552400	29566800	14400	FALSE		FALSE	0.0882353	0.2	0.428571	0.253521	0.373737	0.26087	0.367647	0.290909	0.25	0.292308	0.25	0.210526	0.555556	0.188889	0.594595	0.633929	CNV_3R0010
3R	29552400	29571900	19500	FALSE		FALSE	0.0147059	0.0933333	0.175824	0.084507	0.144781	0.391304	0.0735294	0.0727273	0.416667	0.2	0	0.263158	0.111111	0.188889	0.0810811	0.0803571	CNV_3R0041
3R	29552400	29575200	22800	FALSE		FALSE	0	0.0266667	0.032967	0.0140845	0.013468	0	0	0	0	0.0153846	0	0.0263158	0	0.0111111	0.135135	0	CNV_3R0890
3R	29552400	29578200	25800	FALSE		FALSE	0	0.0533333	0.010989	0.0140845	0.003367	0	0	0.0181818	0	0	0	0	0	0.0111111	0.0810811	0	CNV_3R0678
3R	29552400	29580600	28200	FALSE		FALSE	0	0.0133333	0	0.0704225	0	0	0.0147059	0.0181818	0	0.0153846	0.25	0.0263158	0	0	0	0	CNV_3R0206
3R	29552400	29591700	39300	FALSE		FALSE	0	0.106667	0	0.028169	0	0	0	0	0	0	0	0	0	0	0	0	CNV_3R0821
3R	29569500	29575200	5700	FALSE		FALSE	0	0.0133333	0.021978	0.0140845	0.003367	0	0	0	0	0	0	0	0	0.0111111	0.108108	0.0178571	CNV_3R1240
3R	29569500	29578200	8700	FALSE		FALSE	0	0.0133333	0	0	0	0	0	0	0	0	0	0	0	0	0.135135	0	CNV_3R0850
3R	29569500	29580300	10800	FALSE		FALSE	0	0.04	0	0.028169	0	0	0.0588235	0.0545455	0	0	0	0	0	0	0.189189	0	CNV_3R0625
3R	29574900	29580300	5400	FALSE		FALSE	0.470588	0.0133333	0	0.0422535	0.00673401	0	0.0735294	0.218182	0	0.0153846	0.25	0	0	0.0111111	0	0	CNV_3R0011
3R	29590200	29596500	6300	FALSE		FALSE	0	0.0133333	0.010989	0.0140845	0.003367	0	0.0147059	0.0909091	0	0.0153846	0	0	0	0.0222222	0	0	CNV_3R0207
3R	29616000	29638200	22200	FALSE		FALSE	0	0.0533333	0	0.0422535	0	0	0	0.0181818	0	0	0	0	0	0	0	0	CNV_3R0751
3R	29625300	29638200	12900	FALSE		FALSE	0.102941	0.413333	0.417582	0.366197	0.282828	0.217391	0.411765	0.363636	0.166667	0.323077	0	0.473684	0.111111	0.411111	0.918919	0.401786	CNV_3R0012
3R	29642700	29649300	6600	FALSE		FALSE	0	0	0.010989	0.0140845	0.020202	0.0434783	0.0294118	0.0181818	0	0.0153846	0	0.0263158	0	0.0333333	0	0.0982143	CNV_3R0042
3R	29645100	29649300	4200	FALSE		FALSE	0.352941	0.213333	0.406593	0.15493	0.414141	0.521739	0.529412	0.272727	0.166667	0.338462	0	0.342105	0.333333	0.377778	0.27027	0.535714	CNV_3R0013
3R	29645100	29655900	10800	FALSE		FALSE	0	0.0133333	0	0	0.020202	0	0.0147059	0	0.0833333	0.0307692	0	0.0526316	0	0.0666667	0	0.00892857	CNV_3R0454
3R	29645100	29659200	14100	FALSE		FALSE	0	0	0.197802	0	0.0841751	0	0.0294118	0	0.333333	0.123077	0	0.105263	0	0.0555556	0	0.0714286	CNV_3R0265
3R	29647500	29659200	11700	FALSE		FALSE	0	0	0.010989	0	0.0538721	0	0.0147059	0	0	0.0615385	0	0.0263158	0.111111	0.0111111	0	0.0178571	CNV_3R1906
3R	29648700	29654400	5700	FALSE		FALSE	0	0	0	0	0.003367	0	0.0588235	0	0	0	0	0	0	0	0	0	CNV_3R4886
3R	29657700	29659200	1500	FALSE		FALSE	0.691176	0.266667	0.241758	0.338028	0.20202	0	0.25	0.436364	0.25	0.2	1	0.368421	0.444444	0.355556	0.72973	0.294643	CNV_3R0014
3R	29657700	29662200	4500	FALSE		FALSE	0.117647	0	0	0	0.003367	0	0	0	0	0	0	0.0263158	0	0	0	0	CNV_3R4934
3R	29667000	29673000	6000	FALSE		FALSE	0	0.04	0.0549451	0.0704225	0.013468	0	0.0147059	0.0181818	0	0	0	0.0526316	0	0	0.756757	0.00892857	CNV_3R0242
3R	29667000	29683200	16200	FALSE		FALSE	0	0.106667	0.010989	0	0.003367	0	0	0	0	0.0769231	0	0	0	0.0111111	0	0	CNV_3R0864
3R	29677200	29690700	13500	FALSE		FALSE	0.0735294	0.24	0.10989	0.15493	0.111111	0	0.191176	0.218182	0.166667	0.123077	0	0.131579	0.222222	0.2	0.486486	0.241071	CNV_3R0082
3R	29680800	29707800	27000	FALSE		FALSE	0.0147059	0.0133333	0	0	0	0	0	0	0	0	0.25	0	0	0	0.108108	0	CNV_3R0844
3R	29702700	29707800	5100	FALSE		FALSE	0.0147059	0.32	0	0.0422535	0	0	0.0147059	0.0909091	0	0	0	0	0	0	0.243243	0	CNV_3R0303
3R	29716200	29720400	4200	FALSE		FALSE	0.0294118	0.2	0	0.169014	0.010101	0	0.161765	0.163636	0	0.0307692	0	0	0	0.0222222	0.0540541	0	CNV_3R0083
3R	29730900	29736600	5700	FALSE		FALSE	0	0.04	0.021978	0.0422535	0.0774411	0	0.191176	0.0363636	0	0	0	0	0.222222	0.0111111	0.0810811	0.0446429	CNV_3R0084
3R	29739900	29743200	3300	FALSE		FALSE	0.0147059	0.146667	0.131868	0.028169	0.124579	0.695652	0.205882	0.109091	0.5	0.0461538	0	0.210526	0.444444	0.0111111	0.648649	0.357143	CNV_3R0164
3R	29745000	29748600	3600	FALSE		FALSE	0	0	0	0.028169	0	0	0	0.0727273	0	0	0	0	0	0	0	0	CNV_3R0387
3R	29745000	29755500	10500	FALSE		FALSE	0.0441176	0.133333	0.032967	0.112676	0.020202	0	0	0.109091	0	0.0307692	0	0.0526316	0.111111	0.0222222	0	0.0446429	CNV_3R0217
3R	29747100	29752800	5700	FALSE		FALSE	0.0882353	0	0.010989	0.0140845	0.00673401	0	0	0	0	0.0307692	0	0.0263158	0	0.0222222	0	0.0178571	CNV_3R1900
3R	29749500	29752800	3300	FALSE		FALSE	0.102941	0.0266667	0.032967	0	0.043771	0.130435	0.0147059	0	0.166667	0.123077	0	0.0526316	0.111111	0.0444444	0	0.0178571	CNV_3R0436
3R	29751300	29755500	4200	FALSE		FALSE	0.161765	0.186667	0.593407	0.394366	0.545455	0.434783	0.0882353	0.272727	0.583333	0.523077	0	0.578947	0.111111	0.444444	0.675676	0.553571	CNV_3R0085
3R	29764500	29768100	3600	FALSE		FALSE	0	0	0.032967	0	0.0639731	0.304348	0.0735294	0	0	0	0	0	0	0	0	0.0625	CNV_3R1242
3R	29764500	29772900	8400	FALSE		FALSE	0	0	0.032967	0	0.030303	0.0434783	0.0441176	0	0	0	0	0	0	0	0.027027	0.0535714	CNV_3R1502
3R	29765400	29768100	2700	FALSE		FALSE	0	0	0.021978	0	0.003367	0	0.0147059	0	0	0	0	0	0	0	0	0.0625	CNV_3R1691
3R	29766600	29772900	6300	FALSE		FALSE	0.0294118	0.146667	0.10989	0.0704225	0.0707071	0.173913	0.102941	0.127273	0.5	0.0153846	0.25	0.157895	0.333333	0.0555556	0.351351	0.142857	CNV_3R0293
3R	29767800	29791200	23400	FALSE		FALSE	0.0294118	0.106667	0.010989	0.15493	0.023569	0.0434783	0.0441176	0.109091	0	0	0.25	0.0263158	0	0.0111111	0	0.0357143	CNV_3R0179
3R	29789400	29793000	3600	FALSE		FALSE	0	0	0.010989	0.0422535	0.00673401	0	0.0147059	0.0909091	0.0833333	0	0	0	0.222222	0	0.027027	0.0357143	CNV_3R0294
3R	29829600	29833500	3900	FALSE		FALSE	0	0	0.032967	0	0.026936	0	0.0147059	0.0181818	0.166667	0	0	0.131579	0	0.0111111	0	0.0446429	CNV_3R0527
3R	29829600	29848200	18600	FALSE		FALSE	0.0294118	0	0.032967	0.056338	0.020202	0	0.0441176	0.0545455	0	0	0	0.105263	0.111111	0.0333333	0	0.0178571	CNV_3R0487
3R	29830800	29839500	8700	FALSE		FALSE	0	0	0.010989	0	0.030303	0	0.0735294	0	0	0	0.25	0	0.333333	0.0111111	0	0.0446429	CNV_3R1325
3R	29833200	29835300	2100	FALSE		FALSE	0.0147059	0	0	0.0140845	0.003367	0	0.0294118	0.0181818	0	0.153846	0	0	0	0.155556	0	0	CNV_3R0417
3R	29833800	29848200	14400	FALSE		FALSE	0	0.0133333	0.010989	0.112676	0.00673401	0	0.0147059	0.109091	0	0	0	0	0	0.0222222	0	0.00892857	CNV_3R0095
3R	29846700	29848200	1500	FALSE		FALSE	0.235294	0.08	0.263736	0.15493	0.225589	0.0434783	0.338235	0.163636	0.833333	0.138462	0.25	0.263158	0.222222	0.0777778	0.486486	0.1875	CNV_3R0130
3R	29846700	29852400	5700	FALSE		FALSE	0	0.0533333	0	0.0422535	0.010101	0	0	0	0	0	0	0	0	0	0	0	CNV_3R1405
3R	29862600	29877900	15300	FALSE		FALSE	0	0	0	0.0140845	0	0	0	0.0181818	0	0.0769231	0	0	0	0.0333333	0	0	CNV_3R0803
3R	29869800	29878200	8400	FALSE		FALSE	0	0	0	0	0	0	0	0	0	0.0153846	0	0	0	0.0666667	0	0	CNV_3R2608
3R	29875500	29878200	2700	FALSE		FALSE	0	0	0	0.028169	0	0	0	0.0363636	0	0.0923077	0	0.0263158	0	0.166667	0	0	CNV_3R0342
3R	29881800	29903700	21900	FALSE		FALSE	0	0	0	0.0140845	0	0	0	0.0181818	0	0.0461538	0	0	0	0.1	0	0	CNV_3R0778
3R	29892000	29895000	3000	FALSE		FALSE	0	0	0.010989	0.0140845	0	0.0434783	0.0147059	0	0	0.0307692	0	0	0	0.0555556	0	0	CNV_3R1551
3R	29894700	29903700	9000	FALSE		FALSE	0	0	0	0.028169	0	0	0	0.0181818	0	0.0615385	0	0	0	0.0111111	0	0	CNV_3R0320
3R	29941200	29949300	8100	FALSE		FALSE	0	0	0	0	0.003367	0	0	0	0	0.0769231	0	0	0	0.166667	0	0	CNV_3R2633
3R	29973300	29974800	1500	FALSE		FALSE	0.147059	0	0	0	0	0	0	0	0	0	0	0	0	0	0	0	CNV_3R5799
3R	31173600	31176600	3000	FALSE		FALSE	0	0	0	0	0.003367	0	0.235294	0	0	0	0	0	0	0	0	0	CNV_3R4996
3R	31239300	31241700	2400	FALSE		FALSE	0	0	0	0	0.003367	0	0	0	0	0	0	0	0	0	0	0.0625	CNV_3R2318
3R	31462500	31465500	3000	FALSE		FALSE	0	0	0	0	0	0	0	0	0	0	0	0	0	0	0.108108	0	CNV_3R4126
3R	31578600	31580400	1800	FALSE		FALSE	0.0147059	0	0	0	0	0	0.0588235	0	0	0	0	0	0	0	0	0	CNV_3R6126
3R	32034900	32037000	2100	FALSE	AGAP009393 (odorant receptor)	FALSE	0	0	0	0	0	0	0	0.0727273	0	0	0	0	0	0	0	0.0178571	CNV_3R0603
3R	32311800	32313900	2100	FALSE		FALSE	0	0.0666667	0	0.028169	0.0538721	0	0.102941	0.0181818	0	0	0	0.0526316	0	0	0	0	CNV_3R0245
3R	32323800	32326500	2700	FALSE		FALSE	0	0.0666667	0	0.0422535	0.013468	0	0	0.109091	0	0	0	0	0	0	0	0	CNV_3R0181
3R	32323800	32328300	4500	FALSE		FALSE	0	0	0	0.0422535	0.003367	0	0	0.218182	0	0	0	0	0	0	0	0	CNV_3R0019
3R	32328600	32330400	1800	FALSE		FALSE	0	0	0	0	0.003367	0	0	0	0	0	0	0	0.444444	0	0	0	CNV_3R4878
3R	32329800	32332500	2700	FALSE	AGAP009408 (odorant receptor)	FALSE	0	0	0.010989	0	0.010101	0.0434783	0.117647	0	0	0	0	0	0	0	0	0	CNV_3R1922
3R	32332200	32334000	1800	FALSE	AGAP009409 (odorant receptor)	FALSE	0	0	0	0	0.00673401	0	0	0	0	0	0	0	0.444444	0	0	0	CNV_3R4879
3R	32337000	32340300	3300	FALSE		FALSE	0	0.373333	0	0.338028	0.020202	0	0	0.981818	0	0.0153846	0.25	0.0263158	0	0	0.756757	0	CNV_3R0020
3R	32598300	32658000	59700	FALSE		FALSE	0	0	0	0.0140845	0.003367	0.173913	0.0588235	0	0	0	0	0	0	0	0	0	CNV_3R4219
3R	32840400	32842500	2100	FALSE		FALSE	0	0	0	0	0	0	0.264706	0	0	0	0	0	0	0	0	0	CNV_3R6253
3R	32842200	32843700	1500	FALSE		FALSE	0	0.0133333	0	0.0422535	0	0	0	0.0727273	0	0	0	0	0	0	0	0	CNV_3R0021
3R	33492600	33496800	4200	FALSE	AGAP009440 (hypothetical protein)	FALSE	0	0	0	0	0.00673401	0	0.102941	0	0	0	0	0	0	0	0	0	CNV_3R4757
3R	34449600	34451100	1500	FALSE		FALSE	0	0.0266667	0	0	0	0	0	0	0	0	0	0	0	0.0555556	0	0	CNV_3R0845
3R	35448600	35450400	1800	FALSE		FALSE	0	0	0	0	0	0	0	0	0	0	0	0	0	0	0.351351	0	CNV_3R4045
3R	36519300	36521400	2100	FALSE		FALSE	0	0	0	0	0	0	0	0	0	0.0923077	0	0	0	0	0	0	CNV_3R2670
3R	37010700	37013700	3000	FALSE		FALSE	0	0	0	0	0	0	0.117647	0	0	0	0	0	0	0	0	0	CNV_3R6294
3R	37021200	37022700	1500	FALSE		FALSE	0	0	0	0	0	0	0	0	0	0	0	0	0	0.0111111	0.162162	0	CNV_3R3917
3R	37040700	37042500	1800	FALSE	AGAP009616 (hypothetical protein)	FALSE	0.161765	0	0	0	0	0	0	0	0	0	0	0	0	0	0	0	CNV_3R5741
3R	37172400	37174500	2100	FALSE		FALSE	0	0	0	0	0	0	0	0	0	0	0	0	0	0	0.162162	0	CNV_3R4046
3R	37456500	37459500	3000	FALSE		FALSE	0.0147059	0	0	0	0	0	0.0735294	0	0	0	0	0	0	0.0222222	0	0	CNV_3R3158
3R	37648800	37667100	18300	FALSE	AGAP009658 (hypothetical protein)	FALSE	0	0	0.0659341	0	0.0942761	0	0.235294	0	0	0.0461538	0	0.0526316	0	0.0666667	0	0	CNV_3R1149
3R	38040000	38044200	4200	FALSE		FALSE	0	0	0	0	0	0	0.117647	0	0	0	0	0	0	0	0	0	CNV_3R6272
3R	38076000	38077800	1800	FALSE		FALSE	0	0.386667	0.164835	0.478873	0.282828	0.782609	0.308824	0.509091	0.333333	0.676923	0.25	0.184211	0.111111	0.733333	0.891892	0.401786	CNV_3R0022
3R	38076000	38085000	9000	FALSE		FALSE	0	0.0133333	0.0549451	0.028169	0.043771	0	0	0.0181818	0	0.153846	0	0.0789474	0.111111	0.122222	0	0.0178571	CNV_3R0322
3R	38099100	38107500	8400	FALSE		FALSE	0	0	0	0	0	0	0.0735294	0	0	0	0	0	0	0	0	0	CNV_3R6297
3R	38153100	38177700	24600	FALSE	AGAP009671 (hypothetical protein)	FALSE	0	0	0	0	0	0	0	0	0	0.0769231	0	0	0	0.0555556	0	0	CNV_3R2737
3R	38854200	38862000	7800	FALSE		FALSE	0	0	0	0.056338	0	0	0	0	0	0	0	0	0	0	0	0	CNV_3R7324
3R	38881200	38883600	2400	FALSE		FALSE	0	0	0	0	0	0	0.132353	0	0	0	0	0	0	0	0	0	CNV_3R6298
3R	38961000	38962500	1500	FALSE		FALSE	0.0882353	0	0	0	0	0	0	0	0	0	0	0	0	0	0	0	CNV_3R5911
3R	38987100	38990700	3600	TRUE	AGAP009696 (cytochrome P450)	TRUE	0	0	0.010989	0.0140845	0	0	0	0.0181818	0	0	0	0	0	0	0	0.0803571	CNV_3R0296
3R	38987100	38994600	7500	TRUE	AGAP009696 (cytochrome P450)	TRUE	0	0	0	0	0	0	0.0294118	0	0	0	0	0	0	0	0	0.285714	CNV_3R2057
3R	39081600	39085500	3900	TRUE		FALSE	0	0	0	0	0.003367	0	0.102941	0	0	0	0	0	0	0	0	0	CNV_3R4579
3R	39190200	39192300	2100	TRUE		FALSE	0	0	0.043956	0	0.013468	0.217391	0	0.0181818	0	0.0153846	0	0	0	0.0333333	0	0.0178571	CNV_3R0045
3R	39190500	39200400	9900	TRUE		FALSE	0	0	0	0	0.003367	0.0434783	0	0	0	0	0	0	0	0	0	0.0535714	CNV_3R2172
3R	39201600	39207600	6000	TRUE	AGAP009704 (odorant receptor); AGAP009705 (odorant receptor)	FALSE	0	0	0.010989	0	0	0.130435	0	0	0	0	0	0	0	0	0.27027	0.0357143	CNV_3R1727
3R	39231300	39235200	3900	TRUE		FALSE	0.102941	0	0	0	0	0	0	0	0	0	0	0	0	0	0	0	CNV_3R5766
3R	39233400	39234900	1500	TRUE		FALSE	0	0	0	0	0	0	0	0	0	0.0615385	0	0	0	0.0555556	0	0	CNV_3R2713
3R	39265500	39271200	5700	TRUE		FALSE	0	0.0533333	0.0659341	0.084507	0.030303	0	0	0.0363636	0	0.0153846	0	0.105263	0	0.0333333	0.0810811	0.0535714	CNV_3R0431
3R	39290400	39291900	1500	TRUE		FALSE	0.191176	0	0	0.0140845	0.010101	0	0	0	0	0	0	0	0	0.0111111	0	0.0178571	CNV_3R2323
3R	39290400	39295200	4800	TRUE		FALSE	0.0735294	0.0133333	0	0	0	0	0.0147059	0	0	0	0	0	0	0	0	0	CNV_3R1407
3R	39339600	39344700	5100	TRUE		FALSE	0.794118	0.626667	0.989011	0.704225	0.959596	0.956522	0.955882	0.836364	1	0.984615	0.75	0.973684	1	0.966667	1	0.982143	CNV_3R0023
3R	39354000	39358800	4800	TRUE		FALSE	0	0.0133333	0.0549451	0	0.020202	0	0	0.0181818	0.0833333	0.0153846	0	0.105263	0.111111	0	0	0.00892857	CNV_3R0504
3R	39354000	39362700	8700	TRUE		FALSE	0.0588235	0	0	0.0140845	0	0	0	0.0909091	0	0	0	0	0	0.0111111	0.135135	0	CNV_3R0049
3R	39359100	39361200	2100	TRUE		FALSE	0.0588235	0	0	0.028169	0	0	0	0	0	0	0	0	0	0	0.027027	0	CNV_3R4083
3R	39369000	39380100	11100	TRUE		FALSE	0	0.0133333	0.0549451	0.028169	0.020202	0	0.0294118	0.0181818	0.166667	0	0	0.0789474	0	0	0	0.0446429	CNV_3R0236
3R	39369000	39384300	15300	TRUE		FALSE	0	0	0.010989	0	0.026936	0	0.0294118	0	0	0	0	0.157895	0	0	0	0.0357143	CNV_3R1380
3R	39373800	39380100	6300	TRUE		FALSE	0.470588	0.0533333	0.197802	0.0704225	0.20202	0.0869565	0.191176	0.0545455	0.166667	0.0461538	0.25	0.157895	0.444444	0.0222222	0	0.214286	CNV_3R0182
3R	39375900	39384300	8400	TRUE		FALSE	0.0588235	0	0.21978	0	0.144781	0.130435	0.220588	0	0.0833333	0	0	0.184211	0	0	0	0.241071	CNV_3R0132
3R	39383700	39387900	4200	TRUE		FALSE	0.0147059	0	0	0	0	0	0	0.0181818	0	0.0153846	0	0	0	0.0666667	0.0810811	0.00892857	CNV_3R0782
3R	39453000	39461400	8400	TRUE		FALSE	0.0147059	0	0.021978	0.0140845	0.016835	0	0	0.0363636	0	0.0307692	0	0.0789474	0	0.1	0.027027	0	CNV_3R0665
3R	39459900	39486300	26400	TRUE		FALSE	0	0	0	0	0	0	0	0	0	0	0	0	0	0	0.108108	0	CNV_3R4071
3R	39461100	39488400	27300	TRUE		FALSE	0.0735294	0	0	0	0	0	0	0	0	0	0	0	0	0	0	0	CNV_3R5758
3R	39472800	39488400	15600	TRUE		FALSE	0.0882353	0	0	0	0	0	0	0	0	0	0	0	0	0	0	0	CNV_3R5989
3R	39484500	39488400	3900	TRUE		FALSE	0.0735294	0	0	0	0	0	0	0	0	0	0	0	0	0.0111111	0	0	CNV_3R4001
3R	39485100	39488400	3300	TRUE		FALSE	0	0	0	0	0.010101	0	0.0294118	0.0181818	0	0.0615385	0	0	0	0.0222222	0	0	CNV_3R0305
3R	39486000	39488400	2400	TRUE		FALSE	0	0.0533333	0	0.140845	0	0	0	0.0727273	0	0	0.25	0	0	0	0	0	CNV_3R0323
3R	39488100	39606000	117900	TRUE		FALSE	0	0	0	0	0	0	0	0	0	0	0	0	0	0	0.135135	0	CNV_3R4031
3R	39490800	39494100	3300	TRUE		FALSE	0.205882	0	0	0	0.00673401	0	0	0	0	0	0	0.0263158	0	0	0	0	CNV_3R4455
3R	39505500	39657000	151500	TRUE		FALSE	0	0	0	0.084507	0	0	0	0	0	0	0	0	0	0	0	0	CNV_3R7318
3R	39516000	39528300	12300	TRUE		FALSE	0.338235	0.0133333	0	0.0704225	0	0	0	0.0909091	0	0	0	0	0	0.0111111	0	0	CNV_3R0248
3R	39516000	39531600	15600	TRUE		FALSE	0.132353	0	0	0	0	0	0	0	0	0	0	0	0	0	0	0	CNV_3R5759
3R	39516000	39539400	23400	TRUE		FALSE	0.117647	0	0	0.028169	0	0	0	0.0181818	0	0.0153846	0	0	0	0.0111111	0	0	CNV_3R0506
3R	39516000	39563400	47400	TRUE		FALSE	0.0147059	0	0	0.028169	0.003367	0	0	0	0	0	0	0	0	0	0.108108	0	CNV_3R4062
3R	39537900	39539700	1800	TRUE		FALSE	0.308824	0.56	0.032967	0.15493	0.016835	0	0.0735294	0.272727	0	0.0153846	0.25	0.0263158	0	0.0333333	0.0540541	0.0267857	CNV_3R0096
3R	39555900	39564300	8400	TRUE		FALSE	0.441176	0.0266667	0.010989	0	0	0	0.0147059	0.0363636	0	0	0	0	0	0	0.216216	0.0178571	CNV_3R0373
3R	39591000	39594600	3600	TRUE		FALSE	0.191176	0.0266667	0	0.028169	0.020202	0	0	0.0181818	0.166667	0	0	0	0	0.0111111	0	0.00892857	CNV_3R0276
3R	39591000	39606000	15000	TRUE		FALSE	0.0588235	0	0	0	0	0	0	0	0	0	0	0	0	0	0.0540541	0	CNV_3R4085
3R	39591000	39616500	25500	TRUE		FALSE	0.0588235	0.0133333	0	0	0	0	0	0	0	0	0	0	0	0	0.027027	0	CNV_3R1068
3R	39603000	39606000	3000	TRUE		FALSE	0	0	0	0	0	0	0	0	0	0	0	0	0	0	0.108108	0	CNV_3R4128
3R	39603000	39616500	13500	TRUE		FALSE	0	0	0	0.028169	0	0	0	0.0545455	0	0	0	0	0	0	0.324324	0	CNV_3R0109
3R	39610800	39616500	5700	TRUE		FALSE	0.0882353	0	0	0	0.003367	0	0	0	0	0	0	0	0	0	0.378378	0	CNV_3R4032
3R	39619500	39623700	4200	TRUE		FALSE	0	0	0	0	0.00673401	0	0	0	0.166667	0.0153846	0	0	0	0.0555556	0	0.00892857	CNV_3R0439
3R	39621300	39623700	2400	TRUE		FALSE	0.0441176	0.04	0.0549451	0.028169	0.026936	0	0.0147059	0.0363636	0.0833333	0.0615385	0	0.105263	0	0	0	0.0178571	CNV_3R0277
3R	39621600	39636300	14700	TRUE		FALSE	0	0	0	0	0	0	0	0.0181818	0	0	0	0	0	0	0.189189	0	CNV_3R0054
3R	39621600	39639600	18000	TRUE		FALSE	0.0294118	0	0	0	0	0	0	0	0	0	0	0	0	0	0.108108	0	CNV_3R4067
3R	39621600	39644100	22500	TRUE		FALSE	0	0	0	0.0140845	0	0	0	0.0363636	0	0	0	0	0	0	0.216216	0	CNV_3R0251
3R	39621600	39651000	29400	TRUE		FALSE	0	0.0133333	0	0.028169	0	0	0	0.0545455	0	0	0.25	0	0	0	0.135135	0	CNV_3R0345
3R	39621600	39657000	35400	TRUE		FALSE	0.0441176	0.0133333	0	0.028169	0	0	0	0.0181818	0	0	0	0	0	0	0.108108	0	CNV_3R0478
3R	39626700	39632400	5700	TRUE		FALSE	0.0147059	0.0533333	0	0.0140845	0	0	0	0	0	0	0	0	0	0	0	0	CNV_3R0984
3R	39629100	39637500	8400	TRUE		FALSE	0.117647	0	0	0	0	0	0	0	0	0	0	0	0	0	0	0	CNV_3R5806
3R	39631500	39637500	6000	TRUE		FALSE	0.0588235	0	0.010989	0	0	0	0	0.0181818	0	0	0	0	0	0	0	0	CNV_3R0790
3R	39631800	39645600	13800	TRUE		FALSE	0.0588235	0	0	0	0	0	0	0	0	0	0	0	0	0	0	0	CNV_3R5767
3R	39642600	39648000	5400	TRUE		FALSE	0.0735294	0.0133333	0.010989	0	0	0	0	0	0	0	0	0	0	0	0	0	CNV_3R1056
3R	39642900	39657000	14100	TRUE		FALSE	0.0588235	0	0	0	0.003367	0	0	0	0	0	0	0	0	0	0	0	CNV_3R4727
3R	39646200	39648000	1800	TRUE		FALSE	0	0.0266667	0.010989	0.0422535	0.00673401	0	0.0441176	0.109091	0	0.0923077	0	0	0	0.0444444	0	0.0357143	CNV_3R0337
3R	39646200	39650100	3900	TRUE		FALSE	0	0.226667	0.043956	0.0985915	0.020202	0	0.0441176	0.236364	0	0.0923077	0.25	0.0263158	0	0.0888889	0.0810811	0.0625	CNV_3R0252
3R	39653100	39657000	3900	TRUE		FALSE	0.0735294	0	0	0.0140845	0	0	0	0.0181818	0	0	0	0	0	0	0.0810811	0	CNV_3R0738
3R	39665400	39668400	3000	TRUE		FALSE	0.0588235	0	0	0	0	0	0	0	0	0	0	0	0	0	0	0	CNV_3R5743
3R	39668100	39681000	12900	TRUE		FALSE	0.0441176	0	0	0.056338	0	0	0	0	0	0	0	0	0	0.111111	0	0	CNV_3R2976
3R	39668700	39690900	22200	TRUE		FALSE	0	0	0	0.084507	0	0	0	0	0	0	0	0	0	0.0111111	0	0	CNV_3R3068
3R	39669000	39692700	23700	TRUE		FALSE	0	0.0133333	0	0.0140845	0	0	0	0.0181818	0	0	0	0	0	0	0.243243	0	CNV_3R0253
3R	39684300	39690900	6600	TRUE		FALSE	0.0735294	0	0	0.056338	0.00673401	0	0	0	0	0	0	0	0	0.0222222	0	0	CNV_3R3598
3R	39701700	39716100	14400	TRUE		FALSE	0.0147059	0	0.010989	0	0.010101	0	0	0	0	0	0	0	0	0.0222222	0.243243	0.00892857	CNV_3R1848
3R	39701700	39718200	16500	TRUE		FALSE	0.0294118	0.0133333	0	0.056338	0	0	0	0	0	0	0.25	0	0	0	0	0	CNV_3R1621
3R	39701700	39727800	26100	TRUE		FALSE	0.235294	0.0133333	0.010989	0.15493	0.003367	0.0434783	0	0.0545455	0	0	0	0.0263158	0	0.0555556	0.324324	0.00892857	CNV_3R0254
3R	39703500	39727800	24300	TRUE		FALSE	0	0	0	0.028169	0	0.0434783	0	0.0363636	0	0.0461538	0	0	0	0.0555556	0.027027	0	CNV_3R0220
3R	39704100	39721200	17100	TRUE		FALSE	0.0588235	0	0	0	0	0.0434783	0	0	0	0.0153846	0	0	0	0	0	0	CNV_3R2778
3R	39717300	39721500	4200	TRUE		FALSE	0.132353	0	0	0	0	0	0.0147059	0	0	0	0	0	0	0	0	0	CNV_3R5800
3R	39720900	39727800	6900	TRUE		FALSE	0.102941	0.106667	0.032967	0.056338	0.003367	0.0434783	0	0.181818	0.0833333	0.0153846	0	0.0789474	0.111111	0.1	0.351351	0.0446429	CNV_3R0309
3R	39720900	39751500	30600	TRUE		FALSE	0	0.0133333	0	0.056338	0	0	0	0	0	0	0.25	0	0	0	0	0	CNV_3R1622
3R	39768600	39801600	33000	TRUE		FALSE	0.0294118	0	0	0	0	0	0	0	0	0	0	0	0	0.0666667	0	0	CNV_3R2960
3R	39772800	39777000	4200	TRUE		FALSE	0.0294118	0	0.0879121	0	0.0606061	0.130435	0	0	0.166667	0	0	0.105263	0.222222	0.0222222	0	0.0535714	CNV_3R0278
3R	39772800	39804600	31800	TRUE		FALSE	0.0735294	0.0133333	0	0.0140845	0	0	0	0	0	0	0	0	0	0	0	0	CNV_3R0895
3R	39776700	39804600	27900	TRUE		FALSE	0.102941	0.0133333	0	0.0140845	0	0	0	0.0181818	0	0	0	0	0	0	0	0	CNV_3R0221
3R	39787200	39795000	7800	TRUE		FALSE	0.0735294	0	0.043956	0	0.047138	0.347826	0	0.0181818	0.166667	0	0	0	0.222222	0	0.108108	0.0625	CNV_3R0279
3R	39810900	39830400	19500	TRUE		FALSE	0	0	0	0	0	0	0	0	0	0.0153846	0	0	0	0.0555556	0	0	CNV_3R2739
3R	39815700	39820500	4800	TRUE		FALSE	0.0588235	0.0533333	0	0.112676	0.010101	0	0.0147059	0.109091	0	0.169231	0.25	0.0263158	0	0.1	0.378378	0.0267857	CNV_3R0222
3R	39818400	39820500	2100	TRUE		FALSE	0.0294118	0.16	0.021978	0.056338	0.016835	0	0	0.127273	0.166667	0	0	0.0263158	0.111111	0.0111111	0	0.00892857	CNV_3R0097
3R	39825600	39832200	6600	TRUE		FALSE	0	0	0	0.028169	0.003367	0	0	0	0	0.107692	0	0	0.111111	0.0888889	0	0	CNV_3R2636
3R	39840600	39842100	1500	TRUE		FALSE	0	0	0	0	0.003367	0	0	0.0181818	0	0.2	0	0	0	0.144444	0	0	CNV_3R0190
3R	39882600	39886200	3600	TRUE		FALSE	0.117647	0	0	0	0	0	0	0	0	0	0	0	0	0	0	0.00892857	CNV_3R2199
3R	39900300	39902400	2100	TRUE		FALSE	0.0294118	0.0133333	0.021978	0.0140845	0.00673401	0	0.117647	0	0	0	0	0	0.111111	0.0111111	0	0.0267857	CNV_3R0827
3R	39918900	39923100	4200	TRUE		FALSE	0.0735294	0	0.010989	0	0.003367	0	0	0	0.0833333	0.0153846	0	0	0	0.0111111	0	0	CNV_3R0446
3R	40056000	40066200	10200	TRUE		FALSE	0.0147059	0	0	0	0	0.0434783	0	0	0	0.138462	0	0	0	0.0444444	0	0	CNV_3R2641
3R	40067400	40071000	3600	TRUE		FALSE	0	0	0	0	0.00673401	0	0.0147059	0	0	0	0	0.105263	0	0	0	0.00892857	CNV_3R2278
3R	40123200	40125000	1800	TRUE		FALSE	0	0.0266667	0	0.169014	0	0	0	0.0909091	0	0	0.25	0	0	0	0	0	CNV_3R0099
3R	40131000	40134600	3600	TRUE		FALSE	0.0294118	0.0933333	0	0.056338	0	0.173913	0	0.0727273	0	0	0	0	0	0.0222222	0.135135	0	CNV_3R0087
3R	40200900	40211700	10800	TRUE		FALSE	0	0	0	0	0	0	0.102941	0	0	0	0	0	0	0	0	0	CNV_3R6301
3R	40266000	40268100	2100	TRUE		FALSE	0	0.0666667	0	0.056338	0.003367	0	0.0147059	0.0727273	0.0833333	0	0	0	0	0.0111111	0.108108	0	CNV_3R0151
3R	40269900	40271700	1800	TRUE		FALSE	0.102941	0	0	0	0	0	0	0.0181818	0	0	0	0	0	0	0	0	CNV_3R0722
3R	40269900	40272300	2400	TRUE		FALSE	0.102941	0.0133333	0	0	0	0	0	0	0	0	0	0	0	0	0	0	CNV_3R1885
3R	40318500	40331100	12600	TRUE		FALSE	0	0	0	0	0.003367	0	0.191176	0	0	0	0	0	0	0	0	0.00892857	CNV_3R2500
3R	40658400	40661100	2700	TRUE		FALSE	0.0147059	0	0	0	0	0.217391	0.0294118	0	0	0	0	0	0	0	0	0	CNV_3R5392
3R	40718100	40722600	4500	TRUE		FALSE	0	0	0.010989	0	0	0.478261	0	0	0	0	0	0	0	0	0.405405	0	CNV_3R1261
3R	40743900	40747200	3300	TRUE		FALSE	0	0	0	0	0	0	0	0	0	0.123077	0	0	0	0.0111111	0	0	CNV_3R2616
3R	40746000	40747800	1800	TRUE		FALSE	0	0.0133333	0.043956	0	0.010101	0	0	0	0	0.153846	0	0	0	0.133333	0.351351	0	CNV_3R1214
3R	40912500	40914000	1500	TRUE		FALSE	0	0	0	0	0	0.0869565	0.0441176	0	0	0	0	0	0.111111	0	0.108108	0	CNV_3R4039
3R	40916700	40918800	2100	TRUE		FALSE	0	0	0	0	0	0.0434783	0	0	0	0	0	0	0	0	0.162162	0	CNV_3R4040
3R	41149800	41154900	5100	TRUE		FALSE	0.235294	0	0	0	0	0	0	0	0	0	0	0	0	0	0	0	CNV_3R5770
3R	41313900	41315700	1800	TRUE		FALSE	0	0	0	0.0704225	0	0	0	0.0727273	0	0.0307692	0	0	0	0.144444	0	0	CNV_3R0212
3R	41736900	41738400	1500	TRUE		FALSE	0	0.0133333	0	0	0	0	0	0	0	0	0	0	0	0	0.27027	0	CNV_3R1477
3R	42237300	42238800	1500	FALSE		FALSE	0	0	0	0	0	0	0	0	0	0.153846	0	0	0	0.0111111	0	0	CNV_3R2649
3R	42354000	42358800	4800	FALSE		FALSE	0	0	0	0	0.010101	0	0	0	0	0	0	0	0	0	0	0.0714286	CNV_3R2011
3R	42372000	42373500	1500	FALSE		FALSE	0	0.08	0.043956	0.084507	0.0639731	0	0.0588235	0	0	0.2	0	0.0526316	0.222222	0.133333	0	0.142857	CNV_3R0866
3R	42656100	42659700	3600	FALSE		FALSE	0	0	0	0	0	0	0.0588235	0	0	0	0	0	0	0.0444444	0	0	CNV_3R3113
3R	42732900	42736500	3600	FALSE		FALSE	0	0.0133333	0	0.028169	0	0	0	0.0727273	0	0	0	0	0	0	0	0	CNV_3R0628
3R	42975600	42977400	1800	FALSE		FALSE	0	0	0	0	0	0	0	0.127273	0	0	0	0	0	0	0	0	CNV_3R0237
3R	43104900	43120800	15900	FALSE		FALSE	0	0.04	0.032967	0	0.0841751	0	0	0	0	0.0461538	0	0.0263158	0.444444	0.0111111	0	0.0267857	CNV_3R0915
3R	43143900	43145700	1800	FALSE		FALSE	0	0	0	0	0.03367	0	0.0735294	0	0.0833333	0	0	0.0263158	0	0	0	0	CNV_3R0762
3R	43186800	43190700	3900	FALSE		FALSE	0	0.0533333	0	0.0422535	0	0	0	0.0181818	0	0	0	0	0	0	0	0	CNV_3R0740
3R	43547100	43552500	5400	FALSE		FALSE	0	0	0	0	0	0	0	0	0	0	0	0	0	0.0666667	0	0	CNV_3R3114
3R	44086800	44089500	2700	FALSE		FALSE	0	0	0	0	0.013468	0	0.0588235	0	0	0	0	0	0	0	0	0	CNV_3R4780
3R	44136600	44139900	3300	FALSE		FALSE	0	0	0	0	0	0	0.102941	0	0	0	0	0	0	0	0	0	CNV_3R6255
3R	44370300	44375700	5400	FALSE		FALSE	0	0	0.0879121	0	0.013468	0	0	0	0	0	0	0.0263158	0	0	0	0	CNV_3R1108
3R	44460300	44466300	6000	FALSE		FALSE	0	0	0	0	0	0	0	0	0	0.0769231	0	0	0	0.0111111	0	0	CNV_3R2706
3R	44542500	44546700	4200	FALSE		FALSE	0	0	0	0	0	0.173913	0	0	0	0	0	0	0	0	0	0	CNV_3R5390
3R	44646900	44648700	1800	FALSE	AGAP009874 (cuticular protein RR-1 family (CPR76))	FALSE	0	0	0.010989	0	0.026936	0	0.0588235	0	0	0.0153846	0	0.0263158	0	0.0444444	0	0	CNV_3R1537
3R	44906400	44908200	1800	FALSE		FALSE	0.735294	0.266667	0	0.352113	0.00673401	0.26087	0.0735294	0.381818	0	0.0153846	0.5	0	0	0.0111111	0.0810811	0.0357143	CNV_3R0055
3R	45253800	45255300	1500	FALSE		FALSE	0.132353	0.453333	0.252747	0.394366	0.289562	0.0869565	0.205882	0.272727	0	0.292308	0	0.0526316	0.111111	0.122222	0.135135	0.3125	CNV_3R0227
3R	45253800	45274500	20700	FALSE		FALSE	0.852941	0.546667	0.747253	0.591549	0.710438	0.913043	0.794118	0.727273	1	0.707692	1	0.921053	0.888889	0.755556	0.864865	0.6875	CNV_3R0031
3R	45272700	45274500	1800	FALSE		FALSE	0.132353	0.453333	0.252747	0.408451	0.286195	0.0869565	0.205882	0.272727	0	0.292308	0	0.0526316	0.111111	0.144444	0.135135	0.3125	CNV_3R0228
3R	45374400	45393300	18900	FALSE		FALSE	0	0.0533333	0	0.0140845	0	0	0	0	0	0.0461538	0	0	0	0.0666667	0	0	CNV_3R1155
3R	45396300	45397800	1500	FALSE	AGAP009926 (nucleoside diphosphate-linked moiety X motif 19, mitochondrial)	FALSE	0	0.08	0	0.0140845	0	0	0	0.0363636	0	0.0153846	0	0	0	0	0	0	CNV_3R0059
3R	45414600	45419700	5100	FALSE		FALSE	0	0.08	0	0.0704225	0	0	0	0.0727273	0	0.0153846	0	0	0	0.0333333	0	0	CNV_3R0060
3R	45652500	45655200	2700	FALSE		FALSE	0	0.133333	0	0.0985915	0	0	0	0.0727273	0	0	0	0	0	0	0	0	CNV_3R0154
3R	46012500	46015200	2700	FALSE		FALSE	0	0	0	0	0	0.217391	0	0	0	0	0	0	0	0	0	0	CNV_3R5393
3R	46655100	46657500	2400	FALSE		FALSE	0.102941	0	0	0	0	0	0.0147059	0	0	0	0	0	0	0	0	0	CNV_3R5747
3R	46656600	46659600	3000	FALSE		FALSE	0	0	0.0659341	0	0.0572391	0.130435	0	0	0	0	0	0.0263158	0.111111	0	0	0.0982143	CNV_3R1284
3R	46768200	46770900	2700	FALSE		FALSE	0	0	0	0	0	0	0.102941	0	0	0	0	0	0	0	0	0	CNV_3R6377
3R	46849200	46852200	3000	FALSE		FALSE	0	0	0	0	0	0	0.0147059	0	0	0	0	0	0	0.0666667	0	0	CNV_3R3125
3R	47007300	47008800	1500	FALSE		FALSE	0.264706	0	0	0	0	0	0	0	0	0	0	0	0	0	0	0	CNV_3R5778
3R	47277900	47279400	1500	FALSE		FALSE	0.0735294	0	0	0	0	0	0	0	0	0	0	0	0	0	0	0	CNV_3R5779
3R	47654700	47659500	4800	FALSE		FALSE	0	0.0533333	0	0.0422535	0	0	0	0	0	0	0	0	0	0	0	0	CNV_3R0977
3R	48208500	48218400	9900	FALSE	AGAP010046 (hypothetical protein)	FALSE	0	0	0.120879	0.0140845	0.151515	0	0.161765	0	0.0833333	0	0	0.105263	0	0.0444444	0	0.160714	CNV_3R0469
3R	48262800	48271200	8400	FALSE		FALSE	0	0	0	0	0	0	0	0.0363636	0	0	0	0	0	0	0.216216	0	CNV_3R0542
3R	48480900	48482700	1800	FALSE		FALSE	0	0	0.032967	0.0422535	0	0	0	0.0363636	0.0833333	0	0	0.0263158	0	0	0	0.0714286	CNV_3R0169
3R	48484200	48489000	4800	FALSE	AGAP010057 (Nicotinic acetylcholine receptor, beta-2 subunit)	FALSE	0	0	0	0	0	0.0869565	0	0	0	0	0	0	0	0	0.243243	0	CNV_3R4041
3R	48511200	48516300	5100	FALSE		FALSE	0	0	0	0	0	0.173913	0	0	0	0	0	0	0	0	0	0	CNV_3R5449
3R	48715500	48720900	5400	FALSE		FALSE	0	0.0533333	0	0	0	0	0	0	0	0	0	0	0	0	0	0	CNV_3R0868
3R	49184700	49186800	2100	FALSE	AGAP010110 (hypothetical protein)	FALSE	0	0	0.032967	0	0.040404	0.0869565	0	0	0	0.0615385	0	0.0263158	0	0.144444	0	0.00892857	CNV_3R1123
3R	49195800	49200000	4200	FALSE		FALSE	0	0	0	0	0	0	0.0735294	0	0	0	0	0	0	0.0111111	0	0	CNV_3R3420
3R	49211700	49215300	3600	FALSE		FALSE	0.0588235	0.2	0.318681	0.140845	0.239057	0.521739	0.294118	0.145455	0	0.107692	0	0.263158	0	0.133333	0.27027	0.258929	CNV_3R0064
3R	49221600	49229700	8100	FALSE		FALSE	0	0	0	0	0	0	0	0	0	0.0923077	0	0	0	0.0111111	0	0	CNV_3R2613
3R	49233900	49235700	1800	FALSE		FALSE	0	0	0.021978	0	0	0	0	0	0	0	0	0	0	0	0	0.116071	CNV_3R1150
3R	49258200	49259700	1500	FALSE		FALSE	0	0.0133333	0.0549451	0.0140845	0.0538721	0	0	0.0181818	0	0.138462	0	0.0789474	0	0.0555556	0	0.00892857	CNV_3R0193
3R	49274100	49277400	3300	FALSE		FALSE	0	0	0.010989	0	0.010101	0	0	0	0	0.0615385	0	0	0	0.0111111	0	0	CNV_3R1747
3R	49446300	49453200	6900	FALSE		FALSE	0.0147059	0	0	0	0	0	0	0	0	0	0	0	0	0.0555556	0	0	CNV_3R3131
3R	49478100	49488000	9900	FALSE	AGAP010148 (hypothetical protein)	FALSE	0	0.0533333	0	0.056338	0	0	0	0.109091	0	0	0	0	0	0	0	0	CNV_3R0090
3R	49681200	49684200	3000	FALSE		FALSE	0.0588235	0	0	0	0	0	0	0	0	0	0	0	0	0	0	0	CNV_3R5796
3R	49702800	49704600	1800	FALSE		FALSE	0	0	0.0549451	0	0.010101	0	0.0147059	0	0.166667	0	0	0	0	0	0	0.0178571	CNV_3R0283
3R	49766100	49769700	3600	FALSE		FALSE	0	0.0533333	0	0.0140845	0	0	0	0	0	0	0	0	0	0	0	0	CNV_3R1165
3R	49767600	49769700	2100	FALSE		FALSE	0	0.0666667	0	0.0140845	0	0	0	0	0	0	0	0	0	0.0111111	0	0	CNV_3R0908
3R	51122400	51126600	4200	FALSE		FALSE	0	0	0	0	0	0	0	0	0	0.0769231	0	0	0	0	0	0	CNV_3R2614
3R	51126300	51131100	4800	FALSE		FALSE	0	0.0266667	0	0.0422535	0	0	0	0.0909091	0	0	0	0	0	0.0333333	0	0	CNV_3R0032
3R	51263400	51264900	1500	FALSE		FALSE	0	0	0	0	0.003367	0	0	0.0727273	0	0	0	0	0	0	0	0	CNV_3R0310
3R	51356100	51360300	4200	FALSE		FALSE	0	0	0	0	0	0	0	0	0	0	0	0	0	0	0.243243	0	CNV_3R4042
3R	51414000	51416100	2100	FALSE		FALSE	0	0	0	0	0.003367	0	0	0	0	0	0	0	0	0	0	0.133929	CNV_3R2099
3R	51428400	51431100	2700	FALSE		FALSE	0	0	0.021978	0	0.003367	0	0.0882353	0	0	0	0	0.0263158	0	0.0222222	0	0.0982143	CNV_3R1394
3R	51453600	51455100	1500	FALSE		FALSE	0	0	0.142857	0	0.0942761	0	0.0441176	0	0.0833333	0	0	0.157895	0.111111	0.0111111	0	0.0714286	CNV_3R0138
3R	51456300	51458700	2400	FALSE		FALSE	0.102941	0	0	0	0	0	0	0	0	0	0	0	0	0	0	0	CNV_3R5762
3R	51508200	51510300	2100	FALSE		FALSE	0	0	0.032967	0	0.030303	0	0.0147059	0	0	0	0	0.0526316	0	0	0	0.0892857	CNV_3R1033
3R	51615900	51619800	3900	FALSE		FALSE	0	0	0.296703	0	0.289562	0.0434783	0.308824	0	0.0833333	0.0153846	0	0.368421	0.222222	0.1	0	0.205357	CNV_3R0704
3R	51657600	51659100	1500	FALSE		FALSE	0	0	0	0	0	0	0	0	0	0.0615385	0	0	0	0	0	0	CNV_3R2643
3R	51931500	51936300	4800	FALSE	AGAP010274 (hypothetical protein)	FALSE	0	0	0	0	0.00673401	0	0	0	0	0.0769231	0	0	0	0.0333333	0	0	CNV_3R2686
3R	52035300	52040400	5100	FALSE		FALSE	0	0	0.010989	0.084507	0.00673401	0	0	0.0181818	0	0	0	0	0	0.0111111	0	0	CNV_3R0601
3R	52055100	52056900	1800	FALSE		FALSE	0.0294118	0.0133333	0.021978	0.056338	0.00673401	0	0.0147059	0.0181818	0	0	0	0	0	0.0555556	0	0	CNV_3R0713
3R	52080000	52088700	8700	FALSE		FALSE	0	0	0.043956	0	0.0909091	0	0.0147059	0	0.25	0.0153846	0	0.131579	0	0.0222222	0	0.169643	CNV_3R0284
3R	52121400	52126200	4800	FALSE		FALSE	0	0	0	0	0	0	0.0735294	0	0	0	0	0	0	0.0222222	0	0	CNV_3R3258
3R	52184100	52186200	2100	TRUE		FALSE	0	0	0.021978	0	0.030303	0	0.102941	0.0181818	0.0833333	0	0	0	0	0	0	0.0178571	CNV_3R0705
3R	52192200	52194300	2100	TRUE		FALSE	0.764706	0.0133333	0	0	0	0	0	0.0545455	0	0	0	0	0	0	0	0.0357143	CNV_3R0117
3R	52217400	52223100	5700	TRUE		FALSE	0	0	0.010989	0	0.010101	0	0.0294118	0	0	0	0	0.0526316	0	0	0	0.0535714	CNV_3R1302
3R	52218900	52223100	4200	TRUE		FALSE	0	0	0.494505	0	0.420875	0.391304	0.279412	0	0.0833333	0.461538	0	0.578947	0.333333	0.233333	0	0.455357	CNV_3R0448
3R	52314000	52332600	18600	TRUE		FALSE	0	0	0	0	0.010101	0	0.0882353	0	0	0.169231	0	0.0263158	0.111111	0.0222222	0	0.0178571	CNV_3R2244
3R	52358700	52367700	9000	TRUE		FALSE	0	0	0.274725	0	0.198653	0.521739	0.176471	0	0.25	0.2	0	0.236842	0	0.0333333	0.27027	0.205357	CNV_3R0140
3R	52461000	52469100	8100	TRUE		FALSE	0	0	0	0	0	0	0	0	0	0	0	0	0	0.0555556	0	0	CNV_3R2968
3R	52486200	52531800	45600	TRUE		FALSE	0	0	0	0	0	0	0	0	0	0.0153846	0	0	0	0.0777778	0	0	CNV_3R2724
3R	52494900	52498800	3900	TRUE		FALSE	0	0	0	0	0.003367	0	0	0	0	0.123077	0	0	0	0.0333333	0	0	CNV_3R2673
3R	52498200	52501200	3000	TRUE		FALSE	0	0.08	0.0659341	0.0704225	0	0	0	0.0909091	0.0833333	0	0	0	0	0.0111111	0	0	CNV_3R0118
3R	52641900	52688400	46500	TRUE	AGAP010298 (V-type H+-transporting ATPase subunit D)	FALSE	0.0735294	0	0	0	0	0.0869565	0	0	0	0	0	0	0	0	0	0	CNV_3R5481
3R	52670700	52688400	17700	TRUE		FALSE	0.0294118	0	0.010989	0.028169	0.010101	0	0.0441176	0.0181818	0	0.0923077	0.25	0.0263158	0	0.0555556	0.027027	0.0178571	CNV_3R0033
3R	52683600	52690800	7200	TRUE		FALSE	0.161765	0.0533333	0	0.28169	0	0	0	0.127273	0	0.0307692	0	0.0263158	0.111111	0.0888889	0.0810811	0	CNV_3R0119
3R	52683600	52744800	61200	TRUE		FALSE	0	0.213333	0	0.267606	0	0	0	0.418182	0	0.0307692	0	0	0	0.0555556	0.135135	0	CNV_3R0101
3R	52689600	52744800	55200	TRUE		FALSE	0	0.0666667	0	0	0	0	0	0.0909091	0	0	0	0	0	0.0222222	0	0	CNV_3R0091
3R	52697700	52752300	54600	TRUE		FALSE	0.0147059	0.0266667	0.010989	0	0.010101	0	0	0.0181818	0	0.0307692	0	0	0	0.0555556	0.027027	0.00892857	CNV_3R0066
3R	52809600	52814400	4800	TRUE		FALSE	0.0147059	0.04	0.857143	0	0.929293	0.826087	0.970588	0	0.833333	0.923077	0	0.763158	0.888889	0.877778	0.918919	0.973214	CNV_3R0141
3R	52847100	52851300	4200	TRUE		FALSE	0	0.133333	0.0659341	0.112676	0	0	0.0147059	0.181818	0.0833333	0.0615385	0	0	0	0.0555556	0	0	CNV_3R0120
3R	52862400	52865400	3000	TRUE		FALSE	0	0	0	0	0	0	0	0	0	0	0	0	0	0.0666667	0	0	CNV_3R3184
3R	52875300	52876800	1500	TRUE		FALSE	0	0.0133333	0.021978	0.0140845	0.00673401	0	0	0.0909091	0	0	0	0.0263158	0	0	0	0.00892857	CNV_3R0102
3R	52938000	52978200	40200	TRUE		FALSE	0.0588235	0	0	0	0	0	0	0	0	0	0	0	0	0	0	0	CNV_3R5882
3R	53031900	53041500	9600	TRUE		FALSE	0.0441176	0.2	0.0769231	0.366197	0.026936	0	0.0294118	0.381818	0	0.184615	0.25	0	0.111111	0.377778	0.432432	0.0625	CNV_3R0121
3R	53031900	53048700	16800	TRUE		FALSE	0	0	0	0.056338	0	0	0	0.0181818	0	0	0	0	0	0.0111111	0	0	CNV_3R0774
3R	53031900	53080500	48600	TRUE		FALSE	0	0	0	0	0	0	0	0	0	0	0	0	0	0	0.135135	0	CNV_3R4097
3R	53037900	53041800	3900	TRUE		FALSE	0.176471	0.04	0.0879121	0	0.0639731	0	0.0588235	0.145455	0.0833333	0.0615385	0	0.105263	0	0.0222222	0.0810811	0.0803571	CNV_3R0156
3R	53037900	53048700	10800	TRUE		FALSE	0	0	0.021978	0	0.010101	0	0	0	0	0.0153846	0.25	0.105263	0	0	0.0810811	0.00892857	CNV_3R1025
3R	53071500	53080500	9000	TRUE		FALSE	0	0	0	0	0	0	0	0	0	0	0	0	0	0	0.189189	0	CNV_3R4124
3R	53140800	53160000	19200	TRUE		FALSE	0	0	0.0549451	0.028169	0.040404	0	0	0	0	0.153846	0	0.0789474	0	0.111111	0.243243	0.00892857	CNV_3R1109
3R	53158500	53160000	1500	TRUE		FALSE	0.985294	1	0.934066	0.971831	0.956229	1	1	1	1	0.815385	0.25	0.763158	1	0.855556	0.675676	0.973214	CNV_3R0034
3R	53158500	53169000	10500	TRUE		FALSE	0.0147059	0	0.010989	0	0	0	0	0	0	0.0153846	0.75	0.131579	0	0	0.0810811	0.00892857	CNV_3R1971
X	114900	121500	6600	FALSE		FALSE	0.0588235	0	0	0	0	0	0	0	0	0	0	0	0	0	0	0	CNV_X3965
X	115800	121500	5700	FALSE		FALSE	0.0735294	0	0	0	0	0	0	0	0	0	0	0	0	0	0	0	CNV_X3992
X	1639500	1642800	3300	FALSE		FALSE	0	0	0	0	0	0	0.0588235	0	0	0	0	0	0	0.0111111	0	0	CNV_X1326
X	2040300	2041800	1500	FALSE		FALSE	0	0	0	0	0.00673401	0	0.0588235	0	0	0	0	0	0	0	0	0	CNV_X3288
X	2043600	2047200	3600	FALSE	AGAP013435 (hypothetical protein)	FALSE	0	0	0	0	0.010101	0	0.0588235	0	0	0	0	0	0	0	0	0	CNV_X3289
X	2343300	2345400	2100	FALSE		FALSE	0	0	0	0	0	0	0.0441176	0	0	0	0	0	0	0.0888889	0	0	CNV_X1328
X	2519400	2525700	6300	FALSE		FALSE	0.0882353	0	0	0	0	0	0	0	0	0	0	0	0	0	0	0	CNV_X4050
X	2987400	2991600	4200	FALSE	AGAP000178 (splicing factor 3B subunit 1 )	FALSE	1	1	1	1	1	0.913043	0.955882	1	1	1	1	1	1	0.944444	1	1	CNV_X0001
X	3339600	3344100	4500	FALSE		FALSE	0.132353	0.28	0.142857	0.15493	0.0976431	0	0.0735294	0.2	0	0.184615	0.5	0.0263158	0.222222	0.122222	0.0540541	0.0892857	CNV_X0125
X	4043700	4045200	1500	FALSE		FALSE	0	0	0	0	0	0	0.0588235	0	0	0	0	0	0	0	0	0	CNV_X4415
X	4217400	4219800	2400	FALSE		FALSE	0	0	0	0	0	0	0.0882353	0	0	0	0	0	0	0	0	0	CNV_X4282
X	4367400	4369200	1800	FALSE		FALSE	0	0	0	0.0140845	0	0	0	0	0	0.107692	0	0	0	0	0	0	CNV_X1193
X	4551300	4555800	4500	FALSE	AGAP000244 (hypothetical protein)	FALSE	0	0	0	0	0	0.26087	0	0	0	0	0	0	0	0	0	0	CNV_X3815
X	4983600	4985100	1500	FALSE	AGAP000270 (nucleolar protein 53 )	FALSE	0	0.0133333	0	0.056338	0	0	0	0	0	0	0	0	0	0	0	0	CNV_X0615
X	5296800	5298900	2100	FALSE		FALSE	0.0882353	0	0	0	0	0	0	0	0	0	0	0	0	0	0	0	CNV_X4003
X	5328600	5330400	1800	FALSE		FALSE	0	0	0	0	0	0	0.0588235	0	0	0	0	0	0	0	0	0	CNV_X4267
X	5395500	5397900	2400	FALSE		FALSE	0	0	0	0	0	0	0.132353	0	0	0	0	0	0	0.0111111	0	0	CNV_X2805
X	5634300	5637300	3000	FALSE		FALSE	0.0294118	0	0	0	0	0	0	0	0	0	0	0	0	0.0555556	0	0	CNV_X1342
X	6320100	6322800	2700	FALSE		FALSE	0	0	0	0	0	0	0.0735294	0	0	0	0	0	0	0	0	0	CNV_X4284
X	6320400	6324300	3900	FALSE		FALSE	0	0	0	0	0	0	0.0588235	0	0	0	0	0	0	0.0111111	0	0	CNV_X2811
X	6534600	6538500	3900	FALSE		FALSE	0	0	0	0	0	0	0.0294118	0	0	0	0	0	0	0.0777778	0	0	CNV_X1412
X	6800100	6810900	10800	FALSE		FALSE	0	0	0	0	0	0	0	0	0	0.138462	0	0	0	0.0111111	0	0	CNV_X1194
X	6965400	6971700	6300	FALSE		FALSE	0	0	0	0	0	0	0	0	0	0.0923077	0	0	0	0	0	0	CNV_X1198
X	7071900	7074000	2100	FALSE		FALSE	0.0588235	0	0	0	0	0	0	0	0	0	0	0	0	0	0	0	CNV_X3980
X	7440900	7443600	2700	FALSE		FALSE	0	0	0	0	0	0	0.0882353	0	0	0	0	0	0	0	0	0	CNV_X4300
X	7584000	7589100	5100	FALSE		FALSE	0	0	0.010989	0.0704225	0.013468	0	0	0.0363636	0	0	0	0	0	0.0111111	0	0	CNV_X0188
X	7585200	7588200	3000	FALSE		FALSE	0.0147059	0.0266667	0.021978	0.056338	0.020202	0	0	0.127273	0	0	0	0	0	0.0555556	0	0.0178571	CNV_X0123
X	7626000	7628400	2400	FALSE		FALSE	0.0147059	0.0133333	0	0	0	0	0.0147059	0	0	0	0	0	0	0.0666667	0	0	CNV_X0767
X	7691400	7694700	3300	FALSE		FALSE	0	0	0	0	0.030303	0	0	0	0	0	0	0.0263158	0.666667	0	0	0.0267857	CNV_X1004
X	7733100	7736100	3000	FALSE		FALSE	0	0.733333	0.747253	0.605634	0.750842	0.826087	0.294118	0.545455	0.666667	0.892308	1	0.789474	0.333333	0.722222	0.918919	0.696429	CNV_X0003
X	7733100	7752300	19200	FALSE		FALSE	0.0588235	0.16	0.197802	0.197183	0.181818	0.130435	0.441176	0.181818	0.333333	0.0923077	0	0.0526316	0.222222	0.188889	0.0810811	0.241071	CNV_X0062
X	7815900	7818000	2100	FALSE		FALSE	0	0	0	0	0	0	0.0735294	0	0	0	0	0	0	0	0	0	CNV_X4301
X	8111400	8118600	7200	FALSE	AGAP000471 (F-box and leucine-rich repeat protein 4 )	FALSE	0.985294	0.36	0.846154	0.126761	0.885522	0	0.426471	0.254545	0.833333	0.415385	0	0.789474	0.888889	0.366667	0	0.946429	CNV_X0063
X	8368200	8372100	3900	FALSE		FALSE	0	0	0	0	0	0	0.176471	0	0	0	0	0	0	0	0	0	CNV_X4261
X	8384100	8385600	1500	FALSE		FALSE	0	0	0	0	0	0	0.294118	0	0	0	0	0	0	0	0	0	CNV_X4255
X	8454000	8455800	1800	FALSE		FALSE	0	0	0	0	0	0	0	0	0	0.107692	0	0	0	0	0	0	CNV_X1189
X	8785800	8842800	57000	FALSE	AGAP000501 (hypothetical protein); AGAP013497 (hypothetical protein); AGAP013382 (hypothetical protein)	FALSE	0	0.0266667	0.153846	0	0	0	0	0	0	0	0	0	0	0	0	0	CNV_X0381
X	8862300	8864400	2100	FALSE		FALSE	0	0	0	0	0	0	0	0	0	0	0	0	0	0.0888889	0	0	CNV_X1960
X	9696900	9700200	3300	FALSE		FALSE	0	0	0	0	0	0	0.0588235	0	0	0	0	0	0	0	0	0	CNV_X4333
X	9926100	9930300	4200	FALSE		FALSE	0	0	0	0	0	0	0.0588235	0	0	0	0	0	0	0	0	0	CNV_X4438
X	10007700	10010100	2400	FALSE		FALSE	0	0	0	0	0.00673401	0	0.0588235	0	0	0	0	0	0	0	0	0	CNV_X3286
X	10030500	10032300	1800	FALSE		FALSE	0	0	0.0659341	0	0.016835	0	0	0	0.0833333	0.184615	0	0	0.111111	0.0444444	0.189189	0.160714	CNV_X0208
X	10496100	10498800	2700	FALSE		FALSE	0.0147059	0.0266667	0	0	0	0	0.102941	0	0	0	0	0.0263158	0	0.0444444	0	0	CNV_X0416
X	10642200	10646100	3900	FALSE	AGAP000594 (hypothetical protein)	FALSE	0	0.0533333	0	0.056338	0	0	0	0.0181818	0	0	0	0	0	0	0	0	CNV_X0251
X	10642500	10647900	5400	FALSE	AGAP000594 (hypothetical protein)	FALSE	0	0	0	0.0985915	0	0	0	0.0545455	0	0	0	0	0	0	0	0	CNV_X0115
X	10756500	10758600	2100	FALSE		FALSE	0	0	0	0	0	0	0	0.0909091	0	0	0	0	0	0	0	0	CNV_X0042
X	10782600	10784400	1800	FALSE		FALSE	0	0.0133333	0	0.056338	0.003367	0	0	0.0363636	0	0.169231	0	0	0	0.0222222	0	0	CNV_X0159
X	11073600	11075700	2100	FALSE	AGAP000607 (SG1-like salivary protein)	FALSE	0	0	0.252747	0	0.249158	0	0.0441176	0	0.25	0	0	0.105263	0	0	0	0.169643	CNV_X0071
X	11124600	11125800	1200§	FALSE		FALSE	0	0	0	0.056338	0	0	0	0	0	0	0	0	0	0	0	0	CNV_X5608
X	11142300	11144100	1800	FALSE		FALSE	0.132353	0	0.010989	0	0	0	0	0	0	0	0	0	0	0	0	0.0357143	CNV_X0863
X	11292900	11306100	13200	FALSE		FALSE	0.941176	0.773333	0.923077	0.732394	0.912458	0.956522	0.941176	0.618182	1	0.630769	1	0.921053	0.888889	0.866667	1	0.910714	CNV_X0006
X	11292900	11324700	31800	FALSE	AGAP000629 (hypothetical protein)	FALSE	0	0	0.021978	0	0.00673401	0	0	0	0	0.169231	0	0	0.111111	0.0111111	0	0.00892857	CNV_X0488
X	11375400	11378100	2700	FALSE		FALSE	0.0735294	0	0	0	0.003367	0	0	0	0	0	0	0	0	0	0	0	CNV_X3791
X	11537400	11539500	2100	FALSE		FALSE	0	0	0	0	0	0	0.147059	0	0	0	0	0	0	0	0	0	CNV_X4288
X	11631900	11646000	14100	FALSE		FALSE	0	0	0.0549451	0.0140845	0.0808081	0	0	0.0181818	0.0833333	0.123077	0	0.0789474	0	0.0555556	0	0.0267857	CNV_X0233
X	11633700	11638500	4800	FALSE		FALSE	0.0882353	0	0	0	0	0	0	0	0	0	0	0	0	0	0	0	CNV_X4036
X	11634600	11641200	6600	FALSE		FALSE	0.0588235	0	0	0	0	0	0	0	0	0	0	0	0	0	0	0	CNV_X4083
X	11639700	11641200	1500	FALSE		FALSE	0	0.0266667	0.010989	0.112676	0.00673401	0	0	0.0363636	0	0	0	0	0	0	0	0	CNV_X0252
X	11842500	11848500	6000	FALSE	AGAP000670 (periplasmic divalent cation tolerance protein )	FALSE	0	0	0	0	0	0	0	0	0	0.0923077	0	0	0	0	0	0	CNV_X1269
X	12125400	12130200	4800	FALSE	AGAP000682 (MAX-like protein X )	FALSE	0	0	0	0	0	0.173913	0	0	0	0	0	0	0	0	0.702703	0	CNV_X3153
X	12360300	12362400	2100	FALSE		FALSE	0	0.133333	0.010989	0.15493	0.016835	0	0	0.327273	0	0.123077	0.75	0.0526316	0	0.0555556	0	0.0178571	CNV_X0117
X	12618000	12620400	2400	FALSE		FALSE	0	0.0133333	0	0.0422535	0	0	0	0.127273	0	0	0	0	0	0	0	0	CNV_X0109
X	12623400	12628200	4800	FALSE	AGAP013449 (Rhythmically expressed gene 2 protein)	FALSE	0	0.0533333	0	0.056338	0	0	0	0.0727273	0	0	0	0	0	0	0	0	CNV_X0156
X	12629700	12631200	1500	FALSE		FALSE	0.0147059	0	0	0	0	0	0	0.0727273	0	0	0	0	0	0	0	0	CNV_X0029
X	12784500	12791100	6600	FALSE		FALSE	0.0735294	0.0533333	0.043956	0	0.0505051	0	0	0	0.0833333	0.0307692	0	0	0	0.0333333	0	0.0267857	CNV_X0175
X	12789000	12791100	2100	FALSE		FALSE	0.926471	0.946667	0.934066	0.971831	0.946128	1	0.970588	0.981818	0.916667	0.938462	0.25	0.947368	1	0.922222	0.972973	0.973214	CNV_X0007
X	13431600	13470300	38700	FALSE	AGAP000736 (hypothetical protein); AGAP000737 (protein SPT2 )	FALSE	0	0	0	0	0	0	0	0	0	0	0	0	0	0	0.189189	0	CNV_X3157
X	13431600	13479900	48300	FALSE	AGAP000736 (hypothetical protein); AGAP000737 (protein SPT2 )	FALSE	0	0	0	0	0	0	0	0	0	0	0	0	0	0	0.189189	0	CNV_X3162
X	13460400	13466700	6300	FALSE		FALSE	0.985294	0.906667	0.956044	0.830986	0.734007	0.73913	0.676471	0.854545	1	0.707692	0.75	0.921053	0.777778	0.666667	0.189189	0.669643	CNV_X0009
X	13777800	13781400	3600	FALSE		FALSE	0.191176	0.573333	0.857143	0.647887	0.915825	0.826087	0.735294	0.636364	0.666667	0.923077	0.25	0.973684	1	0.911111	1	0.982143	CNV_X0043
X	14063400	14065500	2100	FALSE		FALSE	0	0	0	0	0	0	0.0735294	0	0	0	0	0	0	0	0	0	CNV_X4394
X	14583600	14586600	3000	FALSE		FALSE	0.191176	0	0.032967	0	0.003367	0	0	0	0	0	0	0	0	0	0	0	CNV_X0533
X	14598300	14600400	2100	FALSE		FALSE	0	0	0	0	0	0	0.147059	0	0	0	0	0	0	0.0222222	0	0	CNV_X2119
X	14674800	14678700	3900	FALSE		FALSE	0.0147059	0	0	0	0	0	0	0	0	0.0615385	0	0	0	0	0	0	CNV_X1244
X	14841000	14844000	3000	FALSE		FALSE	0	0	0.10989	0	0.003367	0	0	0	0.0833333	0	0	0.0789474	0	0	0	0	CNV_X0294
X	14970000	14972400	2400	FALSE		FALSE	0.161765	0.0266667	0.791209	0.084507	0.599327	0.478261	0.617647	0.109091	0.416667	0.707692	0	0.552632	0.555556	0.377778	0.567568	0.785714	CNV_X0137
X	14970000	15014100	44100	FALSE	AGAP013474 (hypothetical protein)	FALSE	0.75	0.973333	0.208791	0.915493	0.393939	0.391304	0.338235	0.890909	0.583333	0.292308	1	0.421053	0.444444	0.555556	0.432432	0.160714	CNV_X0010
X	14971500	15014100	42600	FALSE	AGAP013474 (hypothetical protein)	FALSE	0	0	0	0	0.003367	0.173913	0	0	0	0	0	0	0	0	0	0.00892857	CNV_X0917
X	15192000	15195600	3600	FALSE		FALSE	0	0	0	0	0	0	0	0	0	0	0	0	0	0	0	0.294643	CNV_X0887
X	15211800	15226200	14400	FALSE		FALSE	0.0147059	0	0	0	0.013468	0	0.0441176	0	0	0	0	0	0	0.0666667	0	0	CNV_X1831
X	15222300	15244800	22500	FALSE	AGAP000818 (cytochrome P450)	TRUE	0	0.0133333	0.021978	0	0	0	0	0.0545455	0	0.553846	0	0.0263158	0	0.0777778	0	0.0446429	CNV_X0189
X	15222300	15246600	24300	FALSE	AGAP000818 (cytochrome P450)	TRUE	0	0	0.549451	0	0.003367	0	0	0	0.166667	0.0153846	0	0.263158	0	0	0	0	CNV_X0072
X	15236400	15243900	7500	FALSE	AGAP000818 (cytochrome P450)	TRUE	0.0882353	0	0	0	0	0	0	0	0	0	0	0	0	0	0	0.00892857	CNV_X0914
X	15236700	15246900	10200	FALSE	AGAP000818 (cytochrome P450)	TRUE	0	0	0.274725	0	0.013468	0	0	0	0.166667	0	0	0.447368	0	0	0	0	CNV_X0176
X	15239100	15243900	4800	FALSE	AGAP000818 (cytochrome P450)	TRUE	0	0	0	0	0	0	0	0	0	0	0	0	0	0	0	0.276786	CNV_X0888
X	15306600	15309300	2700	FALSE		FALSE	0.0588235	0	0	0	0	0	0	0	0	0	0	0	0	0	0	0	CNV_X3959
X	15332400	15335100	2700	FALSE		FALSE	0	0	0	0	0	0.73913	0	0	0	0	0	0	0	0	0	0	CNV_X3817
X	15408900	15410700	1800	FALSE		FALSE	0	0	0	0	0	0	0	0	0	0	0	0	0	0	0.189189	0	CNV_X3163
X	15430800	15435300	4500	FALSE		FALSE	0	0	0	0	0	0.304348	0	0	0	0	0	0	0	0	0	0	CNV_X3821
X	15592500	15594300	1800	FALSE		FALSE	0.25	0	0	0	0	0	0	0	0	0	0	0	0	0	0	0	CNV_X3960
X	15863700	15867000	3300	FALSE		FALSE	0.0147059	0	0	0	0	0	0.0588235	0	0	0	0	0	0	0.0111111	0	0	CNV_X1865
X	16094700	16101300	6600	FALSE		FALSE	0	0	0	0.0422535	0	0	0	0.0909091	0	0	0	0	0	0.0111111	0	0	CNV_X0044
X	16151700	16158300	6600	FALSE	AGAP000866 (hypothetical protein)	FALSE	0.0294118	0.0133333	0	0	0.00673401	0	0	0	0	0.0923077	0	0	0	0	0	0.00892857	CNV_X0667
X	16195200	16197300	2100	FALSE		FALSE	0	0	0	0	0	0	0.0588235	0	0	0	0	0	0	0.0222222	0	0	CNV_X1866
X	16268700	16274400	5700	FALSE		FALSE	0	0	0	0	0.003367	0	0	0	0	0.0923077	0	0	0	0.0111111	0	0	CNV_X1210
X	16565400	16566900	1500	FALSE		FALSE	0	0.0666667	0	0.0704225	0	0	0	0.0363636	0	0	0	0	0	0.0111111	0	0	CNV_X0059
X	16658700	16662600	3900	FALSE		FALSE	0.470588	0	0	0	0	0	0.0147059	0	0	0	0	0	0	0	0	0	CNV_X3932
X	16682400	16684200	1800	FALSE		FALSE	0.617647	0	0	0	0	0	0	0	0	0	0	0.0263158	0	0	0	0	CNV_X3927
X	16919100	16920600	1500	FALSE		FALSE	0	0	0.0549451	0	0.020202	0	0	0	0	0	0	0.0263158	0	0	0	0.00892857	CNV_X0519
X	16926000	16927500	1500	FALSE		FALSE	0	0.12	0.010989	0.0985915	0	0	0	0.127273	0	0	0	0	0	0.0111111	0	0	CNV_X0152
X	17272500	17321400	48900	FALSE		FALSE	0.661765	0.16	0.846154	0.084507	0.86532	1	0.941176	0.290909	1	0.969231	0	0.763158	1	0.911111	0.810811	0.910714	CNV_X0011
X	17357400	17361000	3600	FALSE		FALSE	0	0	0	0	0	0	0	0	0	0	0	0	0	0.0777778	0	0	CNV_X1383
X	17430000	17434500	4500	FALSE		FALSE	0.308824	0.813333	0.934066	0.887324	0.962963	0.913043	0.970588	0.927273	0.916667	0.953846	1	0.921053	0.777778	0.966667	1	0.919643	CNV_X0012
X	17636100	17637900	1800	FALSE		FALSE	0	0	0.021978	0	0.040404	0.0434783	0.0588235	0	0	0	0	0.0263158	0.444444	0	0	0.0267857	CNV_X0651
X	17639400	17647200	7800	FALSE		FALSE	0.0588235	0	0	0	0	0	0	0	0	0	0	0	0	0	0	0	CNV_X4053
X	17700900	17702700	1800	FALSE		FALSE	0	0	0	0	0	0	0	0	0	0.0461538	0	0	0	0.0555556	0	0	CNV_X1254
X	17719800	17722200	2400	FALSE		FALSE	0.176471	0	0	0	0	0	0	0	0	0	0	0	0	0	0	0	CNV_X3961
X	17760600	17763300	2700	FALSE		FALSE	0	0	0.010989	0	0.00673401	0	0	0.0727273	0	0	0	0	0	0	0	0.0267857	CNV_X0241
X	17770800	17775300	4500	FALSE		FALSE	0	0.0533333	0	0.183099	0	0	0	0	0	0	0	0	0	0	0	0	CNV_X0342
X	17775600	17778300	2700	FALSE		FALSE	0	0	0	0	0	0	0.161765	0	0	0	0	0	0	0	0	0	CNV_X4251
X	17962800	17964600	1800	FALSE		FALSE	0	0	0	0	0	0	0	0	0	0.0461538	0	0	0	0.0666667	0	0	CNV_X1258
X	17962800	17968800	6000	FALSE		FALSE	0	0	0	0	0	0.652174	0	0	0	0	0	0.0263158	0	0	0	0	CNV_X3818
X	18637200	18639900	2700	FALSE		FALSE	0.0147059	0	0	0	0.003367	0	0	0	0	0	0	0	0	0.0555556	0	0	CNV_X1726
X	18638100	18639600	1500	FALSE		FALSE	0.0588235	0	0	0	0	0	0	0	0	0	0	0	0	0	0	0	CNV_X4039
X	18801900	18808200	6300	FALSE	AGAP000978 (origin recognition complex subunit 5 ); AGAP000979 (DNA polymerase gamma 2 ); AGAP013093 (Glutamyl-tRNA(Gln) amidotransferase subunit C, mitochondrial)	FALSE	0	0	0	0.028169	0	0	0	0.109091	0	0	0	0	0	0	0	0.00892857	CNV_X0047
X	18827400	18834000	6600	FALSE		FALSE	0	0	0.0659341	0	0.037037	0	0.0882353	0	0	0	0	0	0	0.0222222	0	0.0178571	CNV_X0459
X	19008600	19012800	4200	FALSE		FALSE	0	0	0.032967	0	0.0572391	0	0	0	0	0.615385	0	0.0526316	0.111111	0.566667	0.135135	0.0267857	CNV_X0522
X	19548900	19550700	1800	FALSE		FALSE	0	0	0	0.0140845	0	0	0	0.127273	0	0	0	0	0	0.0222222	0	0	CNV_X0129
X	19903500	19905600	2100	FALSE		FALSE	0.176471	0	0	0	0	0	0	0	0	0	0	0	0	0	0	0	CNV_X3962
X	20021400	20023500	2100	TRUE		FALSE	0	0	0.043956	0	0.0808081	0	0	0	0	0	0	0.0526316	0	0	0	0.0446429	CNV_X0384
X	20050800	20053500	2700	TRUE	AGAP001040 (hypothetical protein)	FALSE	0	0.0133333	0	0.112676	0	0	0	0.0545455	0	0	0	0	0	0	0	0	CNV_X0193
X	20122200	20124600	2400	TRUE		FALSE	0	0.213333	0	0.267606	0	0	0	0.163636	0	0	0.5	0	0	0.0222222	0	0	CNV_X0067
X	20311500	20314800	3300	TRUE		FALSE	0.132353	0.0133333	0	0	0	0	0	0.0181818	0	0.0153846	0	0	0	0	0	0	CNV_X0258
X	20311500	20323500	12000	TRUE		FALSE	0.485294	0.333333	0.956044	0.478873	0.892256	1	0.75	0.309091	0.916667	0.507692	0	0.947368	0.888889	0.633333	0.378378	0.892857	CNV_X0013
X	20311500	20333400	21900	TRUE		FALSE	0.220588	0.0266667	0	0	0	0	0	0.0181818	0	0	0	0	0	0	0	0	CNV_X0119
X	20330700	20333400	2700	TRUE		FALSE	0.676471	0.0666667	0.10989	0.028169	0.225589	0.608696	0.0882353	0.0181818	0	0.107692	0	0.0789474	0	0.0111111	0	0.0803571	CNV_X0261
X	20331600	20333400	1800	TRUE		FALSE	0	0	0	0	0	0.26087	0	0	0	0	0	0	0	0	0	0	CNV_X3819
X	20384100	20403600	19500	TRUE		FALSE	0.25	0	0	0	0	0	0	0	0	0	0	0	0	0	0	0	CNV_X3970
X	20456700	20475000	18300	TRUE		FALSE	0	0	0	0.056338	0	0	0	0.0545455	0	0	0	0	0	0	0	0	CNV_X0130
X	20472900	20475000	2100	TRUE		FALSE	0	0	1	0	0.983165	0.173913	1	0	1	1	0	0.868421	1	0.922222	1	0.982143	CNV_X0074
X	20507700	20509800	2100	TRUE		FALSE	0.970588	1	0	0.929577	0	0	0	0.836364	0	0	0	0	0	0.122222	0	0	CNV_X0033
X	20560500	20562000	1500	TRUE		FALSE	0.0882353	0.293333	0	0	0	0	0	0.0909091	0	0	0	0	0	0	0	0	CNV_X0087
X	20604600	20626500	21900	TRUE		FALSE	0	0	0	0	0	0.173913	0	0.0181818	0	0	0	0.0263158	0	0	0	0	CNV_X0246
X	20607300	20637000	29700	TRUE		FALSE	0.0147059	0.0533333	0	0.0140845	0	0	0	0	0	0	0	0	0	0.0111111	0	0	CNV_X0603
X	20650500	20656800	6300	TRUE		FALSE	1	1	1	1	0.996633	1	0.985294	1	1	1	0	0.842105	1	0.988889	0.864865	0.973214	CNV_X0014
X	20697000	20699400	2400	TRUE		FALSE	0	0.173333	0	0.661972	0	0	0	0.381818	0	0	0	0	0	0.0333333	0	0	CNV_X0112
X	20754000	20755800	1800	TRUE		FALSE	0.970588	0.6	0.285714	0.633803	0.114478	0.304348	0.0441176	0.381818	0	0.0461538	0	0.0263158	0	0.166667	0	0.0357143	CNV_X0048
X	20789400	20793600	4200	TRUE		FALSE	0.558824	0.96	0.868132	0.957746	0.215488	0.26087	0.0441176	0.981818	0.666667	0.169231	0	0.684211	0.222222	0.222222	0	0.0625	CNV_X0015
X	20789400	20809200	19800	TRUE		FALSE	0.367647	0.0133333	0	0	0	0	0	0	0	0	0	0	0	0	0	0	CNV_X0353
X	20808900	20821800	12900	TRUE		FALSE	0	0.0533333	0	0.028169	0.003367	0.0434783	0	0.0181818	0	0	0	0	0	0	0.108108	0.0178571	CNV_X0249
X	20820900	20835900	15000	TRUE		FALSE	0	0.0266667	0	0.084507	0	0	0	0	0	0	0	0	0	0	0	0	CNV_X0339
X	20835600	20841000	5400	TRUE		FALSE	0	0	0	0	0.003367	0	0	0	0	0.0153846	0	0.157895	0	0	0	0	CNV_X1266
X	20881800	20889300	7500	TRUE		FALSE	0.102941	0.0666667	0	0.056338	0	0	0	0.0363636	0	0	0	0	0	0.0111111	0	0	CNV_X0049
X	20881800	20909700	27900	TRUE		FALSE	0.0588235	0.0533333	0	0.0140845	0	0	0	0	0	0	0	0	0	0	0	0	CNV_X0365
X	20968800	20971500	2700	TRUE		FALSE	0	0	0	0	0	0	0.0588235	0	0	0	0	0	0	0	0	0	CNV_X4264
X	20968800	20972400	3600	TRUE		FALSE	0	0	0	0	0.003367	0.73913	0	0	0	0	0	0	0	0	0	0	CNV_X3579
X	21028200	21031500	3300	TRUE		FALSE	0	0	0	0	0.013468	0	0	0	0	0	0	0	0	0	0.243243	0	CNV_X3155
X	21212400	21230400	18000	TRUE		FALSE	0	0	0.010989	0	0	0	0.0441176	0	0	0.0307692	0	0	0	0.0555556	0	0.00892857	CNV_X0660
X	21229200	21232800	3600	TRUE		FALSE	0	0	0	0	0.003367	0	0.0735294	0	0	0	0	0	0	0.0111111	0.027027	0	CNV_X2859
X	21272400	21286500	14100	TRUE		FALSE	0.735294	0.266667	0.307692	0.211268	0.215488	0.956522	0.0882353	0.381818	0.166667	0.446154	0	0.210526	0.333333	0.288889	0.243243	0.169643	CNV_X0075
X	21284700	21286500	1800	TRUE		FALSE	0.0147059	0.12	0.56044	0.15493	0.666667	0	0.867647	0.163636	0.75	0.492308	0	0.526316	0.666667	0.577778	0.72973	0.8125	CNV_X0034
X	21333000	21336300	3300	TRUE		FALSE	0	0.0266667	0	0.183099	0	0	0	0	0	0	0	0	0	0.0111111	0	0	CNV_X0397
X	21354300	21367800	13500	TRUE		FALSE	0	0	0	0	0	0	0	0	0	0	0	0	0	0	0	0.0803571	CNV_X0956
X	21406200	21452400	46200	TRUE		FALSE	0	0	0	0	0	0	0	0	0	0	0	0.105263	0	0	0.027027	0	CNV_X3171
X	21476400	21480300	3900	TRUE		FALSE	0.205882	0.24	0.263736	0.197183	0.198653	0.391304	0.161765	0.327273	0.0833333	0.276923	0	0.289474	0.222222	0.377778	0.540541	0.0892857	CNV_X0035
X	21476700	21518400	41700	TRUE		FALSE	0.0588235	0.04	0	0.0140845	0	0	0	0	0	0	0	0	0	0	0	0	CNV_X0372
X	21502800	21522000	19200	TRUE		FALSE	0	0	1	0	0.973064	0.73913	0.882353	0	1	0.969231	0	0.763158	0.888889	0.844444	0.918919	0.973214	CNV_X0076
X	21502800	21529200	26400	TRUE		FALSE	0	0	0	0	0	0	0.0735294	0	0	0.0153846	0	0	0	0.0222222	0	0	CNV_X1228
X	21502800	21540900	38100	TRUE		FALSE	0	0	0	0	0.013468	0.130435	0.0441176	0	0	0	0	0.210526	0	0.0111111	0.0810811	0.0178571	CNV_X0908
X	21537300	21540900	3600	TRUE		FALSE	0	0.24	0.010989	0.084507	0.003367	0.565217	0.0588235	0.0727273	0	0	0	0	0	0.0222222	0	0.0803571	CNV_X0131
X	21569700	21589800	20100	TRUE		FALSE	0.0588235	0	0	0	0	0	0	0	0	0	0	0	0	0	0	0	CNV_X3934
X	21586200	21589800	3600	TRUE		FALSE	0	0	0	0	0	0	0	0	0	0.0153846	0	0	0	0.1	0	0	CNV_X1309
X	21710400	21715200	4800	TRUE		FALSE	0.147059	0.133333	0	0.0140845	0	0	0	0.0545455	0	0	0	0	0	0.0222222	0	0	CNV_X0120
X	21717900	21720300	2400	TRUE		FALSE	0.0147059	0.133333	0.659341	0.0140845	0.710438	0	0.338235	0.0181818	0.916667	0.876923	0	0.815789	0.555556	0.777778	0	0.723214	CNV_X0077
X	21734700	21736200	1500	TRUE		FALSE	0.470588	0.906667	0.527473	0.971831	0.40404	0.304348	0.676471	0.963636	0.166667	0.538462	0	0.5	0.111111	0.688889	0.972973	0.375	CNV_X0016
X	21734700	21789300	54600	TRUE	AGAP001057 (ATP-dependent RNA helicase DDX10/DBP4); AGAP001058 (palmitoyl-protein thioesterase)	FALSE	0	0.0133333	0.0769231	0	0.03367	0.434783	0	0	0	0	0	0	0	0	0	0	CNV_X0441
X	21755100	21789300	34200	TRUE	AGAP001057 (ATP-dependent RNA helicase DDX10/DBP4); AGAP001058 (palmitoyl-protein thioesterase)	FALSE	0	0	0.197802	0	0.111111	0.0434783	0	0	0	0	0	0	0	0	0	0	CNV_X0426
X	21784200	21789300	5100	TRUE		FALSE	0.147059	0.44	0.0549451	0.239437	0.0505051	0.0434783	0.102941	0.4	0.166667	0.261538	0.25	0.105263	0.111111	0.411111	0.027027	0.0357143	CNV_X0050
X	21786600	21789300	2700	TRUE		FALSE	0.0147059	0	0.010989	0	0.020202	0	0.117647	0	0	0	0	0.0526316	0.111111	0	0.027027	0.0535714	CNV_X0657
X	21891900	21895500	3600	TRUE		FALSE	0	0	0	0	0.010101	0	0	0	0	0.0461538	0	0	0	0.0666667	0	0.0357143	CNV_X0969
X	21891900	21905700	13800	TRUE		FALSE	0	0	0	0	0	0	0	0	0.0833333	0	0	0.131579	0	0	0	0.00892857	CNV_X0180
X	21918300	21960000	41700	TRUE		FALSE	0.0147059	0.0533333	0.120879	0.056338	0.218855	0.521739	0.147059	0.0363636	0.0833333	0.123077	0	0.210526	0.555556	0.0555556	0.135135	0.25	CNV_X0181
X	21918300	22055400	137100	TRUE		FALSE	0.0735294	0.0133333	0.307692	0.0985915	0.171717	0.0434783	0.220588	0.0909091	0.666667	0.353846	0	0.447368	0.222222	0.188889	0.0810811	0.214286	CNV_X0078
X	21959100	22055400	96300	TRUE		FALSE	0.0735294	0.0266667	0.175824	0.028169	0.144781	0	0.147059	0.0181818	0.25	0.307692	0	0.0263158	0.111111	0.422222	0.0810811	0.151786	CNV_X0098
X	22001700	22038000	36300	TRUE		FALSE	0.75	0.72	0.472527	0.619718	0.451178	0.913043	0.617647	0.636364	0.0833333	0.292308	0	0.368421	0.555556	0.322222	0.837838	0.517857	CNV_X0017
X	22001700	22060200	58500	TRUE		FALSE	0.0441176	0.133333	0	0.197183	0	0	0	0.2	0	0	0	0	0	0.0111111	0	0	CNV_X0121
X	22236900	22248300	11400	TRUE		FALSE	0	0	0	0	0.010101	0.173913	0.235294	0	0.0833333	0.0615385	0	0.0789474	0.111111	0	0.297297	0.107143	CNV_X0183
X	22363500	22367400	3900	TRUE	AGAP001067 (hypothetical protein)	FALSE	0.485294	0.52	0.505495	0.380282	0.481481	0.478261	0.455882	0.327273	0.5	0.523077	0.75	0.421053	0.444444	0.355556	0.0540541	0.410714	CNV_X0061
X	22373400	22397700	24300	TRUE		FALSE	0	0	0.010989	0	0.013468	0	0	0	0	0	0	0.0263158	0	0	0	0.196429	CNV_X0545
X	22870200	22904700	34500	TRUE		FALSE	0	0	0.010989	0	0.030303	0	0.0441176	0	0	0	0	0.184211	0	0	0	0.0446429	CNV_X0748
X	22988100	22997700	9600	TRUE		FALSE	0.720588	0.173333	0.274725	0.323944	0.393939	0.652174	0.5	0.509091	0.5	0.107692	0.25	0.263158	0.222222	0.111111	0.756757	0.375	CNV_X0036
X	22988100	23010000	21900	TRUE		FALSE	0	0.146667	0.538462	0.197183	0.329966	0.0869565	0.117647	0.0363636	0.166667	0.292308	0	0.315789	0.222222	0.411111	0.0810811	0.375	CNV_X0051
X	22988100	23037600	49500	TRUE		FALSE	0	0	0.021978	0	0.03367	0	0	0	0	0.0769231	0	0.157895	0	0.0666667	0.027027	0.0267857	CNV_X0448
X	22989900	23037600	47700	TRUE		FALSE	0	0	0	0	0.010101	0	0	0	0	0.4	0	0.0526316	0	0.188889	0	0.00892857	CNV_X1121
X	23005200	23010000	4800	TRUE		FALSE	0	0.0133333	0.0549451	0.0140845	0.00673401	0.0869565	0	0	0	0	0	0	0	0.0444444	0	0.0267857	CNV_X0486
X	23094900	23154900	60000	TRUE		FALSE	0	0	0	0	0	0	0	0	0	0.0461538	0	0.105263	0	0.0111111	0	0	CNV_X1208
X	23176200	23184300	8100	TRUE		FALSE	0	0.0266667	0	0	0	0	0	0.181818	0	0	0	0	0	0	0	0	CNV_X0018
X	23225100	23228400	3300	TRUE		FALSE	1	0.92	0.989011	0.690141	1	1	1	0.745455	1	1	0	0.973684	1	0.977778	0.945946	1	CNV_X0019
X	23281200	23290500	9300	TRUE		FALSE	0.941176	0.96	0.967033	0.971831	0.936027	1	0.897059	0.981818	0.916667	0.876923	0	0.842105	1	0.755556	0.108108	0.901786	CNV_X0020
X	23310900	23316600	5700	TRUE		FALSE	0	0.0266667	0	0.056338	0	0	0	0.0181818	0	0	0	0	0	0	0	0	CNV_X0196
X	23355900	23362200	6300	TRUE		FALSE	0.102941	0.906667	0.0879121	0.971831	0.026936	0.0869565	0	1	0	0	0	0.0526316	0	0.0222222	0.432432	0.0625	CNV_X0021
X	23385300	23395800	10500	TRUE		FALSE	0.117647	0.373333	0.043956	0.464789	0.047138	0	0.617647	0.236364	0.166667	0.123077	0.5	0.236842	0.222222	0.177778	0.135135	0.0803571	CNV_X0037
X	23385300	23433300	48000	TRUE		FALSE	0	0.0933333	0.010989	0.0140845	0	0	0	0	0	0	0	0	0	0.0111111	0.027027	0	CNV_X0348
X	23403600	23433300	29700	TRUE		FALSE	0	0.0533333	0.32967	0	0.387205	0.173913	0.485294	0	0.166667	0.538462	0	0.394737	0.777778	0.411111	0.297297	0.455357	CNV_X0213
X	23403600	23464500	60900	TRUE		FALSE	0	0	0	0	0.013468	0	0.0294118	0	0	0.0153846	0	0.157895	0.111111	0	0	0	CNV_X1191
X	23515500	23689500	174000	TRUE		FALSE	0	0.0133333	0	0.056338	0	0	0	0.0181818	0	0	0	0	0	0	0	0	CNV_X0286
X	23533500	23541300	7800	TRUE		FALSE	0	0	0	0	0.010101	0	0.0588235	0	0	0	0	0	0	0	0	0	CNV_X3216
X	23543100	23545200	2100	TRUE		FALSE	0	0	0	0	0	0	0.0735294	0	0	0	0	0	0	0	0	0	CNV_X4650
X	23589300	23602500	13200	TRUE		FALSE	0	0	0	0	0.010101	0.652174	0.0147059	0	0	0	0	0.0789474	0	0	0	0	CNV_X3287
X	23633700	23689500	55800	TRUE		FALSE	0	0.0133333	0	0	0.003367	0	0	0	0.0833333	0.0153846	0	0.184211	0	0.0888889	0	0	CNV_X0099
X	23684400	23689500	5100	TRUE		FALSE	0.955882	0.92	0.032967	0.887324	0.00673401	0	0	0.945455	0	0	0	0	0	0.0666667	0	0	CNV_X0022
X	23701500	23718300	16800	TRUE		FALSE	0	0	0	0	0.003367	0	0.0147059	0	0	0	0	0.105263	0	0	0	0	CNV_X3379
X	23824800	23828400	3600	TRUE		FALSE	0	0	0.010989	0	0.003367	0	0.0735294	0	0	0	0	0	0	0	0.027027	0	CNV_X0688
X	23824800	23829600	4800	TRUE		FALSE	0.220588	0.44	0.912088	0.211268	0.979798	1	0.926471	0.218182	0.916667	0.984615	0.25	0.868421	0.777778	0.955556	0.810811	1	CNV_X0079
X	23848800	23851800	3000	TRUE		FALSE	0	0	0	0	0	0	0.220588	0	0	0	0	0	0	0	0	0	CNV_X4257
X	23920500	23929500	9000	TRUE		FALSE	0.941176	0.973333	0.989011	1	0.996633	0.913043	1	1	1	1	1	0.921053	0.888889	0.933333	0.972973	0.991071	CNV_X0023
X	23983800	23986200	2400	TRUE		FALSE	0	0	0	0	0	0	0.0294118	0	0	0	0	0	0	0	0.297297	0	CNV_X3156
X	24129000	24139800	10800	TRUE		FALSE	0	0	0.010989	0	0.013468	0	0	0.0181818	0	0.0615385	0	0.0263158	0	0	0	0.00892857	CNV_X0281
X	24143700	24177900	34200	TRUE		FALSE	0.0882353	0.0133333	0	0.0140845	0	0	0	0.0181818	0	0.0153846	0	0	0	0.0111111	0	0	CNV_X0287
X	24153300	24158700	5400	TRUE		FALSE	0.102941	0.746667	0.010989	0.690141	0.003367	0.0434783	0	0.472727	0	0	0	0	0	0	0	0	CNV_X0024
X	24153300	24177900	24600	TRUE		FALSE	0.426471	0.08	0.142857	0.112676	0.104377	0.304348	0.0147059	0.236364	0.166667	0.107692	0	0.157895	0.111111	0.155556	0	0.0446429	CNV_X0053
X	24163200	24177900	14700	TRUE		FALSE	0.352941	0.0133333	0.824176	0.028169	0.86532	0.652174	0.941176	0.0363636	0.833333	0.876923	0	0.763158	0.888889	0.744444	1	0.9375	CNV_X0141
X	24283800	24291900	8100	TRUE		FALSE	0	0.506667	0.56044	0.309859	0.565657	1	0.117647	0.363636	0.75	0.707692	0	0.473684	0.111111	0.622222	0.918919	0.553571	CNV_X0080
X	24283800	24306300	22500	TRUE		FALSE	0.808824	0.133333	0.406593	0.0422535	0.407407	0	0.882353	0.0363636	0.166667	0.230769	0	0.315789	0.888889	0.211111	0	0.366071	CNV_X0038
X	24283800	24309900	26100	TRUE		FALSE	0	0.24	0.010989	0.633803	0	0	0	0.563636	0	0.0153846	0	0.0263158	0	0.0666667	0	0	CNV_X0025
X	24283800	24382500	98700	TRUE		FALSE	0.0588235	0	0	0	0	0	0	0	0	0	0	0	0	0	0	0	CNV_X4155
X	24283800	24389100	105300	TRUE		FALSE	0.0147059	0.0533333	0	0	0.010101	0	0	0.0181818	0.0833333	0.0153846	1	0.0263158	0	0.0111111	0	0.00892857	CNV_X0092
X	24301800	24306300	4500	TRUE		FALSE	0	0.213333	0	0.0140845	0.013468	0	0	0.0363636	0	0	0	0	0	0	0	0	CNV_X0173
X	24301800	24309900	8100	TRUE		FALSE	0	0.24	0	0.28169	0	0	0	0.327273	0	0	0	0	0	0	0	0	CNV_X0107
X	24309600	24382500	72900	TRUE		FALSE	0.0588235	0	0	0	0	0	0	0	0	0	0	0	0	0	0	0	CNV_X4135
X	24318000	24319500	1500	TRUE		FALSE	0.205882	0.706667	0.43956	0.830986	0.474747	0.304348	0.308824	0.709091	0.5	0.584615	0	0.289474	0.777778	0.411111	0.486486	0.660714	CNV_X0039
X	24318000	24335100	17100	TRUE		FALSE	0	0.0266667	0.274725	0.056338	0.3367	0.608696	0.0588235	0.0727273	0.166667	0.0615385	0	0.368421	0	0.133333	0.324324	0.1875	CNV_X0114
X	24318000	24367200	49200	TRUE		FALSE	0	0.0133333	0.197802	0	0.0774411	0.0869565	0.0147059	0	0.166667	0.338462	0	0.105263	0.111111	0.233333	0.027027	0.0892857	CNV_X0142
X	24318000	24382500	64500	TRUE		FALSE	0.544118	0	0	0	0	0	0	0	0	0	0	0	0	0	0	0	CNV_X3928
X	24318000	24389100	71100	TRUE		FALSE	0.0588235	0.0666667	0.043956	0.056338	0.0639731	0	0.573529	0.181818	0.0833333	0	0	0.0526316	0.111111	0.0666667	0	0.0178571	CNV_X0026
X	24334800	24367200	32400	TRUE		FALSE	0	0	0.0989011	0	0.0707071	0	0.0147059	0	0.25	0.4	0	0.105263	0.111111	0.3	0.027027	0.205357	CNV_X0100
X	24334800	24382500	47700	TRUE		FALSE	0.220588	0	0	0	0	0	0	0	0	0	0	0	0	0	0	0	CNV_X3964
X	24334800	24389100	54300	TRUE		FALSE	0	0	0.043956	0	0.020202	0	0.235294	0.0181818	0	0.0153846	0	0.131579	0.333333	0.0444444	0	0.0446429	CNV_X0269
X	24366900	24384900	18000	TRUE		FALSE	0	0.0666667	0	0	0	0	0	0	0	0	0	0	0	0	0	0	CNV_X0445
X	24366900	24389100	22200	TRUE		FALSE	0	0.546667	0.0549451	0.943662	0.040404	0	0.0588235	0.745455	0	0	0	0.0263158	0.111111	0.0333333	0	0.0714286	CNV_X0040
X	24376800	24380400	3600	TRUE		FALSE	0	0	0	0	0.00673401	0	0.0294118	0	0	0	0	0	0	0	0	0.0625	CNV_X0941
X	24379200	24389100	9900	TRUE		FALSE	0	0.106667	0.0549451	0	0.0774411	0	0.0147059	0.0181818	0	0.0307692	0	0.0263158	0.222222	0.0444444	0	0.0267857	CNV_X0219
X	24384000	24389100	5100	TRUE		FALSE	0.5	0.08	0.802198	0	0.787879	1	0.102941	0.0181818	0.833333	0.938462	0	0.736842	0.222222	0.8	1	0.830357	CNV_X0081
§ Two CNVs have an estimated size smaller than 1500bp due to rounding when calculating the mean start and end points of CNVs from all the individuals in which they were found.
