# Supplementary material for: Whole-genome sequencing reveals high complexity of copy number variation at insecticide resistance loci in malaria mosquitoes
Source: Genome Res. 2019 Aug;29(8):1250–61. doi: 10.1101/gr.245795.118 (PMC6673711; doi:10.1101/gr.245795.118)
Supplement: Supplemental Material [file supp_gr.245795.118_Supplementary_Data_S2.xls]

## Sheet: List of genes in CNVs
# List of duplicated genes in Phase 2 of Ag1000G detected by coverage change.
# Annotations are taken from Vector Base
# Descriptions are taken from the AgamP4 transcript annotations: Anopheles-gambiae-PEST_TRANSCRIPTS_AgamP4.2.fa
# Go terms are taken from the AgamP4 base features data: Anopheles-gambiae-PEST_BASEFEATURES_AgamP4.2.gff3
Gene ID	Chromosome	Start position	End position	Annotation	Description	GO terms
AGAP004683	2L	485698	488369	None	hypothetical protein	GO:0005515
AGAP004684	2L	493039	493543	None	rRNA-processing protein CGR1
AGAP004685	2L	493579	497632	None	DNA replication ATP-dependent helicase Dna2	GO:0043142;GO:0033567;GO:0017108;GO:0000737;GO:0006200
AGAP004688	2L	1018044	1019196	None	hypothetical protein	GO:0008270;GO:0046872;GO:0005515
AGAP004698	2L	1969023	1971192	None	pre-mRNA-splicing factor 38B
AGAP004699	2L	1973601	1976357	None	RAF proto-oncogene serine/threonine-protein kinase	GO:0016772;GO:0005057;GO:0007165;GO:0000166;GO:0004674;GO:0035556;GO:0006468;GO:0004672;GO:0016740;GO:0016310;GO:0016301;GO:0005524;GO:0046872
AGAP004700	2L	2013634	2015127	None	hypothetical protein	GO:0004252;GO:0003824;GO:0006508
AGAP004727	2L	2812213	2814510	Gr25	gustatory receptor	GO:0046540;GO:0000398;GO:0050909;GO:0016021
AGAP004826	2L	4066369	4068651	None	hypothetical protein
AGAP004857	2L	4496933	4498359	None	hypothetical protein	GO:0004252;GO:0003824;GO:0006508
AGAP004913	2L	5844430	5845398	None	hypothetical protein	GO:0005515
AGAP004917	2L	6006268	6007230	None	fibrinogen-related protein 1
AGAP004951	2L	7150386	7151754	Or32	odorant receptor	GO:0016020;GO:0016021;GO:0007186;GO:0007165;GO:0004871;GO:0050911;GO:0050896;GO:0007608;GO:0005549;GO:0004984;GO:0004930;GO:0005886
AGAP004976	2L	7448120	7450491	PPO8	prophenoloxidase	GO:0055114;GO:0016491;GO:0008152
AGAP005007	2L	7816277	7818115	None	Kelch domain containing 4	GO:0005515
AGAP005052	2L	8824899	8827163	None	deoxyribodipyrimidine photo-lyase	GO:0003913;GO:0003904;GO:0006281
AGAP005077	2L	9718408	9719679	None	hypothetical protein
AGAP005107	2L	10184952	10185475	None	hypothetical protein
AGAP005172	2L	11340609	11341921	None	hypothetical protein
AGAP005339	2L	14257864	14259365	None	chitinase-3-like protein 3 precursor	GO:0006032;GO:0004568;GO:0005576;GO:0016798;GO:0005975;GO:0004553;GO:0008061;GO:0006030;GO:0016787;GO:0008152
AGAP005382	2L	14836158	14837553	None	transcription initiation factor TFIIE subunit beta	GO:0006367;GO:0005673
AGAP005383	2L	14838156	14839312	None	cellular retinaldehyde binding protein	GO:0006810;GO:0005215;GO:0005622
AGAP005388	2L	14848961	14850181	None	cellular retinaldehyde binding protein	GO:0006810;GO:0005215;GO:0005622
AGAP005389	2L	14852353	14853409	None	hypothetical protein	GO:0006810;GO:0005215;GO:0005622
AGAP005390	2L	14856841	14858937	None	hypothetical protein	GO:0003676;GO:0046872
AGAP005409	2L	15210223	15211038	None	hypothetical protein
AGAP005410	2L	15211390	15213382	None	peptide alpha-N-acetyltransferase	GO:0008080;GO:0008152
AGAP005460	2L	15808176	15809859	None	phosphopantetheine adenylyltransferase / dephospho-CoA kinase	GO:0003824;GO:0009058;GO:0016310;GO:0005524;GO:0004140;GO:0015937
AGAP005461	2L	15810013	15810956	None	hypothetical protein	GO:0030915;GO:0006281;GO:0035556;GO:0008270;GO:0046872;GO:0005515
AGAP005466	2L	15949821	15952169	IR75l	ionotropic receptor IR75l	GO:0016020;GO:0035235;GO:0005234;GO:0004970;GO:0034220
AGAP005485	2L	16126998	16128318	None	transcription factor grauzone	GO:0003676;GO:0046872
AGAP005591	2L	17502197	17503018	None	trypsin alpha-4	GO:0004252;GO:0003824;GO:0006508
AGAP005597	2L	17701863	17702692	None	hypothetical protein	GO:0003824;GO:0004930;GO:0004871;GO:0007165;GO:0007186;GO:0016021;GO:0006508;GO:0004252
AGAP005604	2L	17803558	17804284	Med20	Mediator of RNA polymerase II transcription subunit 20	GO:0016787;GO:0006629;GO:0005576;GO:0003824;GO:0001104;GO:0006357;GO:0016592
AGAP005605	2L	17804323	17805414	None	hypothetical protein	GO:0006886;GO:0016192;GO:0030117;GO:0005198
AGAP005651	2L	18273270	18274769	None	cytoplasmic tRNA 2-thiolation protein 2	GO:0034227;GO:0032447;GO:0016779;GO:0008033;GO:0005829;GO:0002098;GO:0000049;GO:0005737
AGAP005665	2L	18503475	18504377	None	chymotrypsin-like protease	GO:0004252;GO:0003824;GO:0016787;GO:0008236;GO:0008233;GO:0006508
AGAP005669	2L	18513455	18514360	None	chymotrypsin-like protease (Precursor)	GO:0004252;GO:0003824;GO:0016787;GO:0008236;GO:0008233;GO:0006508
AGAP005769	2L	20390822	20391728	None	hypothetical protein
AGAP005854	2L	22614786	22615653	None	hypothetical protein
AGAP005863	2L	22645345	22648522	None	N-alpha-acetyltransferase 35, NatC auxiliary subunit
AGAP005864	2L	22649439	22654222	None	hypothetical protein	GO:0008173;GO:0001510;GO:0006396;GO:0003723
AGAP005865	2L	22654574	22656498	None	fumarylacetoacetase	GO:0009072;GO:0003824;GO:0008152;GO:0004334
AGAP005872	2L	22713695	22715763	None	hypothetical protein
AGAP005873	2L	22716169	22716812	None	DNA-directed RNA polymerases I, II, and III subunit RPABC2	GO:0003899;GO:0006351;GO:0003677;GO:0005634;GO:0005665
AGAP005907	2L	23598393	23600118	None	AMP dependent ligase	GO:0003824;GO:0008152
AGAP005908	2L	23603518	23604729	None	hypothetical protein	GO:0006457;GO:0031072;GO:0051082;GO:0046872
AGAP006050	2L	25640105	25642170	None	AarF domain containing kinase 5	GO:0016772;GO:0008152
AGAP006090	2L	26547244	26548937	None	nucleolar protein 15	GO:0000166;GO:0003676
AGAP006216	2L	28468559	28472431	GPRMTH2	methuselah receptor 2	GO:0006950;GO:0016020;GO:0016021;GO:0007186;GO:0007166;GO:0004888;GO:0004930
AGAP006345	2L	30093249	30098316	None	hypothetical protein	GO:0016021;GO:0055085
AGAP006407	2L	31563235	31564566	IR142	ionotropic receptor IR142
AGAP006570	2L	34168871	34170407	None	myo-inositol-1(or 4)-monophosphatase	GO:0046854
AGAP006672	2L	36635089	36636072	None	hypothetical protein	GO:0004252;GO:0003824;GO:0016787;GO:0008236;GO:0008233;GO:0006508
AGAP006673	2L	36639059	36639982	None	hypothetical protein	GO:0004252;GO:0003824;GO:0016787;GO:0008236;GO:0008233;GO:0006508
AGAP006724	2L	37285966	37288141	COEAE3G	carboxylesterase	GO:0016787;GO:0008152
AGAP006725	2L	37288762	37290931	COEAE3H	carboxylesterase alpha esterase	GO:0016787;GO:0008152
AGAP006726	2L	37291002	37292961	COEAE5G	carboxylesterase	GO:0016787;GO:0008152
AGAP006727	2L	37292956	37295276	COEAE6G	carboxylesterase
AGAP006728	2L	37296161	37298202	COEAE7G	carboxylesterase
AGAP006729	2L	37298660	37299911	None	Ester hydrolase C11orf54	GO:0005634
AGAP006730	2L	37303003	37305935	None	hypothetical protein	GO:0008270;GO:0046872;GO:0005515
AGAP006749	2L	37748960	37750518	None	hypothetical protein	GO:0008270;GO:0046872;GO:0005515
AGAP006778	2L	38166688	38168649	None	glycerol kinase	GO:0006072;GO:0005975;GO:0016773;GO:0016740;GO:0016310;GO:0016301;GO:0004370
AGAP006928	2L	40087894	40088638	None	hypothetical protein	GO:0005634;GO:0008270
AGAP007003	2L	40592378	40593706	None	hypothetical protein
AGAP007269	2L	44801195	44802739	None	hypothetical protein
AGAP007291	2L	45018649	45021746	IAP4	Inhibitor of Apoptosis (IAP)	GO:0008270;GO:0046872;GO:0005515
AGAP007292	2L	45024188	45025435	IAP3	Inhibitor of Apoptosis (IAP)	GO:0008270;GO:0046872;GO:0005515
AGAP007442	2L	46602715	46604155	None	hypothetical protein	GO:0005515
AGAP007443	2L	46604229	46605476	None	hypothetical protein	GO:0005515
AGAP007463	2L	46721547	46722749	None	hypothetical protein	GO:0005515
AGAP001356	2R	3484107	3495790	ACE1	acetylcholinesterase	GO:0045202;GO:0030054;GO:0016787;GO:0008152;GO:0042135;GO:0019695;GO:0007271;GO:0004104;GO:0003990
AGAP001357	2R	3501596	3503538	None	beta-catenin-like protein 1	GO:0005488
AGAP001358	2R	3512832	3567719	None	hypothetical protein	GO:0008270;GO:0046872;GO:0005515
AGAP001360	2R	3546131	3548750	None	hypothetical protein	GO:0008270
AGAP001361	2R	3568692	3571356	None	WD repeat-containing protein	GO:0005515
AGAP001362	2R	3571835	3577510	None	polyadenylation factor subunit 2	GO:0005515
AGAP001363	2R	3578169	3580460	None	Cohesin loading complex subunit SCC4 homolog	GO:0005515;GO:0005654;GO:0000785;GO:0005634;GO:0034088;GO:0032116
AGAP001364	2R	3580984	3581797	None	Ubiquitin-fold modifier 1
AGAP001365	2R	3581705	3584603	None	hypothetical protein	GO:0004252;GO:0003824;GO:0006508
AGAP001366	2R	3584942	3588013	None	hypothetical protein	GO:0004252;GO:0003824;GO:0006508
AGAP001367	2R	3590764	3632244	None	beta-1,3-glucuronyltransferase	GO:0016020;GO:0008152;GO:0015018
AGAP013155	2R	11830120	11833167	None	Protease m1 zinc metalloprotease	GO:0008237;GO:0008270;GO:0006508
AGAP001890	2R	11913002	11913864	None	hypothetical protein	GO:0046872
AGAP002151	2R	16503423	16505895	None	hypothetical protein	GO:0000278;GO:0007032;GO:0051301
AGAP002286	2R	18584947	18586209	None	hypothetical protein
AGAP002299	2R	19024382	19026375	None	hypothetical protein	GO:0016020;GO:0016021
AGAP002389	2R	20881152	20881860	None	ubiquitin-like 4A	GO:0005515
AGAP002393	2R	20901504	20902732	None	solute carrier family 35 (GDP-fucose transporter), member C1	GO:0016020;GO:0016021
AGAP002519	2R	22204377	22206308	GPRTYR	putative tyramine receptor	GO:0016021;GO:0007186;GO:0007165;GO:0004871;GO:0004930;GO:0004989
AGAP002798	2R	27645889	27647134	GNBPB2	3-Glucan Binding Protein (BGBP)	GO:0005975;GO:0004553
AGAP002847	2R	28299667	28300338	None	Niemann-Pick Type C-2
AGAP002855	2R	28313122	28314070	None	hypothetical protein
AGAP002856	2R	28314102	28314668	None	hypothetical protein
AGAP013529	2R	28315511	28316158	None	hypothetical protein
AGAP013314	2R	28316658	28317318	None	hypothetical protein
AGAP002857	2R	28317546	28321557	None	hypothetical protein
AGAP002862	2R	28480576	28482637	CYP6AA1	cytochrome P450	GO:0055114;GO:0020037;GO:0016705;GO:0016491;GO:0005506;GO:0004497;GO:0046872
AGAP013128	2R	28483301	28484921	CYP6AA2	cytochrome P450	GO:0055114;GO:0020037;GO:0016705;GO:0016491;GO:0005506;GO:0004497;GO:0046872
AGAP002863	2R	28485262	28487080	COEAE6O	carboxylesterase alpha esterase	GO:0016787;GO:0008152
AGAP002864	2R	28487640	28489092	None	hypothetical protein	GO:0055114;GO:0020037;GO:0016705;GO:0005506
AGAP002865	2R	28491415	28493141	CYP6P3	cytochrome P450	GO:0055114;GO:0020037;GO:0016705;GO:0016491;GO:0005506;GO:0004497;GO:0046872
AGAP002866	2R	28494017	28495645	CYP6P5	cytochrome P450	GO:0055114;GO:0020037;GO:0016705;GO:0016491;GO:0005506;GO:0004497;GO:0046872
AGAP002867	2R	28497087	28498674	CYP6P4	cytochrome P450	GO:0055114;GO:0020037;GO:0016705;GO:0016491;GO:0005506;GO:0004497;GO:0046872
AGAP002868	2R	28499251	28500900	CYP6P1	cytochrome P450	GO:0055114;GO:0020037;GO:0016705;GO:0016491;GO:0005506;GO:0004497;GO:0046872
AGAP002869	2R	28501033	28502910	CYP6P2	cytochrome P450	GO:0055114;GO:0020037;GO:0016705;GO:0016491;GO:0005506;GO:0004497;GO:0046872
AGAP002870	2R	28504248	28505816	CYP6AD1	cytochrome P450	GO:0055114;GO:0020037;GO:0016705;GO:0016491;GO:0005506;GO:0004497;GO:0046872
AGAP013202	2R	28517771	28519399	None	hypothetical protein
AGAP000586	2R	28522098	28524387	None	hypothetical protein
AGAP002872	2R	28534776	28536143	None	Lipase 3	GO:0016788;GO:0016042;GO:0006629;GO:0016787
AGAP002873	2R	28538733	28540283	None	hypothetical protein
AGAP013069	2R	28540403	28543570	None	hypothetical protein
AGAP002874	2R	28545637	28549187	None	hypothetical protein
AGAP013008	2R	29832585	29833425	None	hypothetical protein	GO:0070176;GO:0007049;GO:0006351
AGAP003175	2R	33558352	33563289	None	hypothetical protein
AGAP003507	2R	38774943	38776091	None	charged multivesicular body protein 3	GO:0015031
AGAP003626	2R	40687126	40688303	None	hypothetical protein	GO:0004252;GO:0003824;GO:0006508
AGAP003646	2R	40949735	40951358	None	hypothetical protein
AGAP003770	2R	43134325	43135314	mRpL51	39S ribosomal protein L51, mitochondrial
AGAP003791	2R	43353493	43354628	None	RAD51-like protein 2	GO:0000166;GO:0017111;GO:0008094;GO:0006259;GO:0006200;GO:0003677;GO:0005524
AGAP003870	2R	44715636	44716903	Thoc7	THO complex subunit 7	GO:0000445;GO:0006397
AGAP003902	2R	45766001	45768072	None	anaphase-promoting complex subunit 7	GO:0005515
AGAP003906	2R	45776463	45780615	None	hypothetical protein	GO:0071203
AGAP003907	2R	45780777	45781846	None	hypothetical protein	GO:0003676;GO:0008270
AGAP004023	2R	47927572	47930273	APG4A	autophagy related gene	GO:0006914;GO:0006810;GO:0005737;GO:0008234;GO:0015031;GO:0016787;GO:0008233;GO:0006508
AGAP013472	2R	49707673	49708236	None	hypothetical protein
AGAP004165	2R	51003621	51004250	GSTD2	glutathione S-transferase delta class	GO:0004364;GO:0016740;GO:0008152;GO:0005515
AGAP004216	2R	51973272	51975278	None	hypothetical protein
AGAP013387	2R	53435651	53436453	None	hypothetical protein
AGAP013528	2R	53437304	53438086	None	hypothetical protein	GO:0003676;GO:0046872
AGAP004281	2R	53809199	53810497	None	hypothetical protein
AGAP004282	2R	53813637	53814560	None	hypothetical protein	GO:0003676;GO:0046872
AGAP004306	2R	54269735	54272012	None	hypothetical protein	GO:0046332;GO:0005634
AGAP004428	2R	55928143	55932349	None	Midline fasciclin	GO:0005515
AGAP004429	2R	55932378	55934801	None	polypeptide N-acetylgalactosaminyltransferase	GO:0016020;GO:0016021;GO:0005794;GO:0016757;GO:0006486;GO:0016740;GO:0046872
AGAP004530	2R	57426120	57429747	None	hypothetical protein
AGAP004531	2R	57429740	57431019	None	Cathepsin B precursor	GO:0008234;GO:0006508
AGAP004550	2R	57537138	57537857	None	Dolichol-phosphate mannosyltransferase subunit 3
AGAP004585	2R	57989423	57993690	None	Translin-associated factor X	GO:0043565
AGAP004634	2R	58680053	58681621	None	hypothetical protein	GO:0005634;GO:0003676;GO:0008270;GO:0046872
AGAP004638	2R	58803241	58804434	None	hypothetical protein	GO:0004252;GO:0003824;GO:0006508
AGAP004675	2R	61414929	61417946	GPRMAC2	putative muscarinic acetylcholine receptor 2	GO:0004930;GO:0004871;GO:0007213;GO:0016021;GO:0007165;GO:0005887;GO:0016907;GO:0007186
AGAP010317	3L	413217	415064	None	hypothetical protein
AGAP010322	3L	670627	671544	None	hypothetical protein	GO:0046982;GO:0005634;GO:0005622;GO:0043565
AGAP010323	3L	707359	708002	None	hypothetical protein
AGAP010403	3L	2776773	2778881	None	Enoyl-CoA hydratase domain-containing protein 3, mitochondrial	GO:0008152;GO:0003824
AGAP010450	3L	3858682	3859782	mRpL2	39S ribosomal protein L2, mitochondrial	GO:0016491;GO:0055114;GO:0008152;GO:0005840;GO:0005622;GO:0006412;GO:0003735
AGAP028122	3L	3879596	3880460	None
AGAP010468	3L	4000285	4001272	None	hypothetical protein	GO:0005576;GO:0006030;GO:0008061
AGAP010546	3L	6061421	6062808	None	hypothetical protein	GO:0004252;GO:0003824;GO:0016787;GO:0008236;GO:0008233;GO:0006508
AGAP010578	3L	6470662	6471381	None	hypothetical protein	GO:0005634;GO:0006281;GO:0008081
AGAP010579	3L	6471851	6472615	None	hypothetical protein	GO:0005634;GO:0006281;GO:0008081
AGAP010580	3L	6474643	6475492	None	hypothetical protein
AGAP010594	3L	6571712	6572401	None	Protein CWC15 homolog A	GO:0000398;GO:0005681
AGAP010599	3L	7065959	7068610	None	hypothetical protein	GO:0005515
AGAP010614	3L	7192085	7193076	None	Female reproductive tract protease GLEANR_896	GO:0004252;GO:0003824;GO:0016787;GO:0008236;GO:0008233;GO:0006508
AGAP010617	3L	7244177	7245185	None	hypothetical protein	GO:0004252;GO:0003824;GO:0006508
AGAP010618	3L	7249361	7250288	None	Eupolytin	GO:0004252;GO:0003824;GO:0006508
AGAP010619	3L	7285755	7286757	None	Eupolytin	GO:0004252;GO:0003824;GO:0006508
AGAP010621	3L	7316110	7330690	None	Glycine transporter	GO:0016020;GO:0055085;GO:0016021;GO:0006810;GO:0015293;GO:0006836;GO:0005328
AGAP010633	3L	7673218	7674243	None	hypothetical protein
AGAP010635	3L	7722552	7724401	None	hypothetical protein	GO:0004252;GO:0003824;GO:0006508
AGAP010661	3L	8136625	8137219	None	Eupolytin	GO:0004252;GO:0003824;GO:0006508
AGAP010730	3L	9014113	9014954	None	Prophenoloxidase activating factor	GO:0004252;GO:0003824;GO:0006508
AGAP010761	3L	9922250	9922975	None	hypothetical protein
AGAP010775	3L	10162148	10162744	None	hypothetical protein
AGAP010807	3L	10707771	10711179	None	tRNA pseudouridine38/39 synthase	GO:0009982;GO:0009451;GO:0001522;GO:0016853;GO:0008033;GO:0003723
AGAP010826	3L	11509509	11510123	CASPS13	Caspase (Short).	GO:0004197;GO:0006915;GO:0008234;GO:0006508
AGAP010830	3L	11595534	11600216	TEP9	thioester-containing protein	GO:0005615;GO:0005576;GO:0004866;GO:0010951
AGAP010835	3L	11724169	11724981	None	GINS complex subunit 1 (Psf1 homolog)
AGAP010836	3L	11725016	11726028	None	peroxin-2	GO:0008270;GO:0046872;GO:0005515
AGAP010839	3L	11749325	11750118	None	hypothetical protein
AGAP010879	3L	12385895	12386770	None	secretory phospholipase A2	GO:0005576;GO:0005509;GO:0016042;GO:0006644;GO:0004623
AGAP010995	3L	14524185	14524838	None	hypothetical protein
AGAP010996	3L	14531034	14531621	None	hypothetical protein
AGAP010997	3L	14532150	14533018	None	hypothetical protein
AGAP011011	3L	14554691	14555417	None	hypothetical protein
AGAP011244	3L	19980168	19981896	None	rRNA 2'-O-methyltransferase fibrillarin	GO:0032259;GO:0008168;GO:0008033;GO:0006364;GO:0003723
AGAP028071	3L	21103504	21107276	None	hypothetical protein	GO:0003824;GO:0016021;GO:0055085;GO:0006508;GO:0004252
AGAP011359	3L	21901460	21904542	None	hypothetical protein
AGAP011369	3L	22038996	22040835	None	gelsolin	GO:0003779;GO:0046872;GO:0003676
AGAP011696	3L	31521612	31522862	None	Duplex-specific nuclease	GO:0003676;GO:0016787;GO:0046872;GO:0008152
AGAP011756	3L	32951545	32952804	None	cGMP 3',5'-cyclic phosphodiesterase subunit delta	GO:0004114;GO:0007601;GO:0005737;GO:0005634;GO:0008152
AGAP011757	3L	32953796	32955318	None	polyglutamine-binding protein 1	GO:0005515
AGAP011790	3L	33279985	33281890	CLIPA2	Clip-Domain Serine Protease	GO:0003824;GO:0004252;GO:0008233;GO:0006508
AGAP011913	3L	34883818	34885182	None	hypothetical protein	GO:0003824;GO:0046872;GO:0008270;GO:0005634;GO:0003723;GO:0006508;GO:0004252
AGAP011981	3L	35831183	35834412	None	hypothetical protein	GO:0046872;GO:0003676;GO:0005634
AGAP011982	3L	35849053	35850604	None	hypothetical protein	GO:0016020;GO:0017038;GO:0005524
AGAP012173	3L	38305875	38308916	None	hypothetical protein	GO:0005515
AGAP007760	3R	420650	423609	None	hypothetical protein
AGAP008022	3R	4326802	4328809	CYP12F1	cytochrome P450	GO:0055114;GO:0020037;GO:0016705;GO:0016491;GO:0005506;GO:0004497;GO:0046872
AGAP013757	3R	4992166	4992783	None	hypothetical protein	GO:0008270;GO:0005515
AGAP008086	3R	5295961	5298115	None	mitochondrial processing peptidase	GO:0003824;GO:0046872;GO:0004222;GO:0006508
AGAP013729	3R	6114746	6116401	None	hypothetical protein
AGAP008140	3R	6118843	6120518	None	hypothetical protein
AGAP008170	3R	6366372	6367535	None	hypothetical protein	GO:0005515
AGAP008212	3R	6928858	6930486	CYP6M2	cytochrome P450	GO:0055114;GO:0020037;GO:0016705;GO:0016491;GO:0005506;GO:0004497;GO:0046872
AGAP008219	3R	6976501	6978142	CYP6Z1	cytochrome P450	GO:0055114;GO:0020037;GO:0016705;GO:0016491;GO:0005506;GO:0004497;GO:0046872
AGAP008571	3R	13080241	13081311	None	hypothetical protein
AGAP008572	3R	13081312	13082354	None	TIM21-like protein, mitochondrial precursor	GO:0005744;GO:0030150
AGAP008672	3R	14657892	14663488	None	hypothetical protein	GO:0005694;GO:0051276;GO:0005524;GO:0005515
AGAP008673	3R	14663850	14665617	None	cell cycle checkpoint protein	GO:0007049;GO:0005634;GO:0006281
AGAP028421	3R	15392782	15395325	None	hypothetical protein	GO:0008380;GO:0006397;GO:0005681;GO:0003677;GO:0005634;GO:0003676;GO:0006355
AGAP028145	3R	15398758	15400367	None	hypothetical protein	GO:0004518;GO:0003677
AGAP008808	3R	18110336	18112352	None	hypothetical protein	GO:0003824;GO:0004252;GO:0006508
AGAP028172	3R	21830966	21831739	None	hypothetical protein
AGAP009054	3R	24811951	24812639	None	hypothetical protein
AGAP028085	3R	24853293	24854076	None	hypothetical protein
AGAP009116	3R	26153335	26154453	None	ER-derived vesicles protein ERV14	GO:0016020;GO:0035556
AGAP009145	3R	27502966	27503999	None	hypothetical protein
AGAP009184	3R	28493656	28494600	None	hypothetical protein
AGAP009190	3R	28591663	28592475	GSTE8	glutathione S-transferase	GO:0016740;GO:0008152;GO:0005515
AGAP009191	3R	28593714	28594762	GSTE6	glutathione S-transferase	GO:0016740;GO:0008152;GO:0005515
AGAP009192	3R	28594993	28595802	GSTE5	glutathione S-transferase	GO:0016740;GO:0008152;GO:0005515
AGAP009193	3R	28595948	28596868	GSTE4	glutathione S-transferase	GO:0016740;GO:0008152;GO:0005515
AGAP009194	3R	28597652	28598640	GSTE2	glutathione S-transferase	GO:0016740;GO:0008152;GO:0005515
AGAP009195	3R	28598871	28599816	GSTE1	glutathione S-transferase	GO:0016740;GO:0008152;GO:0005515
AGAP009196	3R	28600501	28601320	GSTE7	glutathione S-transferase	GO:0016740;GO:0008152;GO:0005515
AGAP009197	3R	28601368	28602280	GSTE3	glutathione S-transferase	GO:0016740;GO:0008152;GO:0005515
AGAP009200	3R	28613496	28620808	None	collagen, type IV, alpha	GO:0005581;GO:0005201
AGAP009217	3R	28842176	28843507	CLIPB12	Clip-Domain Serine Protease	GO:0003824;GO:0004252;GO:0006508
AGAP009218	3R	28845073	28846244	None	hypothetical protein	GO:0003824;GO:0004252;GO:0006508
AGAP009393	3R	32036388	32037837	Or47	odorant receptor	GO:0016020;GO:0016021;GO:0007186;GO:0007165;GO:0004871;GO:0050911;GO:0050896;GO:0007608;GO:0005549;GO:0004984;GO:0004930;GO:0005886
AGAP009408	3R	32329771	32331315	Or14	odorant receptor	GO:0016020;GO:0016021;GO:0007186;GO:0007165;GO:0004871;GO:0050911;GO:0050896;GO:0007608;GO:0005549;GO:0004984;GO:0004930;GO:0005886
AGAP009409	3R	32332496	32333988	Or51	odorant receptor	GO:0016020;GO:0016021;GO:0007186;GO:0007165;GO:0004871;GO:0050911;GO:0050896;GO:0007608;GO:0005549;GO:0004984;GO:0004930;GO:0005886
AGAP009440	3R	33493923	33495983	None	hypothetical protein
AGAP009616	3R	37041535	37042324	None	hypothetical protein	GO:0016020;GO:0006811
AGAP009658	3R	37654304	37658219	None	hypothetical protein
AGAP009671	3R	38172112	38172962	None	hypothetical protein
AGAP009696	3R	38988757	38990755	CYP325C3	cytochrome P450	GO:0055114;GO:0020037;GO:0016705;GO:0016491;GO:0005506;GO:0004497;GO:0046872
AGAP009704	3R	39202524	39204005	Or68	odorant receptor	GO:0016020;GO:0016021;GO:0007186;GO:0007165;GO:0004871;GO:0050911;GO:0050896;GO:0007608;GO:0005549;GO:0004984;GO:0004930;GO:0005886
AGAP009705	3R	39205246	39206741	Or69	odorant receptor	GO:0016020;GO:0016021;GO:0007186;GO:0007165;GO:0004871;GO:0050911;GO:0050896;GO:0007608;GO:0005549;GO:0004984;GO:0004930;GO:0005886
AGAP009874	3R	44647714	44648784	CPR76	cuticular protein RR-1 family (CPR76)	GO:0042302
AGAP009926	3R	45396398	45397744	None	nucleoside diphosphate-linked moiety X motif 19, mitochondrial	GO:0016787;GO:0008152
AGAP010046	3R	48208310	48209024	None	hypothetical protein
AGAP010057	3R	48486273	48488026	None	Nicotinic acetylcholine receptor, beta-2 subunit	GO:0016020;GO:0016021;GO:0006810;GO:0005230;GO:0034220;GO:0006811
AGAP010110	3R	49185431	49186295	None	hypothetical protein
AGAP010148	3R	49482656	49483656	None	hypothetical protein
AGAP010274	3R	51933962	51936528	None	hypothetical protein	GO:0003824;GO:0008152
AGAP010298	3R	52655670	52657280	None	V-type H+-transporting ATPase subunit D	GO:0055085;GO:0042626
AGAP013435	X	2043450	2045192	None	hypothetical protein
AGAP000178	X	2987079	2991906	None	splicing factor 3B subunit 1	GO:0005488
AGAP000244	X	4551074	4552449	None	hypothetical protein	GO:0005515
AGAP000270	X	4983467	4985283	None	nucleolar protein 53
AGAP000471	X	8111769	8116713	None	F-box and leucine-rich repeat protein 4	GO:0005515
AGAP000501	X	8801331	8804914	None	hypothetical protein
AGAP013497	X	8801375	8802619	None	hypothetical protein
AGAP013382	X	8806674	8807141	None	hypothetical protein	GO:0030246
AGAP000594	X	10643530	10645160	None	hypothetical protein
AGAP000607	X	11074196	11075470	SG1c	SG1-like salivary protein
AGAP000629	X	11320151	11323879	None	hypothetical protein	GO:0016747;GO:0008152
AGAP000670	X	11842902	11843636	None	periplasmic divalent cation tolerance protein	GO:0010038
AGAP000682	X	12128805	12130244	None	MAX-like protein X	GO:0046983
AGAP013449	X	12626285	12627763	None	Rhythmically expressed gene 2 protein
AGAP000736	X	13432331	13433400	None	hypothetical protein	GO:0008270;GO:0046872;GO:0005515
AGAP000737	X	13437823	13440589	None	protein SPT2
AGAP013474	X	15013481	15013825	None	hypothetical protein
AGAP000818	X	15240572	15242864	CYP9K1	cytochrome P450	GO:0055114;GO:0020037;GO:0016705;GO:0016491;GO:0005506;GO:0004497;GO:0046872
AGAP000866	X	16154352	16155389	None	hypothetical protein
AGAP000978	X	18801785	18803385	None	origin recognition complex subunit 5	GO:0006260;GO:0005634;GO:0000808
AGAP000979	X	18803398	18805616	None	DNA polymerase gamma 2
AGAP013093	X	18805428	18806393	None	Glutamyl-tRNA(Gln) amidotransferase subunit C, mitochondrial	GO:0070681;GO:0050567;GO:0032543;GO:0030956;GO:0016884;GO:0006450;GO:0000166;GO:0016874;GO:0006412;GO:0005739;GO:0005524
AGAP001040	X	20051826	20053170	None	hypothetical protein
AGAP001057	X	21769838	21772242	None	ATP-dependent RNA helicase DDX10/DBP4	GO:0000166;GO:0008026;GO:0004386;GO:0003723;GO:0006200;GO:0003676;GO:0005524;GO:0016787;GO:0008152
AGAP001058	X	21772459	21773934	None	palmitoyl-protein thioesterase	GO:0006464;GO:0008474
AGAP001067	X	22364083	22365231	None	hypothetical protein

## Sheet: List of genes in CNVs, by population
# List of genes inside CNVs detected in at least 5% of individuals in each population of Ag1000G phase 2.
# Annotations are taken from Vector Base
Population	Gene ID	Chromosome	Start position	End position	Annotation
Angola An. coluzzii	AGAP004727	2L	2812213	2814510	Gr25
Angola An. coluzzii	AGAP004826	2L	4066369	4068651
Angola An. coluzzii	AGAP005339	2L	14257864	14259365
Angola An. coluzzii	AGAP005409	2L	15210223	15211038
Angola An. coluzzii	AGAP005410	2L	15211390	15213382
Angola An. coluzzii	AGAP005466	2L	15949821	15952169	IR75l
Angola An. coluzzii	AGAP005485	2L	16126998	16128318
Angola An. coluzzii	AGAP005597	2L	17701863	17702692
Angola An. coluzzii	AGAP005854	2L	22614786	22615653
Angola An. coluzzii	AGAP005863	2L	22645345	22648522
Angola An. coluzzii	AGAP005864	2L	22649439	22654222
Angola An. coluzzii	AGAP006673	2L	36639059	36639982
Angola An. coluzzii	AGAP007269	2L	44801195	44802739
Angola An. coluzzii	AGAP013155	2R	11830120	11833167
Angola An. coluzzii	AGAP001890	2R	11913002	11913864
Angola An. coluzzii	AGAP002286	2R	18584947	18586209
Angola An. coluzzii	AGAP002389	2R	20881152	20881860
Angola An. coluzzii	AGAP003791	2R	43353493	43354628
Angola An. coluzzii	AGAP004023	2R	47927572	47930273	APG4A
Angola An. coluzzii	AGAP004165	2R	51003621	51004250	GSTD2
Angola An. coluzzii	AGAP013387	2R	53435651	53436453
Angola An. coluzzii	AGAP013528	2R	53437304	53438086
Angola An. coluzzii	AGAP010578	3L	6470662	6471381	NA
Angola An. coluzzii	AGAP010579	3L	6471851	6472615	NA
Angola An. coluzzii	AGAP010617	3L	7244177	7245185
Angola An. coluzzii	AGAP010835	3L	11724169	11724981
Angola An. coluzzii	AGAP010836	3L	11725016	11726028
Angola An. coluzzii	AGAP011011	3L	14554691	14555417
Angola An. coluzzii	AGAP011244	3L	19980168	19981896
Angola An. coluzzii	AGAP011696	3L	31521612	31522862
Angola An. coluzzii	AGAP007760	3R	420650	423609
Angola An. coluzzii	AGAP008086	3R	5295961	5298115
Angola An. coluzzii	AGAP013729	3R	6114746	6116401
Angola An. coluzzii	AGAP028421	3R	15392782	15395325
Angola An. coluzzii	AGAP028145	3R	15398758	15400367
Angola An. coluzzii	AGAP028172	3R	21830966	21831739
Angola An. coluzzii	AGAP009054	3R	24811951	24812639
Angola An. coluzzii	AGAP028085	3R	24853293	24854076
Angola An. coluzzii	AGAP009190	3R	28591663	28592475	GSTE8
Angola An. coluzzii	AGAP009191	3R	28593714	28594762	GSTE6
Angola An. coluzzii	AGAP009192	3R	28594993	28595802	GSTE5
Angola An. coluzzii	AGAP009193	3R	28595948	28596868	GSTE4
Angola An. coluzzii	AGAP009194	3R	28597652	28598640	GSTE2
Angola An. coluzzii	AGAP009195	3R	28598871	28599816	GSTE1
Angola An. coluzzii	AGAP009196	3R	28600501	28601320	GSTE7
Angola An. coluzzii	AGAP009616	3R	37041535	37042324
Angola An. coluzzii	AGAP010298	3R	52655670	52657280
Angola An. coluzzii	AGAP000178	X	2987079	2991906
Angola An. coluzzii	AGAP000471	X	8111769	8116713
Angola An. coluzzii	AGAP013474	X	15013481	15013825
Angola An. coluzzii	AGAP000818	X	15240572	15242864	CYP9K1
Angola An. coluzzii	AGAP001067	X	22364083	22365231
Burkina Faso An. coluzzii	AGAP004683	2L	485698	488369
Burkina Faso An. coluzzii	AGAP004684	2L	493039	493543
Burkina Faso An. coluzzii	AGAP004685	2L	493579	497632
Burkina Faso An. coluzzii	AGAP004688	2L	1018044	1019196
Burkina Faso An. coluzzii	AGAP004826	2L	4066369	4068651
Burkina Faso An. coluzzii	AGAP005339	2L	14257864	14259365
Burkina Faso An. coluzzii	AGAP005485	2L	16126998	16128318
Burkina Faso An. coluzzii	AGAP005591	2L	17502197	17503018
Burkina Faso An. coluzzii	AGAP005597	2L	17701863	17702692
Burkina Faso An. coluzzii	AGAP006928	2L	40087894	40088638
Burkina Faso An. coluzzii	AGAP007463	2L	46721547	46722749
Burkina Faso An. coluzzii	AGAP013155	2R	11830120	11833167
Burkina Faso An. coluzzii	AGAP002286	2R	18584947	18586209
Burkina Faso An. coluzzii	AGAP002299	2R	19024382	19026375
Burkina Faso An. coluzzii	AGAP002855	2R	28313122	28314070
Burkina Faso An. coluzzii	AGAP002856	2R	28314102	28314668
Burkina Faso An. coluzzii	AGAP013529	2R	28315511	28316158
Burkina Faso An. coluzzii	AGAP013314	2R	28316658	28317318
Burkina Faso An. coluzzii	AGAP002857	2R	28317546	28321557
Burkina Faso An. coluzzii	AGAP002862	2R	28480576	28482637	CYP6AA1
Burkina Faso An. coluzzii	AGAP013128	2R	28483301	28484921	CYP6AA2
Burkina Faso An. coluzzii	AGAP002863	2R	28485262	28487080	COEAE6O
Burkina Faso An. coluzzii	AGAP002864	2R	28487640	28489092
Burkina Faso An. coluzzii	AGAP011011	3L	14554691	14555417
Burkina Faso An. coluzzii	AGAP011696	3L	31521612	31522862
Burkina Faso An. coluzzii	AGAP011790	3L	33279985	33281890	CLIPA2
Burkina Faso An. coluzzii	AGAP011982	3L	35849053	35850604
Burkina Faso An. coluzzii	AGAP007760	3R	420650	423609
Burkina Faso An. coluzzii	AGAP013757	3R	4992166	4992783
Burkina Faso An. coluzzii	AGAP013729	3R	6114746	6116401
Burkina Faso An. coluzzii	AGAP008170	3R	6366372	6367535
Burkina Faso An. coluzzii	AGAP028421	3R	15392782	15395325
Burkina Faso An. coluzzii	AGAP028145	3R	15398758	15400367
Burkina Faso An. coluzzii	AGAP009194	3R	28597652	28598640	GSTE2
Burkina Faso An. coluzzii	AGAP009217	3R	28842176	28843507	CLIPB12
Burkina Faso An. coluzzii	AGAP009926	3R	45396398	45397744
Burkina Faso An. coluzzii	AGAP010148	3R	49482656	49483656
Burkina Faso An. coluzzii	AGAP000178	X	2987079	2991906
Burkina Faso An. coluzzii	AGAP000471	X	8111769	8116713
Burkina Faso An. coluzzii	AGAP000594	X	10643530	10645160
Burkina Faso An. coluzzii	AGAP013449	X	12626285	12627763
Burkina Faso An. coluzzii	AGAP013474	X	15013481	15013825
Burkina Faso An. coluzzii	AGAP001067	X	22364083	22365231
Burkina Faso An. gambiae	AGAP004688	2L	1018044	1019196
Burkina Faso An. gambiae	AGAP004826	2L	4066369	4068651
Burkina Faso An. gambiae	AGAP005052	2L	8824899	8827163
Burkina Faso An. gambiae	AGAP005172	2L	11340609	11341921
Burkina Faso An. gambiae	AGAP005339	2L	14257864	14259365
Burkina Faso An. gambiae	AGAP005466	2L	15949821	15952169	IR75l
Burkina Faso An. gambiae	AGAP005485	2L	16126998	16128318
Burkina Faso An. gambiae	AGAP005591	2L	17502197	17503018
Burkina Faso An. gambiae	AGAP005597	2L	17701863	17702692
Burkina Faso An. gambiae	AGAP005863	2L	22645345	22648522
Burkina Faso An. gambiae	AGAP005864	2L	22649439	22654222
Burkina Faso An. gambiae	AGAP005907	2L	23598393	23600118
Burkina Faso An. gambiae	AGAP005908	2L	23603518	23604729
Burkina Faso An. gambiae	AGAP006216	2L	28468559	28472431	GPRMTH2
Burkina Faso An. gambiae	AGAP006724	2L	37285966	37288141	COEAE3G
Burkina Faso An. gambiae	AGAP006725	2L	37288762	37290931	COEAE3H
Burkina Faso An. gambiae	AGAP006726	2L	37291002	37292961	COEAE5G
Burkina Faso An. gambiae	AGAP006727	2L	37292956	37295276	COEAE6G
Burkina Faso An. gambiae	AGAP006728	2L	37296161	37298202	COEAE7G
Burkina Faso An. gambiae	AGAP006729	2L	37298660	37299911
Burkina Faso An. gambiae	AGAP006730	2L	37303003	37305935
Burkina Faso An. gambiae	AGAP007291	2L	45018649	45021746	IAP4
Burkina Faso An. gambiae	AGAP007292	2L	45024188	45025435	IAP3
Burkina Faso An. gambiae	AGAP007463	2L	46721547	46722749
Burkina Faso An. gambiae	AGAP001356	2R	3484107	3495790	ACE1
Burkina Faso An. gambiae	AGAP001357	2R	3501596	3503538
Burkina Faso An. gambiae	AGAP001358	2R	3512832	3567719
Burkina Faso An. gambiae	AGAP001360	2R	3546131	3548750
Burkina Faso An. gambiae	AGAP001361	2R	3568692	3571356
Burkina Faso An. gambiae	AGAP001362	2R	3571835	3577510
Burkina Faso An. gambiae	AGAP001363	2R	3578169	3580460
Burkina Faso An. gambiae	AGAP001364	2R	3580984	3581797
Burkina Faso An. gambiae	AGAP001365	2R	3581705	3584603
Burkina Faso An. gambiae	AGAP001366	2R	3584942	3588013
Burkina Faso An. gambiae	AGAP001367	2R	3590764	3632244
Burkina Faso An. gambiae	AGAP013155	2R	11830120	11833167
Burkina Faso An. gambiae	AGAP002299	2R	19024382	19026375
Burkina Faso An. gambiae	AGAP003507	2R	38774943	38776091
Burkina Faso An. gambiae	AGAP003646	2R	40949735	40951358
Burkina Faso An. gambiae	AGAP010468	3L	4000285	4001272
Burkina Faso An. gambiae	AGAP010775	3L	10162148	10162744
Burkina Faso An. gambiae	AGAP010830	3L	11595534	11600216	TEP9
Burkina Faso An. gambiae	AGAP028071	3L	21103504	21107276
Burkina Faso An. gambiae	AGAP011696	3L	31521612	31522862
Burkina Faso An. gambiae	AGAP011982	3L	35849053	35850604
Burkina Faso An. gambiae	AGAP012173	3L	38305875	38308916
Burkina Faso An. gambiae	AGAP007760	3R	420650	423609
Burkina Faso An. gambiae	AGAP008022	3R	4326802	4328809	CYP12F1
Burkina Faso An. gambiae	AGAP013757	3R	4992166	4992783
Burkina Faso An. gambiae	AGAP013729	3R	6114746	6116401
Burkina Faso An. gambiae	AGAP008140	3R	6118843	6120518
Burkina Faso An. gambiae	AGAP008170	3R	6366372	6367535
Burkina Faso An. gambiae	AGAP008219	3R	6976501	6978142	CYP6Z1
Burkina Faso An. gambiae	AGAP008672	3R	14657892	14663488
Burkina Faso An. gambiae	AGAP008673	3R	14663850	14665617
Burkina Faso An. gambiae	AGAP028145	3R	15398758	15400367
Burkina Faso An. gambiae	AGAP009145	3R	27502966	27503999
Burkina Faso An. gambiae	AGAP009217	3R	28842176	28843507	CLIPB12
Burkina Faso An. gambiae	AGAP009658	3R	37654304	37658219
Burkina Faso An. gambiae	AGAP010046	3R	48208310	48209024
Burkina Faso An. gambiae	AGAP000178	X	2987079	2991906
Burkina Faso An. gambiae	AGAP000471	X	8111769	8116713
Burkina Faso An. gambiae	AGAP000501	X	8801331	8804914	NA
Burkina Faso An. gambiae	AGAP013497	X	8801375	8802619	NA
Burkina Faso An. gambiae	AGAP013382	X	8806674	8807141
Burkina Faso An. gambiae	AGAP000607	X	11074196	11075470	SG1c
Burkina Faso An. gambiae	AGAP013474	X	15013481	15013825
Burkina Faso An. gambiae	AGAP000818	X	15240572	15242864	CYP9K1
Burkina Faso An. gambiae	AGAP001057	X	21769838	21772242
Burkina Faso An. gambiae	AGAP001058	X	21772459	21773934
Burkina Faso An. gambiae	AGAP001067	X	22364083	22365231
Côte d'Ivoire An. coluzzii	AGAP004688	2L	1018044	1019196
Côte d'Ivoire An. coluzzii	AGAP004826	2L	4066369	4068651
Côte d'Ivoire An. coluzzii	AGAP005172	2L	11340609	11341921
Côte d'Ivoire An. coluzzii	AGAP005339	2L	14257864	14259365
Côte d'Ivoire An. coluzzii	AGAP005388	2L	14848961	14850181
Côte d'Ivoire An. coluzzii	AGAP005389	2L	14852353	14853409
Côte d'Ivoire An. coluzzii	AGAP005390	2L	14856841	14858937
Côte d'Ivoire An. coluzzii	AGAP005485	2L	16126998	16128318
Côte d'Ivoire An. coluzzii	AGAP005591	2L	17502197	17503018
Côte d'Ivoire An. coluzzii	AGAP005597	2L	17701863	17702692
Côte d'Ivoire An. coluzzii	AGAP005604	2L	17803558	17804284	Med20
Côte d'Ivoire An. coluzzii	AGAP005605	2L	17804323	17805414
Côte d'Ivoire An. coluzzii	AGAP005769	2L	20390822	20391728
Côte d'Ivoire An. coluzzii	AGAP005854	2L	22614786	22615653
Côte d'Ivoire An. coluzzii	AGAP005863	2L	22645345	22648522
Côte d'Ivoire An. coluzzii	AGAP005864	2L	22649439	22654222
Côte d'Ivoire An. coluzzii	AGAP006050	2L	25640105	25642170
Côte d'Ivoire An. coluzzii	AGAP007463	2L	46721547	46722749
Côte d'Ivoire An. coluzzii	AGAP001356	2R	3484107	3495790	ACE1
Côte d'Ivoire An. coluzzii	AGAP001357	2R	3501596	3503538
Côte d'Ivoire An. coluzzii	AGAP001358	2R	3512832	3567719
Côte d'Ivoire An. coluzzii	AGAP001360	2R	3546131	3548750
Côte d'Ivoire An. coluzzii	AGAP001361	2R	3568692	3571356
Côte d'Ivoire An. coluzzii	AGAP001362	2R	3571835	3577510
Côte d'Ivoire An. coluzzii	AGAP001363	2R	3578169	3580460
Côte d'Ivoire An. coluzzii	AGAP001364	2R	3580984	3581797
Côte d'Ivoire An. coluzzii	AGAP001365	2R	3581705	3584603
Côte d'Ivoire An. coluzzii	AGAP001366	2R	3584942	3588013
Côte d'Ivoire An. coluzzii	AGAP001367	2R	3590764	3632244
Côte d'Ivoire An. coluzzii	AGAP013155	2R	11830120	11833167
Côte d'Ivoire An. coluzzii	AGAP002286	2R	18584947	18586209
Côte d'Ivoire An. coluzzii	AGAP002393	2R	20901504	20902732
Côte d'Ivoire An. coluzzii	AGAP002847	2R	28299667	28300338
Côte d'Ivoire An. coluzzii	AGAP002862	2R	28480576	28482637	CYP6AA1
Côte d'Ivoire An. coluzzii	AGAP013128	2R	28483301	28484921	CYP6AA2
Côte d'Ivoire An. coluzzii	AGAP002863	2R	28485262	28487080	COEAE6O
Côte d'Ivoire An. coluzzii	AGAP002864	2R	28487640	28489092
Côte d'Ivoire An. coluzzii	AGAP002865	2R	28491415	28493141	CYP6P3
Côte d'Ivoire An. coluzzii	AGAP002866	2R	28494017	28495645	CYP6P5
Côte d'Ivoire An. coluzzii	AGAP002867	2R	28497087	28498674	CYP6P4
Côte d'Ivoire An. coluzzii	AGAP002868	2R	28499251	28500900	CYP6P1
Côte d'Ivoire An. coluzzii	AGAP002869	2R	28501033	28502910	CYP6P2
Côte d'Ivoire An. coluzzii	AGAP002870	2R	28504248	28505816	CYP6AD1
Côte d'Ivoire An. coluzzii	AGAP013202	2R	28517771	28519399
Côte d'Ivoire An. coluzzii	AGAP000586	2R	28522098	28524387
Côte d'Ivoire An. coluzzii	AGAP002872	2R	28534776	28536143
Côte d'Ivoire An. coluzzii	AGAP002873	2R	28538733	28540283
Côte d'Ivoire An. coluzzii	AGAP013069	2R	28540403	28543570
Côte d'Ivoire An. coluzzii	AGAP002874	2R	28545637	28549187
Côte d'Ivoire An. coluzzii	AGAP010322	3L	670627	671544
Côte d'Ivoire An. coluzzii	AGAP010546	3L	6061421	6062808
Côte d'Ivoire An. coluzzii	AGAP010578	3L	6470662	6471381	NA
Côte d'Ivoire An. coluzzii	AGAP010579	3L	6471851	6472615	NA
Côte d'Ivoire An. coluzzii	AGAP010580	3L	6474643	6475492
Côte d'Ivoire An. coluzzii	AGAP010617	3L	7244177	7245185
Côte d'Ivoire An. coluzzii	AGAP010633	3L	7673218	7674243
Côte d'Ivoire An. coluzzii	AGAP011011	3L	14554691	14555417
Côte d'Ivoire An. coluzzii	AGAP011359	3L	21901460	21904542
Côte d'Ivoire An. coluzzii	AGAP011696	3L	31521612	31522862
Côte d'Ivoire An. coluzzii	AGAP011790	3L	33279985	33281890	CLIPA2
Côte d'Ivoire An. coluzzii	AGAP011982	3L	35849053	35850604
Côte d'Ivoire An. coluzzii	AGAP007760	3R	420650	423609
Côte d'Ivoire An. coluzzii	AGAP013729	3R	6114746	6116401
Côte d'Ivoire An. coluzzii	AGAP008170	3R	6366372	6367535
Côte d'Ivoire An. coluzzii	AGAP008212	3R	6928858	6930486	CYP6M2
Côte d'Ivoire An. coluzzii	AGAP008571	3R	13080241	13081311
Côte d'Ivoire An. coluzzii	AGAP008572	3R	13081312	13082354
Côte d'Ivoire An. coluzzii	AGAP028421	3R	15392782	15395325
Côte d'Ivoire An. coluzzii	AGAP028145	3R	15398758	15400367
Côte d'Ivoire An. coluzzii	AGAP009145	3R	27502966	27503999
Côte d'Ivoire An. coluzzii	AGAP010148	3R	49482656	49483656
Côte d'Ivoire An. coluzzii	AGAP000178	X	2987079	2991906
Côte d'Ivoire An. coluzzii	AGAP000270	X	4983467	4985283
Côte d'Ivoire An. coluzzii	AGAP000471	X	8111769	8116713
Côte d'Ivoire An. coluzzii	AGAP000594	X	10643530	10645160
Côte d'Ivoire An. coluzzii	AGAP013449	X	12626285	12627763
Côte d'Ivoire An. coluzzii	AGAP013474	X	15013481	15013825
Côte d'Ivoire An. coluzzii	AGAP001040	X	20051826	20053170
Côte d'Ivoire An. coluzzii	AGAP001067	X	22364083	22365231
Cameroon An. gambiae	AGAP004688	2L	1018044	1019196
Cameroon An. gambiae	AGAP004951	2L	7150386	7151754	Or32
Cameroon An. gambiae	AGAP005172	2L	11340609	11341921
Cameroon An. gambiae	AGAP005339	2L	14257864	14259365
Cameroon An. gambiae	AGAP005466	2L	15949821	15952169	IR75l
Cameroon An. gambiae	AGAP005485	2L	16126998	16128318
Cameroon An. gambiae	AGAP005591	2L	17502197	17503018
Cameroon An. gambiae	AGAP005597	2L	17701863	17702692
Cameroon An. gambiae	AGAP005854	2L	22614786	22615653
Cameroon An. gambiae	AGAP005863	2L	22645345	22648522
Cameroon An. gambiae	AGAP005864	2L	22649439	22654222
Cameroon An. gambiae	AGAP006216	2L	28468559	28472431	GPRMTH2
Cameroon An. gambiae	AGAP006345	2L	30093249	30098316
Cameroon An. gambiae	AGAP007003	2L	40592378	40593706
Cameroon An. gambiae	AGAP007291	2L	45018649	45021746	IAP4
Cameroon An. gambiae	AGAP007292	2L	45024188	45025435	IAP3
Cameroon An. gambiae	AGAP007463	2L	46721547	46722749
Cameroon An. gambiae	AGAP013155	2R	11830120	11833167
Cameroon An. gambiae	AGAP002286	2R	18584947	18586209
Cameroon An. gambiae	AGAP002299	2R	19024382	19026375
Cameroon An. gambiae	AGAP003507	2R	38774943	38776091
Cameroon An. gambiae	AGAP003770	2R	43134325	43135314	mRpL51
Cameroon An. gambiae	AGAP003870	2R	44715636	44716903	Thoc7
Cameroon An. gambiae	AGAP003902	2R	45766001	45768072
Cameroon An. gambiae	AGAP010468	3L	4000285	4001272
Cameroon An. gambiae	AGAP010614	3L	7192085	7193076
Cameroon An. gambiae	AGAP010775	3L	10162148	10162744
Cameroon An. gambiae	AGAP010830	3L	11595534	11600216	TEP9
Cameroon An. gambiae	AGAP028071	3L	21103504	21107276
Cameroon An. gambiae	AGAP011696	3L	31521612	31522862
Cameroon An. gambiae	AGAP011982	3L	35849053	35850604
Cameroon An. gambiae	AGAP007760	3R	420650	423609
Cameroon An. gambiae	AGAP008022	3R	4326802	4328809	CYP12F1
Cameroon An. gambiae	AGAP013757	3R	4992166	4992783
Cameroon An. gambiae	AGAP013729	3R	6114746	6116401
Cameroon An. gambiae	AGAP008140	3R	6118843	6120518
Cameroon An. gambiae	AGAP008170	3R	6366372	6367535
Cameroon An. gambiae	AGAP008672	3R	14657892	14663488
Cameroon An. gambiae	AGAP008673	3R	14663850	14665617
Cameroon An. gambiae	AGAP028421	3R	15392782	15395325
Cameroon An. gambiae	AGAP028145	3R	15398758	15400367
Cameroon An. gambiae	AGAP009217	3R	28842176	28843507	CLIPB12
Cameroon An. gambiae	AGAP009218	3R	28845073	28846244
Cameroon An. gambiae	AGAP009658	3R	37654304	37658219
Cameroon An. gambiae	AGAP010046	3R	48208310	48209024
Cameroon An. gambiae	AGAP000178	X	2987079	2991906
Cameroon An. gambiae	AGAP000471	X	8111769	8116713
Cameroon An. gambiae	AGAP000607	X	11074196	11075470	SG1c
Cameroon An. gambiae	AGAP013474	X	15013481	15013825
Cameroon An. gambiae	AGAP001057	X	21769838	21772242
Cameroon An. gambiae	AGAP001058	X	21772459	21773934
Cameroon An. gambiae	AGAP001067	X	22364083	22365231
Mayotte An. gambiae	AGAP004698	2L	1969023	1971192
Mayotte An. gambiae	AGAP004699	2L	1973601	1976357
Mayotte An. gambiae	AGAP004826	2L	4066369	4068651
Mayotte An. gambiae	AGAP005172	2L	11340609	11341921
Mayotte An. gambiae	AGAP005339	2L	14257864	14259365
Mayotte An. gambiae	AGAP005485	2L	16126998	16128318
Mayotte An. gambiae	AGAP005864	2L	22649439	22654222
Mayotte An. gambiae	AGAP005865	2L	22654574	22656498
Mayotte An. gambiae	AGAP007291	2L	45018649	45021746	IAP4
Mayotte An. gambiae	AGAP007292	2L	45024188	45025435	IAP3
Mayotte An. gambiae	AGAP007442	2L	46602715	46604155
Mayotte An. gambiae	AGAP007443	2L	46604229	46605476
Mayotte An. gambiae	AGAP013155	2R	11830120	11833167
Mayotte An. gambiae	AGAP002286	2R	18584947	18586209
Mayotte An. gambiae	AGAP013472	2R	49707673	49708236
Mayotte An. gambiae	AGAP010317	3L	413217	415064
Mayotte An. gambiae	AGAP010403	3L	2776773	2778881
Mayotte An. gambiae	AGAP010617	3L	7244177	7245185
Mayotte An. gambiae	AGAP010618	3L	7249361	7250288
Mayotte An. gambiae	AGAP011011	3L	14554691	14555417
Mayotte An. gambiae	AGAP028071	3L	21103504	21107276
Mayotte An. gambiae	AGAP011982	3L	35849053	35850604
Mayotte An. gambiae	AGAP012173	3L	38305875	38308916
Mayotte An. gambiae	AGAP007760	3R	420650	423609
Mayotte An. gambiae	AGAP013757	3R	4992166	4992783
Mayotte An. gambiae	AGAP009116	3R	26153335	26154453
Mayotte An. gambiae	AGAP009145	3R	27502966	27503999
Mayotte An. gambiae	AGAP000178	X	2987079	2991906
Mayotte An. gambiae	AGAP000244	X	4551074	4552449
Mayotte An. gambiae	AGAP000682	X	12128805	12130244
Mayotte An. gambiae	AGAP013474	X	15013481	15013825
Mayotte An. gambiae	AGAP001057	X	21769838	21772242
Mayotte An. gambiae	AGAP001058	X	21772459	21773934
Mayotte An. gambiae	AGAP001067	X	22364083	22365231
Gabon An. gambiae	AGAP004688	2L	1018044	1019196
Gabon An. gambiae	AGAP004917	2L	6006268	6007230
Gabon An. gambiae	AGAP005172	2L	11340609	11341921
Gabon An. gambiae	AGAP005339	2L	14257864	14259365
Gabon An. gambiae	AGAP005466	2L	15949821	15952169	IR75l
Gabon An. gambiae	AGAP005485	2L	16126998	16128318
Gabon An. gambiae	AGAP005669	2L	18513455	18514360
Gabon An. gambiae	AGAP005854	2L	22614786	22615653
Gabon An. gambiae	AGAP005863	2L	22645345	22648522
Gabon An. gambiae	AGAP005864	2L	22649439	22654222
Gabon An. gambiae	AGAP005872	2L	22713695	22715763
Gabon An. gambiae	AGAP005873	2L	22716169	22716812
Gabon An. gambiae	AGAP006216	2L	28468559	28472431	GPRMTH2
Gabon An. gambiae	AGAP006407	2L	31563235	31564566	IR142
Gabon An. gambiae	AGAP006570	2L	34168871	34170407
Gabon An. gambiae	AGAP006672	2L	36635089	36636072
Gabon An. gambiae	AGAP006749	2L	37748960	37750518
Gabon An. gambiae	AGAP006778	2L	38166688	38168649
Gabon An. gambiae	AGAP007291	2L	45018649	45021746	IAP4
Gabon An. gambiae	AGAP007292	2L	45024188	45025435	IAP3
Gabon An. gambiae	AGAP007443	2L	46604229	46605476
Gabon An. gambiae	AGAP007463	2L	46721547	46722749
Gabon An. gambiae	AGAP013155	2R	11830120	11833167
Gabon An. gambiae	AGAP002151	2R	16503423	16505895
Gabon An. gambiae	AGAP013008	2R	29832585	29833425
Gabon An. gambiae	AGAP004216	2R	51973272	51975278
Gabon An. gambiae	AGAP004306	2R	54269735	54272012
Gabon An. gambiae	AGAP010468	3L	4000285	4001272
Gabon An. gambiae	AGAP010594	3L	6571712	6572401
Gabon An. gambiae	AGAP010599	3L	7065959	7068610
Gabon An. gambiae	AGAP010619	3L	7285755	7286757
Gabon An. gambiae	AGAP010761	3L	9922250	9922975
Gabon An. gambiae	AGAP010826	3L	11509509	11510123	CASPS13
Gabon An. gambiae	AGAP010879	3L	12385895	12386770
Gabon An. gambiae	AGAP011011	3L	14554691	14555417
Gabon An. gambiae	AGAP011696	3L	31521612	31522862
Gabon An. gambiae	AGAP011756	3L	32951545	32952804
Gabon An. gambiae	AGAP011757	3L	32953796	32955318
Gabon An. gambiae	AGAP011982	3L	35849053	35850604
Gabon An. gambiae	AGAP007760	3R	420650	423609
Gabon An. gambiae	AGAP013729	3R	6114746	6116401
Gabon An. gambiae	AGAP008140	3R	6118843	6120518
Gabon An. gambiae	AGAP028421	3R	15392782	15395325
Gabon An. gambiae	AGAP028145	3R	15398758	15400367
Gabon An. gambiae	AGAP008808	3R	18110336	18112352
Gabon An. gambiae	AGAP009054	3R	24811951	24812639
Gabon An. gambiae	AGAP009194	3R	28597652	28598640	GSTE2
Gabon An. gambiae	AGAP009200	3R	28613496	28620808
Gabon An. gambiae	AGAP009217	3R	28842176	28843507	CLIPB12
Gabon An. gambiae	AGAP009218	3R	28845073	28846244
Gabon An. gambiae	AGAP009408	3R	32329771	32331315	Or14
Gabon An. gambiae	AGAP009440	3R	33493923	33495983
Gabon An. gambiae	AGAP009658	3R	37654304	37658219
Gabon An. gambiae	AGAP009874	3R	44647714	44648784	CPR76
Gabon An. gambiae	AGAP010046	3R	48208310	48209024
Gabon An. gambiae	AGAP013435	X	2043450	2045192
Gabon An. gambiae	AGAP000178	X	2987079	2991906
Gabon An. gambiae	AGAP000471	X	8111769	8116713
Gabon An. gambiae	AGAP013474	X	15013481	15013825
Gabon An. gambiae	AGAP001067	X	22364083	22365231
Ghana An. coluzzii	AGAP004683	2L	485698	488369
Ghana An. coluzzii	AGAP004684	2L	493039	493543
Ghana An. coluzzii	AGAP004685	2L	493579	497632
Ghana An. coluzzii	AGAP004688	2L	1018044	1019196
Ghana An. coluzzii	AGAP004826	2L	4066369	4068651
Ghana An. coluzzii	AGAP005007	2L	7816277	7818115
Ghana An. coluzzii	AGAP005077	2L	9718408	9719679
Ghana An. coluzzii	AGAP005107	2L	10184952	10185475
Ghana An. coluzzii	AGAP005172	2L	11340609	11341921
Ghana An. coluzzii	AGAP005339	2L	14257864	14259365
Ghana An. coluzzii	AGAP005485	2L	16126998	16128318
Ghana An. coluzzii	AGAP005597	2L	17701863	17702692
Ghana An. coluzzii	AGAP005651	2L	18273270	18274769
Ghana An. coluzzii	AGAP005854	2L	22614786	22615653
Ghana An. coluzzii	AGAP005863	2L	22645345	22648522
Ghana An. coluzzii	AGAP005864	2L	22649439	22654222
Ghana An. coluzzii	AGAP006050	2L	25640105	25642170
Ghana An. coluzzii	AGAP007463	2L	46721547	46722749
Ghana An. coluzzii	AGAP013155	2R	11830120	11833167
Ghana An. coluzzii	AGAP002286	2R	18584947	18586209
Ghana An. coluzzii	AGAP004282	2R	53813637	53814560
Ghana An. coluzzii	AGAP004530	2R	57426120	57429747
Ghana An. coluzzii	AGAP004531	2R	57429740	57431019
Ghana An. coluzzii	AGAP004550	2R	57537138	57537857
Ghana An. coluzzii	AGAP004634	2R	58680053	58681621
Ghana An. coluzzii	AGAP004638	2R	58803241	58804434
Ghana An. coluzzii	AGAP010617	3L	7244177	7245185
Ghana An. coluzzii	AGAP010633	3L	7673218	7674243
Ghana An. coluzzii	AGAP011011	3L	14554691	14555417
Ghana An. coluzzii	AGAP011696	3L	31521612	31522862
Ghana An. coluzzii	AGAP011790	3L	33279985	33281890	CLIPA2
Ghana An. coluzzii	AGAP011982	3L	35849053	35850604
Ghana An. coluzzii	AGAP007760	3R	420650	423609
Ghana An. coluzzii	AGAP008022	3R	4326802	4328809	CYP12F1
Ghana An. coluzzii	AGAP013729	3R	6114746	6116401
Ghana An. coluzzii	AGAP008170	3R	6366372	6367535
Ghana An. coluzzii	AGAP028421	3R	15392782	15395325
Ghana An. coluzzii	AGAP028145	3R	15398758	15400367
Ghana An. coluzzii	AGAP009194	3R	28597652	28598640	GSTE2
Ghana An. coluzzii	AGAP009195	3R	28598871	28599816	GSTE1
Ghana An. coluzzii	AGAP009196	3R	28600501	28601320	GSTE7
Ghana An. coluzzii	AGAP009197	3R	28601368	28602280	GSTE3
Ghana An. coluzzii	AGAP009393	3R	32036388	32037837	Or47
Ghana An. coluzzii	AGAP010148	3R	49482656	49483656
Ghana An. coluzzii	AGAP000178	X	2987079	2991906
Ghana An. coluzzii	AGAP000471	X	8111769	8116713
Ghana An. coluzzii	AGAP013449	X	12626285	12627763
Ghana An. coluzzii	AGAP013474	X	15013481	15013825
Ghana An. coluzzii	AGAP000978	X	18801785	18803385
Ghana An. coluzzii	AGAP000979	X	18803398	18805616
Ghana An. coluzzii	AGAP013093	X	18805428	18806393
Ghana An. coluzzii	AGAP001067	X	22364083	22365231
Ghana An. gambiae	AGAP005339	2L	14257864	14259365
Ghana An. gambiae	AGAP005485	2L	16126998	16128318
Ghana An. gambiae	AGAP005597	2L	17701863	17702692
Ghana An. gambiae	AGAP005863	2L	22645345	22648522
Ghana An. gambiae	AGAP005864	2L	22649439	22654222
Ghana An. gambiae	AGAP006216	2L	28468559	28472431	GPRMTH2
Ghana An. gambiae	AGAP006345	2L	30093249	30098316
Ghana An. gambiae	AGAP007463	2L	46721547	46722749
Ghana An. gambiae	AGAP001356	2R	3484107	3495790	ACE1
Ghana An. gambiae	AGAP001357	2R	3501596	3503538
Ghana An. gambiae	AGAP001358	2R	3512832	3567719
Ghana An. gambiae	AGAP001360	2R	3546131	3548750
Ghana An. gambiae	AGAP001361	2R	3568692	3571356
Ghana An. gambiae	AGAP001362	2R	3571835	3577510
Ghana An. gambiae	AGAP001363	2R	3578169	3580460
Ghana An. gambiae	AGAP001364	2R	3580984	3581797
Ghana An. gambiae	AGAP001365	2R	3581705	3584603
Ghana An. gambiae	AGAP001366	2R	3584942	3588013
Ghana An. gambiae	AGAP001367	2R	3590764	3632244
Ghana An. gambiae	AGAP013155	2R	11830120	11833167
Ghana An. gambiae	AGAP011696	3L	31521612	31522862
Ghana An. gambiae	AGAP007760	3R	420650	423609
Ghana An. gambiae	AGAP013729	3R	6114746	6116401
Ghana An. gambiae	AGAP000178	X	2987079	2991906
Ghana An. gambiae	AGAP000471	X	8111769	8116713
Ghana An. gambiae	AGAP013474	X	15013481	15013825
Ghana An. gambiae	AGAP001067	X	22364083	22365231
The Gambia, species undetermined	AGAP004700	2L	2013634	2015127
The Gambia, species undetermined	AGAP004826	2L	4066369	4068651
The Gambia, species undetermined	AGAP004857	2L	4496933	4498359
The Gambia, species undetermined	AGAP004976	2L	7448120	7450491	PPO8
The Gambia, species undetermined	AGAP005172	2L	11340609	11341921
The Gambia, species undetermined	AGAP005339	2L	14257864	14259365
The Gambia, species undetermined	AGAP005382	2L	14836158	14837553
The Gambia, species undetermined	AGAP005383	2L	14838156	14839312
The Gambia, species undetermined	AGAP005466	2L	15949821	15952169	IR75l
The Gambia, species undetermined	AGAP005485	2L	16126998	16128318
The Gambia, species undetermined	AGAP005591	2L	17502197	17503018
The Gambia, species undetermined	AGAP005863	2L	22645345	22648522
The Gambia, species undetermined	AGAP005864	2L	22649439	22654222
The Gambia, species undetermined	AGAP007291	2L	45018649	45021746	IAP4
The Gambia, species undetermined	AGAP007292	2L	45024188	45025435	IAP3
The Gambia, species undetermined	AGAP013155	2R	11830120	11833167
The Gambia, species undetermined	AGAP002286	2R	18584947	18586209
The Gambia, species undetermined	AGAP002299	2R	19024382	19026375
The Gambia, species undetermined	AGAP004428	2R	55928143	55932349
The Gambia, species undetermined	AGAP004429	2R	55932378	55934801
The Gambia, species undetermined	AGAP010323	3L	707359	708002
The Gambia, species undetermined	AGAP010450	3L	3858682	3859782	mRpL2
The Gambia, species undetermined	AGAP028122	3L	3879596	3880460
The Gambia, species undetermined	AGAP010635	3L	7722552	7724401
The Gambia, species undetermined	AGAP010661	3L	8136625	8137219
The Gambia, species undetermined	AGAP010730	3L	9014113	9014954
The Gambia, species undetermined	AGAP010807	3L	10707771	10711179
The Gambia, species undetermined	AGAP010839	3L	11749325	11750118
The Gambia, species undetermined	AGAP028071	3L	21103504	21107276
The Gambia, species undetermined	AGAP011369	3L	22038996	22040835
The Gambia, species undetermined	AGAP011696	3L	31521612	31522862
The Gambia, species undetermined	AGAP011790	3L	33279985	33281890	CLIPA2
The Gambia, species undetermined	AGAP011913	3L	34883818	34885182
The Gambia, species undetermined	AGAP011982	3L	35849053	35850604
The Gambia, species undetermined	AGAP007760	3R	420650	423609
The Gambia, species undetermined	AGAP008170	3R	6366372	6367535
The Gambia, species undetermined	AGAP008808	3R	18110336	18112352
The Gambia, species undetermined	AGAP009054	3R	24811951	24812639
The Gambia, species undetermined	AGAP009184	3R	28493656	28494600
The Gambia, species undetermined	AGAP009217	3R	28842176	28843507	CLIPB12
The Gambia, species undetermined	AGAP009671	3R	38172112	38172962
The Gambia, species undetermined	AGAP010110	3R	49185431	49186295
The Gambia, species undetermined	AGAP010274	3R	51933962	51936528
The Gambia, species undetermined	AGAP000178	X	2987079	2991906
The Gambia, species undetermined	AGAP000471	X	8111769	8116713
The Gambia, species undetermined	AGAP000629	X	11320151	11323879
The Gambia, species undetermined	AGAP000670	X	11842902	11843636
The Gambia, species undetermined	AGAP013474	X	15013481	15013825
The Gambia, species undetermined	AGAP000818	X	15240572	15242864	CYP9K1
The Gambia, species undetermined	AGAP000866	X	16154352	16155389
The Gambia, species undetermined	AGAP001067	X	22364083	22365231
Guinea An. coluzzii	AGAP002286	2R	18584947	18586209
Guinea An. coluzzii	AGAP010621	3L	7316110	7330690
Guinea An. coluzzii	AGAP000178	X	2987079	2991906
Guinea An. coluzzii	AGAP013474	X	15013481	15013825
Guinea An. gambiae	AGAP004688	2L	1018044	1019196
Guinea An. gambiae	AGAP004913	2L	5844430	5845398
Guinea An. gambiae	AGAP005339	2L	14257864	14259365
Guinea An. gambiae	AGAP005466	2L	15949821	15952169	IR75l
Guinea An. gambiae	AGAP005485	2L	16126998	16128318
Guinea An. gambiae	AGAP005597	2L	17701863	17702692
Guinea An. gambiae	AGAP005854	2L	22614786	22615653
Guinea An. gambiae	AGAP005863	2L	22645345	22648522
Guinea An. gambiae	AGAP005864	2L	22649439	22654222
Guinea An. gambiae	AGAP005907	2L	23598393	23600118
Guinea An. gambiae	AGAP005908	2L	23603518	23604729
Guinea An. gambiae	AGAP006216	2L	28468559	28472431	GPRMTH2
Guinea An. gambiae	AGAP006345	2L	30093249	30098316
Guinea An. gambiae	AGAP007291	2L	45018649	45021746	IAP4
Guinea An. gambiae	AGAP007292	2L	45024188	45025435	IAP3
Guinea An. gambiae	AGAP007463	2L	46721547	46722749
Guinea An. gambiae	AGAP013155	2R	11830120	11833167
Guinea An. gambiae	AGAP002299	2R	19024382	19026375
Guinea An. gambiae	AGAP003507	2R	38774943	38776091
Guinea An. gambiae	AGAP003646	2R	40949735	40951358
Guinea An. gambiae	AGAP004675	2R	61414929	61417946	GPRMAC2
Guinea An. gambiae	AGAP010323	3L	707359	708002
Guinea An. gambiae	AGAP010578	3L	6470662	6471381	NA
Guinea An. gambiae	AGAP010579	3L	6471851	6472615	NA
Guinea An. gambiae	AGAP010580	3L	6474643	6475492
Guinea An. gambiae	AGAP010775	3L	10162148	10162744
Guinea An. gambiae	AGAP010830	3L	11595534	11600216	TEP9
Guinea An. gambiae	AGAP028071	3L	21103504	21107276
Guinea An. gambiae	AGAP011696	3L	31521612	31522862
Guinea An. gambiae	AGAP011982	3L	35849053	35850604
Guinea An. gambiae	AGAP007760	3R	420650	423609
Guinea An. gambiae	AGAP013729	3R	6114746	6116401
Guinea An. gambiae	AGAP008170	3R	6366372	6367535
Guinea An. gambiae	AGAP008219	3R	6976501	6978142	CYP6Z1
Guinea An. gambiae	AGAP010046	3R	48208310	48209024
Guinea An. gambiae	AGAP000178	X	2987079	2991906
Guinea An. gambiae	AGAP000471	X	8111769	8116713
Guinea An. gambiae	AGAP000607	X	11074196	11075470	SG1c
Guinea An. gambiae	AGAP013474	X	15013481	15013825
Guinea An. gambiae	AGAP000818	X	15240572	15242864	CYP9K1
Guinea An. gambiae	AGAP001067	X	22364083	22365231
Bioko, An. gambiae	AGAP004688	2L	1018044	1019196
Bioko, An. gambiae	AGAP005339	2L	14257864	14259365
Bioko, An. gambiae	AGAP005466	2L	15949821	15952169	IR75l
Bioko, An. gambiae	AGAP005863	2L	22645345	22648522
Bioko, An. gambiae	AGAP005864	2L	22649439	22654222
Bioko, An. gambiae	AGAP007463	2L	46721547	46722749
Bioko, An. gambiae	AGAP013155	2R	11830120	11833167
Bioko, An. gambiae	AGAP010468	3L	4000285	4001272
Bioko, An. gambiae	AGAP010830	3L	11595534	11600216	TEP9
Bioko, An. gambiae	AGAP011696	3L	31521612	31522862
Bioko, An. gambiae	AGAP007760	3R	420650	423609
Bioko, An. gambiae	AGAP013729	3R	6114746	6116401
Bioko, An. gambiae	AGAP008140	3R	6118843	6120518
Bioko, An. gambiae	AGAP009409	3R	32332496	32333988	Or51
Bioko, An. gambiae	AGAP000178	X	2987079	2991906
Bioko, An. gambiae	AGAP000471	X	8111769	8116713
Bioko, An. gambiae	AGAP013474	X	15013481	15013825
Bioko, An. gambiae	AGAP001067	X	22364083	22365231
Guinea-Bissau, species undetermined	AGAP004700	2L	2013634	2015127
Guinea-Bissau, species undetermined	AGAP004826	2L	4066369	4068651
Guinea-Bissau, species undetermined	AGAP005172	2L	11340609	11341921
Guinea-Bissau, species undetermined	AGAP005339	2L	14257864	14259365
Guinea-Bissau, species undetermined	AGAP005466	2L	15949821	15952169	IR75l
Guinea-Bissau, species undetermined	AGAP005485	2L	16126998	16128318
Guinea-Bissau, species undetermined	AGAP005591	2L	17502197	17503018
Guinea-Bissau, species undetermined	AGAP005597	2L	17701863	17702692
Guinea-Bissau, species undetermined	AGAP005665	2L	18503475	18504377
Guinea-Bissau, species undetermined	AGAP005854	2L	22614786	22615653
Guinea-Bissau, species undetermined	AGAP005863	2L	22645345	22648522
Guinea-Bissau, species undetermined	AGAP005864	2L	22649439	22654222
Guinea-Bissau, species undetermined	AGAP007291	2L	45018649	45021746	IAP4
Guinea-Bissau, species undetermined	AGAP007292	2L	45024188	45025435	IAP3
Guinea-Bissau, species undetermined	AGAP007463	2L	46721547	46722749
Guinea-Bissau, species undetermined	AGAP013155	2R	11830120	11833167
Guinea-Bissau, species undetermined	AGAP002286	2R	18584947	18586209
Guinea-Bissau, species undetermined	AGAP004585	2R	57989423	57993690
Guinea-Bissau, species undetermined	AGAP028122	3L	3879596	3880460
Guinea-Bissau, species undetermined	AGAP010619	3L	7285755	7286757
Guinea-Bissau, species undetermined	AGAP028071	3L	21103504	21107276
Guinea-Bissau, species undetermined	AGAP011696	3L	31521612	31522862
Guinea-Bissau, species undetermined	AGAP011790	3L	33279985	33281890	CLIPA2
Guinea-Bissau, species undetermined	AGAP011982	3L	35849053	35850604
Guinea-Bissau, species undetermined	AGAP012173	3L	38305875	38308916
Guinea-Bissau, species undetermined	AGAP007760	3R	420650	423609
Guinea-Bissau, species undetermined	AGAP008672	3R	14657892	14663488
Guinea-Bissau, species undetermined	AGAP008673	3R	14663850	14665617
Guinea-Bissau, species undetermined	AGAP009054	3R	24811951	24812639
Guinea-Bissau, species undetermined	AGAP028085	3R	24853293	24854076
Guinea-Bissau, species undetermined	AGAP009145	3R	27502966	27503999
Guinea-Bissau, species undetermined	AGAP009658	3R	37654304	37658219
Guinea-Bissau, species undetermined	AGAP009671	3R	38172112	38172962
Guinea-Bissau, species undetermined	AGAP010110	3R	49185431	49186295
Guinea-Bissau, species undetermined	AGAP000178	X	2987079	2991906
Guinea-Bissau, species undetermined	AGAP000471	X	8111769	8116713
Guinea-Bissau, species undetermined	AGAP013474	X	15013481	15013825
Guinea-Bissau, species undetermined	AGAP000818	X	15240572	15242864	CYP9K1
Guinea-Bissau, species undetermined	AGAP001067	X	22364083	22365231
Kenya, species undetermined	AGAP004688	2L	1018044	1019196
Kenya, species undetermined	AGAP004826	2L	4066369	4068651
Kenya, species undetermined	AGAP005339	2L	14257864	14259365
Kenya, species undetermined	AGAP005485	2L	16126998	16128318
Kenya, species undetermined	AGAP005854	2L	22614786	22615653
Kenya, species undetermined	AGAP005863	2L	22645345	22648522
Kenya, species undetermined	AGAP005864	2L	22649439	22654222
Kenya, species undetermined	AGAP006090	2L	26547244	26548937
Kenya, species undetermined	AGAP013155	2R	11830120	11833167
Kenya, species undetermined	AGAP002286	2R	18584947	18586209
Kenya, species undetermined	AGAP002519	2R	22204377	22206308	GPRTYR
Kenya, species undetermined	AGAP002798	2R	27645889	27647134	GNBPB2
Kenya, species undetermined	AGAP010995	3L	14524185	14524838
Kenya, species undetermined	AGAP010996	3L	14531034	14531621
Kenya, species undetermined	AGAP010997	3L	14532150	14533018
Kenya, species undetermined	AGAP011011	3L	14554691	14555417
Kenya, species undetermined	AGAP028071	3L	21103504	21107276
Kenya, species undetermined	AGAP011696	3L	31521612	31522862
Kenya, species undetermined	AGAP011790	3L	33279985	33281890	CLIPA2
Kenya, species undetermined	AGAP011981	3L	35831183	35834412
Kenya, species undetermined	AGAP011982	3L	35849053	35850604
Kenya, species undetermined	AGAP012173	3L	38305875	38308916
Kenya, species undetermined	AGAP007760	3R	420650	423609
Kenya, species undetermined	AGAP008170	3R	6366372	6367535
Kenya, species undetermined	AGAP009190	3R	28591663	28592475	GSTE8
Kenya, species undetermined	AGAP009191	3R	28593714	28594762	GSTE6
Kenya, species undetermined	AGAP009192	3R	28594993	28595802	GSTE5
Kenya, species undetermined	AGAP009193	3R	28595948	28596868	GSTE4
Kenya, species undetermined	AGAP009194	3R	28597652	28598640	GSTE2
Kenya, species undetermined	AGAP009195	3R	28598871	28599816	GSTE1
Kenya, species undetermined	AGAP009196	3R	28600501	28601320	GSTE7
Kenya, species undetermined	AGAP009197	3R	28601368	28602280	GSTE3
Kenya, species undetermined	AGAP009704	3R	39202524	39204005	Or68
Kenya, species undetermined	AGAP009705	3R	39205246	39206741	Or69
Kenya, species undetermined	AGAP010057	3R	48486273	48488026
Kenya, species undetermined	AGAP000178	X	2987079	2991906
Kenya, species undetermined	AGAP000682	X	12128805	12130244
Kenya, species undetermined	AGAP000736	X	13432331	13433400
Kenya, species undetermined	AGAP000737	X	13437823	13440589
Kenya, species undetermined	AGAP013474	X	15013481	15013825
Uganda, An. gambiae	AGAP004688	2L	1018044	1019196
Uganda, An. gambiae	AGAP004826	2L	4066369	4068651
Uganda, An. gambiae	AGAP005172	2L	11340609	11341921
Uganda, An. gambiae	AGAP005339	2L	14257864	14259365
Uganda, An. gambiae	AGAP005460	2L	15808176	15809859
Uganda, An. gambiae	AGAP005461	2L	15810013	15810956
Uganda, An. gambiae	AGAP005466	2L	15949821	15952169	IR75l
Uganda, An. gambiae	AGAP005485	2L	16126998	16128318
Uganda, An. gambiae	AGAP005597	2L	17701863	17702692
Uganda, An. gambiae	AGAP005854	2L	22614786	22615653
Uganda, An. gambiae	AGAP005863	2L	22645345	22648522
Uganda, An. gambiae	AGAP005864	2L	22649439	22654222
Uganda, An. gambiae	AGAP006345	2L	30093249	30098316
Uganda, An. gambiae	AGAP007291	2L	45018649	45021746	IAP4
Uganda, An. gambiae	AGAP007292	2L	45024188	45025435	IAP3
Uganda, An. gambiae	AGAP007463	2L	46721547	46722749
Uganda, An. gambiae	AGAP013155	2R	11830120	11833167
Uganda, An. gambiae	AGAP002286	2R	18584947	18586209
Uganda, An. gambiae	AGAP002299	2R	19024382	19026375
Uganda, An. gambiae	AGAP002862	2R	28480576	28482637	CYP6AA1
Uganda, An. gambiae	AGAP003175	2R	33558352	33563289
Uganda, An. gambiae	AGAP003507	2R	38774943	38776091
Uganda, An. gambiae	AGAP003626	2R	40687126	40688303
Uganda, An. gambiae	AGAP003906	2R	45776463	45780615
Uganda, An. gambiae	AGAP003907	2R	45780777	45781846
Uganda, An. gambiae	AGAP004281	2R	53809199	53810497
Uganda, An. gambiae	AGAP010323	3L	707359	708002
Uganda, An. gambiae	AGAP010468	3L	4000285	4001272
Uganda, An. gambiae	AGAP010578	3L	6470662	6471381	NA
Uganda, An. gambiae	AGAP010579	3L	6471851	6472615	NA
Uganda, An. gambiae	AGAP010580	3L	6474643	6475492
Uganda, An. gambiae	AGAP010614	3L	7192085	7193076
Uganda, An. gambiae	AGAP010617	3L	7244177	7245185
Uganda, An. gambiae	AGAP010995	3L	14524185	14524838
Uganda, An. gambiae	AGAP010996	3L	14531034	14531621
Uganda, An. gambiae	AGAP010997	3L	14532150	14533018
Uganda, An. gambiae	AGAP011011	3L	14554691	14555417
Uganda, An. gambiae	AGAP028071	3L	21103504	21107276
Uganda, An. gambiae	AGAP011696	3L	31521612	31522862
Uganda, An. gambiae	AGAP011982	3L	35849053	35850604
Uganda, An. gambiae	AGAP012173	3L	38305875	38308916
Uganda, An. gambiae	AGAP007760	3R	420650	423609
Uganda, An. gambiae	AGAP013729	3R	6114746	6116401
Uganda, An. gambiae	AGAP008140	3R	6118843	6120518
Uganda, An. gambiae	AGAP008672	3R	14657892	14663488
Uganda, An. gambiae	AGAP008673	3R	14663850	14665617
Uganda, An. gambiae	AGAP028421	3R	15392782	15395325
Uganda, An. gambiae	AGAP028145	3R	15398758	15400367
Uganda, An. gambiae	AGAP009054	3R	24811951	24812639
Uganda, An. gambiae	AGAP009190	3R	28591663	28592475	GSTE8
Uganda, An. gambiae	AGAP009194	3R	28597652	28598640	GSTE2
Uganda, An. gambiae	AGAP009696	3R	38988757	38990755	CYP325C3
Uganda, An. gambiae	AGAP010046	3R	48208310	48209024
Uganda, An. gambiae	AGAP000178	X	2987079	2991906
Uganda, An. gambiae	AGAP000471	X	8111769	8116713
Uganda, An. gambiae	AGAP000607	X	11074196	11075470	SG1c
Uganda, An. gambiae	AGAP013474	X	15013481	15013825
Uganda, An. gambiae	AGAP000818	X	15240572	15242864	CYP9K1
Uganda, An. gambiae	AGAP001067	X	22364083	22365231

## Sheet: List of metabolic resistance genes in CNVs, by population
# List of cytochrome P450, glutathion-S-transferase and carboxylesterase genes found inside CNVs detected in at least 5% of individuals in each population of Ag1000G phase 2.
# Annotations are taken from Vector Base
Population	Gene ID	Chromosome	Start position	End position	Annotation
Angola An. coluzzii	AGAP004165	2R	51003621	51004250	GSTD2
Angola An. coluzzii	AGAP009190	3R	28591663	28592475	GSTE8
Angola An. coluzzii	AGAP009191	3R	28593714	28594762	GSTE6
Angola An. coluzzii	AGAP009192	3R	28594993	28595802	GSTE5
Angola An. coluzzii	AGAP009193	3R	28595948	28596868	GSTE4
Angola An. coluzzii	AGAP009194	3R	28597652	28598640	GSTE2
Angola An. coluzzii	AGAP009195	3R	28598871	28599816	GSTE1
Angola An. coluzzii	AGAP009196	3R	28600501	28601320	GSTE7
Angola An. coluzzii	AGAP000818	X	15240572	15242864	CYP9K1
Burkina Faso An. coluzzii	AGAP002862	2R	28480576	28482637	CYP6AA1
Burkina Faso An. coluzzii	AGAP013128	2R	28483301	28484921	CYP6AA2
Burkina Faso An. coluzzii	AGAP002863	2R	28485262	28487080	COEAE6O
Burkina Faso An. coluzzii	AGAP009194	3R	28597652	28598640	GSTE2
Burkina Faso An. gambiae	AGAP006724	2L	37285966	37288141	COEAE3G
Burkina Faso An. gambiae	AGAP006725	2L	37288762	37290931	COEAE3H
Burkina Faso An. gambiae	AGAP006726	2L	37291002	37292961	COEAE5G
Burkina Faso An. gambiae	AGAP006727	2L	37292956	37295276	COEAE6G
Burkina Faso An. gambiae	AGAP006728	2L	37296161	37298202	COEAE7G
Burkina Faso An. gambiae	AGAP008022	3R	4326802	4328809	CYP12F1
Burkina Faso An. gambiae	AGAP008219	3R	6976501	6978142	CYP6Z1
Burkina Faso An. gambiae	AGAP000818	X	15240572	15242864	CYP9K1
Côte d'Ivoire An. coluzzii	AGAP002862	2R	28480576	28482637	CYP6AA1
Côte d'Ivoire An. coluzzii	AGAP013128	2R	28483301	28484921	CYP6AA2
Côte d'Ivoire An. coluzzii	AGAP002863	2R	28485262	28487080	COEAE6O
Côte d'Ivoire An. coluzzii	AGAP002865	2R	28491415	28493141	CYP6P3
Côte d'Ivoire An. coluzzii	AGAP002866	2R	28494017	28495645	CYP6P5
Côte d'Ivoire An. coluzzii	AGAP002867	2R	28497087	28498674	CYP6P4
Côte d'Ivoire An. coluzzii	AGAP002868	2R	28499251	28500900	CYP6P1
Côte d'Ivoire An. coluzzii	AGAP002869	2R	28501033	28502910	CYP6P2
Côte d'Ivoire An. coluzzii	AGAP002870	2R	28504248	28505816	CYP6AD1
Côte d'Ivoire An. coluzzii	AGAP008212	3R	6928858	6930486	CYP6M2
Cameroon An. gambiae	AGAP008022	3R	4326802	4328809	CYP12F1
Gabon An. gambiae	AGAP009194	3R	28597652	28598640	GSTE2
Ghana An. coluzzii	AGAP008022	3R	4326802	4328809	CYP12F1
Ghana An. coluzzii	AGAP009194	3R	28597652	28598640	GSTE2
Ghana An. coluzzii	AGAP009195	3R	28598871	28599816	GSTE1
Ghana An. coluzzii	AGAP009196	3R	28600501	28601320	GSTE7
Ghana An. coluzzii	AGAP009197	3R	28601368	28602280	GSTE3
The Gambia, species undetermined	AGAP000818	X	15240572	15242864	CYP9K1
Guinea An. gambiae	AGAP008219	3R	6976501	6978142	CYP6Z1
Guinea An. gambiae	AGAP000818	X	15240572	15242864	CYP9K1
Guinea-Bissau, species undetermined	AGAP000818	X	15240572	15242864	CYP9K1
Kenya, species undetermined	AGAP009190	3R	28591663	28592475	GSTE8
Kenya, species undetermined	AGAP009191	3R	28593714	28594762	GSTE6
Kenya, species undetermined	AGAP009192	3R	28594993	28595802	GSTE5
Kenya, species undetermined	AGAP009193	3R	28595948	28596868	GSTE4
Kenya, species undetermined	AGAP009194	3R	28597652	28598640	GSTE2
Kenya, species undetermined	AGAP009195	3R	28598871	28599816	GSTE1
Kenya, species undetermined	AGAP009196	3R	28600501	28601320	GSTE7
Kenya, species undetermined	AGAP009197	3R	28601368	28602280	GSTE3
Uganda, An. gambiae	AGAP002862	2R	28480576	28482637	CYP6AA1
Uganda, An. gambiae	AGAP009190	3R	28591663	28592475	GSTE8
Uganda, An. gambiae	AGAP009194	3R	28597652	28598640	GSTE2
Uganda, An. gambiae	AGAP009696	3R	38988757	38990755	CYP325C3
Uganda, An. gambiae	AGAP000818	X	15240572	15242864	CYP9K1
