# Supplementary material for: Whole-genome sequencing reveals high complexity of copy number variation at insecticide resistance loci in malaria mosquitoes
Source: Genome Res. 2019 Aug;29(8):1250–61. doi: 10.1101/gr.245795.118 (PMC6673711; doi:10.1101/gr.245795.118)
Supplement: Supplemental Material [file supp_gr.245795.118_Supplementary_Data_S3.xls]

## Sheet: all CNVs
# List of significant GO terms among genes found inside at least one CNV.
GO.ID	Term	P-value	Q-value
GO:0004252	serine-type endopeptidase activity	4.3e-09	2.04028e-06
GO:0008236	serine-type peptidase activity	2e-08	3.16166e-06
GO:0017171	serine hydrolase activity	2e-08	3.16166e-06
GO:0004175	endopeptidase activity	5.5e-08	6.554e-06
GO:0004497	monooxygenase activity	4.5e-07	4.2497e-05
GO:0070011	peptidase activity, acting on L-amino acid peptides	1.1e-06	0.000103097
GO:0016705	oxidoreductase activity, acting on paired donors, with incorporation or reduction of molecular oxygen	1.4e-06	0.000128094
GO:0020037	heme binding	1.8e-06	0.000171322
GO:0046906	tetrapyrrole binding	2e-06	0.000188389
GO:0005506	iron ion binding	2.6e-06	0.000249072
GO:0008233	peptidase activity	4e-06	0.000374986
GO:0016787	hydrolase activity	0.00013	0.0124969
GO:0003824	catalytic activity	0.00037	0.033802

## Sheet: Euchromatic CNVs
# List of significant GO terms among genes found inside at least one euchromatic CNV (genes in heterochromatin excluded from analysis)..
GO.ID	Term	P-value	Q-value
GO:0004252	serine-type endopeptidase activity	8.4e-09	3.88367e-06
GO:0008236	serine-type peptidase activity	3.8e-08	5.88139e-06
GO:0017171	serine hydrolase activity	3.8e-08	5.88139e-06
GO:0004175	endopeptidase activity	5.8e-08	6.71298e-06
GO:0004497	monooxygenase activity	7.1e-07	6.51566e-05
GO:0070011	peptidase activity, acting on L-amino acid peptides	8.7e-07	7.97665e-05
GO:0016705	oxidoreductase activity, acting on paired donors, with incorporation or reduction of molecular oxygen	1.8e-06	0.000168057
GO:0008233	peptidase activity	3.2e-06	0.000296115
GO:0020037	heme binding	3.2e-06	0.00029838
GO:0046906	tetrapyrrole binding	3.2e-06	0.00029838
GO:0005506	iron ion binding	5.6e-06	0.000511534
GO:0016787	hydrolase activity	0.00044	0.0390614
