# Supplementary material for: Whole-genome sequencing reveals high complexity of copy number variation at insecticide resistance loci in malaria mosquitoes
Source: Genome Res. 2019 Aug;29(8):1250–61. doi: 10.1101/gr.245795.118 (PMC6673711; doi:10.1101/gr.245795.118)
Supplement: Supplemental Material [file supp_gr.245795.118_Supplementary_Data_S9.xls]

## Sheet: CNV_proportions_by_population
# This table shows the proportion of individuals in each population that carry the identified CNV alleles. Only the CNV alleles that have at least 5% frequency in at least one population are shown.
# Column names give the geographical region, followed by the species name (of Anopheles), and then the sample size in brackets.
# Values above 20% are highlighted in red
	Angola coluzzii (78)	Burkina Faso coluzzii (75)	Burkina Faso gambiae (92)	Côte d'Ivoire coluzzii (71)	Cameroon gambiae (297)	Mayotte gambiae (24)	Gabon gambiae (69)	Ghana coluzzii (55)	Ghana gambiae (12)	The Gambia undetermined (65)	Guinea coluzzii (4)	Guinea gambiae (40)	Equ. Guinea gambiae (9)	Guinea-Bissau undetermined (91)	Kenya undetermined (48)	Uganda gambiae (112)
Cyp6aap_Dup1	0	0.08	0	0	0	0	0	0	0	0	0	0	0	0	0	0.580357
Cyp6aap_Dup7	0	0.44	0	0.323944	0	0	0	0.0545455	0	0	0.75	0	0	0	0	0
Cyp6aap_Dup10	0	0.493333	0	0	0	0	0	0.0545455	0	0	0	0	0	0	0	0
Cyp6aap_Dup11	0	0	0	0.408451	0	0	0	0.0545455	0	0	0	0	0	0	0	0
Cyp6aap_Dup14	0	0.0266667	0	0.464789	0	0	0	0	0	0	0	0	0	0	0	0
Cyp6aap_Dup15	0	0.0133333	0	0.394366	0	0	0	0	0	0	0	0	0	0	0	0
Gstue_Dup1	0	0.213333	0	0	0	0	0	0	0	0	0	0	0	0	0	0
Gstue_Dup2	0	0	0	0	0	0	0	0	0	0	0	0	0	0	0	0.133929
Gstue_Dup3	0	0	0	0	0	0	0	0	0	0	0	0	0	0	0	0.196429
Gstue_Dup5	0	0	0	0	0.023569	0	0.130435	0	0	0	0	0	0	0	0	0
Gstue_Dup7	0	0.04	0	0	0	0	0	0.109091	0	0	0	0	0	0	0	0
Gstue_Dup9	0.141026	0	0	0	0	0	0	0	0	0	0	0	0	0	0	0
Gstue_Dup11	0	0	0	0	0	0	0	0	0	0	0	0	0	0	0.479167	0
Cyp6z_Dup1	0	0	0.163043	0	0	0	0	0	0	0	0	0.125	0	0	0	0
Cyp6m_Dup1	0	0	0	0.0704225	0	0	0	0	0	0	0	0	0	0	0	0
Cyp9k1_Dup4	0	0	0.206522	0	0.013468	0	0	0	0.166667	0	0	0.15	0	0	0	0
Cyp9k1_Dup6	0.153846	0	0	0	0	0	0	0	0	0	0	0	0	0	0	0
Cyp9k1_Dup7	0	0	0.0978261	0	0.003367	0	0	0	0	0	0	0	0	0	0	0
Cyp9k1_Dup8	0	0	0	0	0	0	0	0	0	0	0	0	0	0	0	0.285714
Cyp9k1_Dup10	0	0.0133333	0	0	0	0	0	0.0545455	0	0	0	0	0	0	0	0
Cyp9k1_Dup11	0	0	0.641304	0	0.013468	0	0	0	0.25	0	0	0.6	0	0	0	0
Cyp9k1_Dup12	0	0	0	0	0	0	0	0	0	0.584615	0	0	0	0.0879121	0	0
Cyp9k1_Dup15	0	0	0.48913	0	0	0	0	0	0.166667	0	0	0.3	0	0	0	0
