# Supplementary material for: Whole-genome sequencing reveals high complexity of copy number variation at insecticide resistance loci in malaria mosquitoes
Source: Genome Res. 2019 Aug;29(8):1250–61. doi: 10.1101/gr.245795.118 (PMC6673711; doi:10.1101/gr.245795.118)
Supplement: Supplemental Material [file supp_gr.245795.118_Supplementary_Data_S10.csv]

# Meta data for samples from Phase2 of Ag1000G
ox_code	src_code	population	country	location	site	contributor	contact	year	m_s	sex	n_sequences	mean_coverage	ebi_sample_acc	latitude	longitude
AA0040-C	Twifo_Praso__E2	GHcol	Ghana	Twifo Praso	Twifo Praso	David Weetman	David Weetman	2012	M	F	95033368	30.99	ERS311878	5.60858	-1.54926
AA0041-C	Twifo_Praso__H3	GHcol	Ghana	Twifo Praso	Twifo Praso	David Weetman	David Weetman	2012	M	F	95843804	31.7	ERS311886	5.60858	-1.54926
AA0051-C	Twifo_Praso__C1	GHcol	Ghana	Twifo Praso	Twifo Praso	David Weetman	David Weetman	2012	M	F	99910300	33.33	ERS311871	5.60858	-1.54926
AA0052-C	Twifo_Praso__F2	GHcol	Ghana	Twifo Praso	Twifo Praso	David Weetman	David Weetman	2012	M	F	100899280	32.29	ERS311879	5.60858	-1.54926
AA0053-C	Twifo_Praso__A4	GHcol	Ghana	Twifo Praso	Twifo Praso	David Weetman	David Weetman	2012	M	F	104791234	34.14	ERS311887	5.60858	-1.54926
AA0063-C	Twifo_Praso__D1	GHcol	Ghana	Twifo Praso	Twifo Praso	David Weetman	David Weetman	2012	M	F	90062282	29.33	ERS311872	5.60858	-1.54926
AA0064-C	Twifo_Praso__G2	GHcol	Ghana	Twifo Praso	Twifo Praso	David Weetman	David Weetman	2012	M	F	100028190	31.61	ERS311880	5.60858	-1.54926
AA0075-C	Twifo_Praso__F1	GHcol	Ghana	Twifo Praso	Twifo Praso	David Weetman	David Weetman	2012	M	F	98566392	31.67	ERS311873	5.60858	-1.54926
AA0076-C	Twifo_Praso__B3	GHcol	Ghana	Twifo Praso	Twifo Praso	David Weetman	David Weetman	2012	M	F	92182496	29.91	ERS311881	5.60858	-1.54926
AA0077-C	Twifo_Praso__C4	GHcol	Ghana	Twifo Praso	Twifo Praso	David Weetman	David Weetman	2012	M	F	89362286	27.69	ERS311889	5.60858	-1.54926
AA0087-C	Twifo_Praso__H1	GHcol	Ghana	Twifo Praso	Twifo Praso	David Weetman	David Weetman	2012	M	F	100038300	32.0	ERS311874	5.60858	-1.54926
AA0088-C	Twifo_Praso__C3	GHcol	Ghana	Twifo Praso	Twifo Praso	David Weetman	David Weetman	2012	M	F	88706992	30.17	ERS311882	5.60858	-1.54926
AA0089-C	Twifo_Praso__D4	GHcol	Ghana	Twifo Praso	Twifo Praso	David Weetman	David Weetman	2012	M	F	94922152	30.8	ERS311890	5.60858	-1.54926
AA0099-C	Twifo_Praso__A2	GHcol	Ghana	Twifo Praso	Twifo Praso	David Weetman	David Weetman	2012	M	F	102342614	32.62	ERS311875	5.60858	-1.54926
AA0100-C	Twifo_Praso__E3	GHcol	Ghana	Twifo Praso	Twifo Praso	David Weetman	David Weetman	2012	M	F	92821322	30.98	ERS311883	5.60858	-1.54926
AA0101-C	Twifo_Praso__E4	GHcol	Ghana	Twifo Praso	Twifo Praso	David Weetman	David Weetman	2012	M	F	96486012	30.22	ERS311891	5.60858	-1.54926
AA0111-C	Twifo_Praso__B2	GHcol	Ghana	Twifo Praso	Twifo Praso	David Weetman	David Weetman	2012	M	F	104724732	34.2	ERS311876	5.60858	-1.54926
AA0113-C	Twifo_Praso__H4	GHcol	Ghana	Twifo Praso	Twifo Praso	David Weetman	David Weetman	2012	M	F	97363646	30.68	ERS311892	5.60858	-1.54926
AA0123-C	Twifo_Praso__D2	GHcol	Ghana	Twifo Praso	Twifo Praso	David Weetman	David Weetman	2012	M	F	91488956	29.65	ERS311877	5.60858	-1.54926
AA0124-C	Twifo_Praso__G3	GHcol	Ghana	Twifo Praso	Twifo Praso	David Weetman	David Weetman	2012	M	F	98325596	32.06	ERS311885	5.60858	-1.54926
AA0125-C	Twifo_Praso__A5	GHcol	Ghana	Twifo Praso	Twifo Praso	David Weetman	David Weetman	2012	M	F	99933768	32.81	ERS311893	5.60858	-1.54926
AA0135-C	Twifo_Praso__C5	GHcol	Ghana	Twifo Praso	Twifo Praso	David Weetman	David Weetman	2012	M	F	105874060	34.37	ERS311966	5.60858	-1.54926
AA0042-C	Takoradi_C7	GHcol	Ghana	Takoradi	Takoradi	David Weetman	David Weetman	2012	M	F	107420666	35.65	ERS311894	4.91217	-1.77397
AA0043-C	Takoradi_H8	GHcol	Ghana	Takoradi	Takoradi	David Weetman	David Weetman	2012	M	F	95993752	29.46	ERS311902	4.91217	-1.77397
AA0044-C	Takoradi_D10	GHcol	Ghana	Takoradi	Takoradi	David Weetman	David Weetman	2012	M	F	103044262	33.67	ERS311910	4.91217	-1.77397
AA0054-C	Takoradi_E7	GHcol	Ghana	Takoradi	Takoradi	David Weetman	David Weetman	2012	M	F	94902576	30.38	ERS311895	4.91217	-1.77397
AA0055-C	Takoradi_B9	GHcol	Ghana	Takoradi	Takoradi	David Weetman	David Weetman	2012	M	F	95721108	30.93	ERS311903	4.91217	-1.77397
AA0056-C	Takoradi_G10	GHcol	Ghana	Takoradi	Takoradi	David Weetman	David Weetman	2012	M	F	102828780	31.52	ERS311911	4.91217	-1.77397
AA0066-C	Takoradi_G7	GHcol	Ghana	Takoradi	Takoradi	David Weetman	David Weetman	2012	M	F	86749914	27.43	ERS311896	4.91217	-1.77397
AA0067-C	Takoradi_C9	GHcol	Ghana	Takoradi	Takoradi	David Weetman	David Weetman	2012	M	F	101513748	32.58	ERS311904	4.91217	-1.77397
AA0068-C	Takoradi_H10	GHcol	Ghana	Takoradi	Takoradi	David Weetman	David Weetman	2012	M	F	97448404	31.42	ERS311912	4.91217	-1.77397
AA0080-C	Takoradi_A11	GHcol	Ghana	Takoradi	Takoradi	David Weetman	David Weetman	2012	M	F	102825240	31.97	ERS311913	4.91217	-1.77397
AA0090-C	Takoradi_D8	GHcol	Ghana	Takoradi	Takoradi	David Weetman	David Weetman	2012	M	F	106627612	34.43	ERS311898	4.91217	-1.77397
AA0091-C	Takoradi_G9	GHcol	Ghana	Takoradi	Takoradi	David Weetman	David Weetman	2012	M	F	102159544	33.61	ERS311906	4.91217	-1.77397
AA0102-C	Takoradi_E8	GHcol	Ghana	Takoradi	Takoradi	David Weetman	David Weetman	2012	M	F	93408120	29.73	ERS311899	4.91217	-1.77397
AA0103-C	Takoradi_H9	GHcol	Ghana	Takoradi	Takoradi	David Weetman	David Weetman	2012	M	F	102625356	33.23	ERS311907	4.91217	-1.77397
AA0104-C	Takoradi_E11	GHcol	Ghana	Takoradi	Takoradi	David Weetman	David Weetman	2012	M	F	95384196	31.18	ERS311915	4.91217	-1.77397
AA0114-C	Takoradi_F8	GHcol	Ghana	Takoradi	Takoradi	David Weetman	David Weetman	2012	M	F	96762928	27.84	ERS311900	4.91217	-1.77397
AA0115-C	Takoradi_A10	GHcol	Ghana	Takoradi	Takoradi	David Weetman	David Weetman	2012	M	F	101554368	30.96	ERS311908	4.91217	-1.77397
AA0116-C	Takoradi_F11	GHcol	Ghana	Takoradi	Takoradi	David Weetman	David Weetman	2012	M	F	97608716	31.25	ERS311916	4.91217	-1.77397
AA0127-C	Takoradi_C10	GHcol	Ghana	Takoradi	Takoradi	David Weetman	David Weetman	2012	M	F	98951960	30.97	ERS311909	4.91217	-1.77397
AA0136-C	Takoradi_A12	GHcol	Ghana	Takoradi	Takoradi	David Weetman	David Weetman	2012	M	F	100355038	31.34	ERS311967	4.91217	-1.77397
AA0048-C	Madina_A1	GHgam	Ghana	Madina	Madina	David Weetman	David Weetman	2012	S	F	101183648	32.64	ERS311942	5.66849	-0.21928000000000003
AA0049-C	Madina_E3	GHcol	Ghana	Madina	Madina	David Weetman	David Weetman	2012	M	F	106641272	32.84	ERS311950	5.66849	-0.21928000000000003
AA0050-C	Madina_E5	GHgam	Ghana	Madina	Madina	David Weetman	David Weetman	2012	S	F	93961924	29.82	ERS311958	5.66849	-0.21928000000000003
AA0060-C	Madina_C1	GHgam	Ghana	Madina	Madina	David Weetman	David Weetman	2012	S	F	90534918	29.46	ERS311943	5.66849	-0.21928000000000003
AA0061-C	Madina_F3	GHgam	Ghana	Madina	Madina	David Weetman	David Weetman	2012	S	F	91137592	29.45	ERS311951	5.66849	-0.21928000000000003
AA0072-C	Madina_F1	GHgam	Ghana	Madina	Madina	David Weetman	David Weetman	2012	S	F	97192268	29.31	ERS311944	5.66849	-0.21928000000000003
AA0073-C	Madina_H3	GHcol	Ghana	Madina	Madina	David Weetman	David Weetman	2012	M	F	100703586	33.75	ERS311952	5.66849	-0.21928000000000003
AA0074-C	Madina_G5	GHcol	Ghana	Madina	Madina	David Weetman	David Weetman	2012	M	F	104975078	33.95	ERS311960	5.66849	-0.21928000000000003
AA0084-C	Madina_A2	GHgam	Ghana	Madina	Madina	David Weetman	David Weetman	2012	S	F	104241714	34.36	ERS311945	5.66849	-0.21928000000000003
AA0085-C	Madina_A4	GHgam	Ghana	Madina	Madina	David Weetman	David Weetman	2012	S	F	100752712	31.84	ERS311953	5.66849	-0.21928000000000003
AA0086-C	Madina_H5	GHgam	Ghana	Madina	Madina	David Weetman	David Weetman	2012	S	F	101686586	33.05	ERS311961	5.66849	-0.21928000000000003
AA0096-C	Madina_H2	GHgam	Ghana	Madina	Madina	David Weetman	David Weetman	2012	S	F	91509044	29.27	ERS311946	5.66849	-0.21928000000000003
AA0097-C	Madina_E4	GHcol	Ghana	Madina	Madina	David Weetman	David Weetman	2012	M	F	98143084	31.88	ERS311954	5.66849	-0.21928000000000003
AA0098-C	Madina_A6	GHcol	Ghana	Madina	Madina	David Weetman	David Weetman	2012	M	F	93843990	30.93	ERS311962	5.66849	-0.21928000000000003
AA0108-C	Madina_A3	GHgam	Ghana	Madina	Madina	David Weetman	David Weetman	2012	S	F	85995648	27.85	ERS311947	5.66849	-0.21928000000000003
AA0109-C	Madina_F4	GHcol	Ghana	Madina	Madina	David Weetman	David Weetman	2012	M	F	104581480	33.66	ERS311955	5.66849	-0.21928000000000003
AA0110-C	Madina_B6	GHcol	Ghana	Madina	Madina	David Weetman	David Weetman	2012	M	F	110193578	36.01	ERS311963	5.66849	-0.21928000000000003
AA0122-C	Madina_C6	GHgam	Ghana	Madina	Madina	David Weetman	David Weetman	2012	S	F	107165344	34.41	ERS311964	5.66849	-0.21928000000000003
AA0132-C	Madina_D3	GHcol	Ghana	Madina	Madina	David Weetman	David Weetman	2012	M	F	101639112	32.39	ERS311949	5.66849	-0.21928000000000003
AA0133-C	Madina_B5	GHgam	Ghana	Madina	Madina	David Weetman	David Weetman	2012	S	F	109019346	33.76	ERS311957	5.66849	-0.21928000000000003
AA0134-C	Madina_D6	GHcol	Ghana	Madina	Madina	David Weetman	David Weetman	2012	M	F	85704690	28.14	ERS311965	5.66849	-0.21928000000000003
AA0139-C	Madina_F6	GHcol	Ghana	Madina	Madina	David Weetman	David Weetman	2012	M	F	97694602	31.65	ERS311970	5.66849	-0.21928000000000003
AA0140-C	Madina_G6	GHcol	Ghana	Madina	Madina	David Weetman	David Weetman	2012	M	F	97619200	31.97	ERS311971	5.66849	-0.21928000000000003
AA0141-C	Madina_H6	GHcol	Ghana	Madina	Madina	David Weetman	David Weetman	2012	M	F	107530492	34.83	ERS311972	5.66849	-0.21928000000000003
AA0107-C	Koforidua_D6	GHcol	Ghana	Koforidua	Koforidua	David Weetman	David Weetman	2012	M	F	122136766	40.69	ERS311939	6.09449	-0.26093
AB0085-C	BF2-4	BFgam	Burkina Faso	Pala	Pala	Austin Burt	Sam O'Loughlin	2012	S	F	89905852	28.01	ERS223996	11.15	-4.235
AB0108-C	BF7-5	BFgam	Burkina Faso	Pala	Pala	Austin Burt	Sam O'Loughlin	2012	S	F	111394400	12.01	ERS223919	11.15	-4.235
AB0162-C	BF3-54	BFgam	Burkina Faso	Pala	Pala	Austin Burt	Sam O'Loughlin	2012	S	M	86297380	26.69	ERS224773	11.15	-4.235
AB0164-C	BF3-56	BFgam	Burkina Faso	Pala	Pala	Austin Burt	Sam O'Loughlin	2012	S	M	79682812	24.52	ERS224060	11.15	-4.235
AB0165-C	BF3-59	BFgam	Burkina Faso	Pala	Pala	Austin Burt	Sam O'Loughlin	2012	S	M	123808034	37.33	ERS224777	11.15	-4.235
AB0166-C	BF3-60	BFgam	Burkina Faso	Pala	Pala	Austin Burt	Sam O'Loughlin	2012	S	M	92180458	28.14	ERS224004	11.15	-4.235
AB0167-C	BF3-61	BFgam	Burkina Faso	Pala	Pala	Austin Burt	Sam O'Loughlin	2012	S	M	121897332	36.53	ERS224779	11.15	-4.235
AB0169-C	BF3-64	BFgam	Burkina Faso	Pala	Pala	Austin Burt	Sam O'Loughlin	2012	S	M	86323822	26.59	ERS224052	11.15	-4.235
AB0170-C	BF3-65	BFgam	Burkina Faso	Pala	Pala	Austin Burt	Sam O'Loughlin	2012	S	M	88910634	28.6	ERS224018	11.15	-4.235
AB0171-C	BF3-66	BFgam	Burkina Faso	Pala	Pala	Austin Burt	Sam O'Loughlin	2012	S	M	76711192	23.43	ERS224067	11.15	-4.235
AB0172-C	BF10-1	BFgam	Burkina Faso	Pala	Pala	Austin Burt	Sam O'Loughlin	2012	S	F	93054446	26.98	ERS223916	11.15	-4.235
AB0173-C	BF10-2	BFgam	Burkina Faso	Pala	Pala	Austin Burt	Sam O'Loughlin	2012	S	F	110797712	24.85	ERS224772	11.15	-4.235
AB0174-C	BF10-3	BFgam	Burkina Faso	Pala	Pala	Austin Burt	Sam O'Loughlin	2012	S	F	85694964	23.1	ERS224039	11.15	-4.235
AB0175-C	BF10-4	BFgam	Burkina Faso	Pala	Pala	Austin Burt	Sam O'Loughlin	2012	S	F	88433390	28.02	ERS224070	11.15	-4.235
AB0176-C	BF10-5	BFgam	Burkina Faso	Pala	Pala	Austin Burt	Sam O'Loughlin	2012	S	F	82857398	26.12	ERS224022	11.15	-4.235
AB0177-C	BF10-7	BFgam	Burkina Faso	Pala	Pala	Austin Burt	Sam O'Loughlin	2012	S	F	88728970	21.14	ERS224778	11.15	-4.235
AB0178-C	BF10-8	BFgam	Burkina Faso	Pala	Pala	Austin Burt	Sam O'Loughlin	2012	S	F	102127354	31.55	ERS224074	11.15	-4.235
AB0179-C	BF10-9	BFgam	Burkina Faso	Pala	Pala	Austin Burt	Sam O'Loughlin	2012	S	F	107048128	28.93	ERS224055	11.15	-4.235
AB0197-C	BFPala_36_1	BFgam	Burkina Faso	Pala	Pala	Austin Burt	Sam O'Loughlin	2012	S	F	108444644	34.41	ERS223875	11.15	-4.235
AB0198-C	BFPala_36_2	BFgam	Burkina Faso	Pala	Pala	Austin Burt	Sam O'Loughlin	2012	S	F	110815562	34.53	ERS223967	11.15	-4.235
AB0199-C	BFPala_36_3	BFgam	Burkina Faso	Pala	Pala	Austin Burt	Sam O'Loughlin	2012	S	F	107709374	31.1	ERS224069	11.15	-4.235
AB0200-C	BFPala_36_4	BFgam	Burkina Faso	Pala	Pala	Austin Burt	Sam O'Loughlin	2012	S	F	100632516	31.3	ERS224034	11.15	-4.235
AB0201-C	BFPala_48_1	BFgam	Burkina Faso	Pala	Pala	Austin Burt	Sam O'Loughlin	2012	S	F	96936276	31.77	ERS224000	11.15	-4.235
AB0202-C	BFPala_48_2	BFgam	Burkina Faso	Pala	Pala	Austin Burt	Sam O'Loughlin	2012	S	F	111656894	36.99	ERS224042	11.15	-4.235
AB0203-C	BFPala_48_3	BFgam	Burkina Faso	Pala	Pala	Austin Burt	Sam O'Loughlin	2012	S	F	89992978	29.41	ERS224029	11.15	-4.235
AB0204-C	BFPala_58_1	BFcol	Burkina Faso	Pala	Pala	Austin Burt	Sam O'Loughlin	2012	M	F	111830668	37.24	ERS223946	11.15	-4.235
AB0205-C	BFPala_58_2	BFgam	Burkina Faso	Pala	Pala	Austin Burt	Sam O'Loughlin	2012	S	F	118030304	37.86	ERS223790	11.15	-4.235
AB0206-C	BFPala_58_3	BFgam	Burkina Faso	Pala	Pala	Austin Burt	Sam O'Loughlin	2012	S	F	116492418	37.38	ERS223797	11.15	-4.235
AB0255-C	BF12-2	BFgam	Burkina Faso	Pala	Pala	Austin Burt	Sam O'Loughlin	2012	S	F	103763020	31.96	ERS224783	11.15	-4.235
AB0256-C	BF12-3	BFgam	Burkina Faso	Pala	Pala	Austin Burt	Sam O'Loughlin	2012	S	F	104192420	32.53	ERS224784	11.15	-4.235
AB0257-C	BF12-4	BFcol	Burkina Faso	Pala	Pala	Austin Burt	Sam O'Loughlin	2012	M	F	112350788	36.13	ERS224174	11.15	-4.235
AB0258-C	BF12-5	BFcol	Burkina Faso	Pala	Pala	Austin Burt	Sam O'Loughlin	2012	M	F	87932222	29.29	ERS224238	11.15	-4.235
AB0260-C	BF12-7	BFgam	Burkina Faso	Pala	Pala	Austin Burt	Sam O'Loughlin	2012	S	F	222622690	68.56	ERS224156	11.15	-4.235
AB0261-C	BF12-8	BFgam	Burkina Faso	Pala	Pala	Austin Burt	Sam O'Loughlin	2012	S	F	118577780	37.72	ERS224656	11.15	-4.235
AB0262-C	BF12-9	BFcol	Burkina Faso	Pala	Pala	Austin Burt	Sam O'Loughlin	2012	M	F	90283140	29.46	ERS224210	11.15	-4.235
AB0263-C	BF12-10	BFcol	Burkina Faso	Pala	Pala	Austin Burt	Sam O'Loughlin	2012	M	F	87614236	28.72	ERS224223	11.15	-4.235
AB0264-C	BF12-13	BFgam	Burkina Faso	Pala	Pala	Austin Burt	Sam O'Loughlin	2012	S	F	92415122	29.5	ERS224114	11.15	-4.235
AB0265-C	BF12-14	BFgam	Burkina Faso	Pala	Pala	Austin Burt	Sam O'Loughlin	2012	S	F	110571284	33.98	ERS224095	11.15	-4.235
AB0266-C	BF12-15	BFcol	Burkina Faso	Pala	Pala	Austin Burt	Sam O'Loughlin	2012	M	F	145191910	46.26	ERS224782	11.15	-4.235
AB0267-C	BF12-16	BFcol	Burkina Faso	Pala	Pala	Austin Burt	Sam O'Loughlin	2012	M	F	105273054	31.58	ERS224228	11.15	-4.235
AB0268-C	BF12-17	BFgam	Burkina Faso	Pala	Pala	Austin Burt	Sam O'Loughlin	2012	S	F	99074812	31.44	ERS224295	11.15	-4.235
AB0270-C	BF12-20	BFgam	Burkina Faso	Pala	Pala	Austin Burt	Sam O'Loughlin	2012	S	F	67133348	22.14	ERS224101	11.15	-4.235
AB0271-C	BF12-22	BFgam	Burkina Faso	Pala	Pala	Austin Burt	Sam O'Loughlin	2012	S	F	157871434	49.52	ERS224148	11.15	-4.235
AB0272-C	BF12-23	BFgam	Burkina Faso	Pala	Pala	Austin Burt	Sam O'Loughlin	2012	S	F	93388860	29.33	ERS224247	11.15	-4.235
AB0273-C	BF12-24	BFgam	Burkina Faso	Pala	Pala	Austin Burt	Sam O'Loughlin	2012	S	F	252400726	80.25	ERS224154	11.15	-4.235
AB0274-C	BF12-25	BFgam	Burkina Faso	Pala	Pala	Austin Burt	Sam O'Loughlin	2012	S	F	108685078	32.81	ERS224294	11.15	-4.235
AB0275-C	BF12-26	BFgam	Burkina Faso	Pala	Pala	Austin Burt	Sam O'Loughlin	2012	S	F	141236506	39.51	ERS224781	11.15	-4.235
AB0276-C	BF12-27	BFcol	Burkina Faso	Pala	Pala	Austin Burt	Sam O'Loughlin	2012	M	F	99259424	31.57	ERS224319	11.15	-4.235
AB0277-C	BF12-28	BFgam	Burkina Faso	Pala	Pala	Austin Burt	Sam O'Loughlin	2012	S	F	251417336	79.2	ERS224151	11.15	-4.235
AB0278-C	BF12-29	BFgam	Burkina Faso	Pala	Pala	Austin Burt	Sam O'Loughlin	2012	S	F	206265632	66.54	ERS224165	11.15	-4.235
AB0279-C	BF12-30	BFcol	Burkina Faso	Pala	Pala	Austin Burt	Sam O'Loughlin	2012	M	F	114180260	36.98	ERS224190	11.15	-4.235
AB0280-C	BF12-31	BFgam	Burkina Faso	Pala	Pala	Austin Burt	Sam O'Loughlin	2012	S	F	192768242	60.86	ERS224090	11.15	-4.235
AB0281-C	BF12-32	BFgam	Burkina Faso	Pala	Pala	Austin Burt	Sam O'Loughlin	2012	S	F	103403794	32.28	ERS224670	11.15	-4.235
AB0282-C	BF12-33	BFcol	Burkina Faso	Pala	Pala	Austin Burt	Sam O'Loughlin	2012	M	F	126481642	33.21	ERS224181	11.15	-4.235
AB0283-C	BF10-12	BFgam	Burkina Faso	Pala	Pala	Austin Burt	Sam O'Loughlin	2012	S	F	87745524	28.23	ERS224248	11.15	-4.235
AB0284-C	BF10-13	BFgam	Burkina Faso	Pala	Pala	Austin Burt	Sam O'Loughlin	2012	S	F	90042918	28.74	ERS224089	11.15	-4.235
AB0087-C	BF3-3	BFcol	Burkina Faso	Bana	Bana	Austin Burt	Sam O'Loughlin	2012	M	F	116706234	36.76	ERS224013	11.233	-4.472
AB0088-C	BF3-5	BFcol	Burkina Faso	Bana	Bana	Austin Burt	Sam O'Loughlin	2012	M	F	112090460	23.3	ERS223991	11.233	-4.472
AB0089-C	BF3-8	BFcol	Burkina Faso	Bana	Bana	Austin Burt	Sam O'Loughlin	2012	M	F	145350454	41.36	ERS224031	11.233	-4.472
AB0090-C	BF3-10	BFcol	Burkina Faso	Bana	Bana	Austin Burt	Sam O'Loughlin	2012	M	F	105012254	34.64	ERS223936	11.233	-4.472
AB0091-C	BF3-12	BFcol	Burkina Faso	Bana	Bana	Austin Burt	Sam O'Loughlin	2012	M	F	98833426	29.97	ERS224065	11.233	-4.472
AB0092-C	BF3-13	BFcol	Burkina Faso	Bana	Bana	Austin Burt	Sam O'Loughlin	2012	M	F	89897604	29.79	ERS224043	11.233	-4.472
AB0094-C	BF3-17	BFcol	Burkina Faso	Bana	Bana	Austin Burt	Sam O'Loughlin	2012	M	F	94712888	31.76	ERS224057	11.233	-4.472
AB0095-C	BF4-1	BFcol	Burkina Faso	Bana	Bana	Austin Burt	Sam O'Loughlin	2012	M	F	102184952	32.91	ERS224021	11.233	-4.472
AB0097-C	BF4-5	BFcol	Burkina Faso	Bana	Bana	Austin Burt	Sam O'Loughlin	2012	M	F	123867582	38.21	ERS224030	11.233	-4.472
AB0098-C	BF4-6	BFcol	Burkina Faso	Bana	Bana	Austin Burt	Sam O'Loughlin	2012	M	F	111579866	35.09	ERS223999	11.233	-4.472
AB0099-C	BF6-1	BFcol	Burkina Faso	Bana	Bana	Austin Burt	Sam O'Loughlin	2012	M	F	101764662	30.27	ERS223941	11.233	-4.472
AB0100-C	BF6-2	BFcol	Burkina Faso	Bana	Bana	Austin Burt	Sam O'Loughlin	2012	M	F	112109710	32.21	ERS224020	11.233	-4.472
AB0101-C	BF6-3	BFcol	Burkina Faso	Bana	Bana	Austin Burt	Sam O'Loughlin	2012	M	F	102477906	28.86	ERS223977	11.233	-4.472
AB0103-C	BF6-7	BFgam	Burkina Faso	Bana	Bana	Austin Burt	Sam O'Loughlin	2012	S	F	105747410	31.85	ERS223970	11.233	-4.472
AB0104-C	BF6-8	BFgam	Burkina Faso	Bana	Bana	Austin Burt	Sam O'Loughlin	2012	S	F	110651954	33.23	ERS223976	11.233	-4.472
AB0109-C	BF9-1	BFcol	Burkina Faso	Bana	Bana	Austin Burt	Sam O'Loughlin	2012	M	F	111138116	33.2	ERS223925	11.233	-4.472
AB0110-C	BF9-2	BFcol	Burkina Faso	Bana	Bana	Austin Burt	Sam O'Loughlin	2012	M	F	158505714	49.59	ERS224009	11.233	-4.472
AB0111-C	BF9-3	BFcol	Burkina Faso	Bana	Bana	Austin Burt	Sam O'Loughlin	2012	M	F	92577574	30.3	ERS224056	11.233	-4.472
AB0112-C	BF3-18	BFcol	Burkina Faso	Bana	Bana	Austin Burt	Sam O'Loughlin	2012	M	F	114628046	36.49	ERS224015	11.233	-4.472
AB0113-C	BF3-19	BFcol	Burkina Faso	Bana	Bana	Austin Burt	Sam O'Loughlin	2012	M	F	105726174	30.8	ERS223984	11.233	-4.472
AB0114-C	BF4-7	BFcol	Burkina Faso	Bana	Bana	Austin Burt	Sam O'Loughlin	2012	M	F	163544496	51.5	ERS224023	11.233	-4.472
AB0115-C	BF4-8	BFcol	Burkina Faso	Bana	Bana	Austin Burt	Sam O'Loughlin	2012	M	F	131902346	42.35	ERS224774	11.233	-4.472
AB0117-C	BF3-21	BFgam	Burkina Faso	Bana	Bana	Austin Burt	Sam O'Loughlin	2012	S	M	78682840	24.3	ERS224010	11.233	-4.472
AB0118-C	BF3-22	BFgam	Burkina Faso	Bana	Bana	Austin Burt	Sam O'Loughlin	2012	S	M	108521494	34.57	ERS224059	11.233	-4.472
AB0119-C	BF3-23	BFgam	Burkina Faso	Bana	Bana	Austin Burt	Sam O'Loughlin	2012	S	M	86522242	26.69	ERS224017	11.233	-4.472
AB0122-C	BF3-26	BFcol	Burkina Faso	Bana	Bana	Austin Burt	Sam O'Loughlin	2012	M	M	91622016	29.02	ERS224064	11.233	-4.472
AB0123-C	BF3-27	BFcol	Burkina Faso	Bana	Bana	Austin Burt	Sam O'Loughlin	2012	M	M	108346680	34.77	ERS224045	11.233	-4.472
AB0124-C	BF3-28	BFcol	Burkina Faso	Bana	Bana	Austin Burt	Sam O'Loughlin	2012	M	M	96687784	30.26	ERS224044	11.233	-4.472
AB0126-C	BF3-30	BFgam	Burkina Faso	Bana	Bana	Austin Burt	Sam O'Loughlin	2012	S	M	73519888	22.76	ERS224079	11.233	-4.472
AB0127-C	BF3-31	BFgam	Burkina Faso	Bana	Bana	Austin Burt	Sam O'Loughlin	2012	S	M	100242720	30.3	ERS224775	11.233	-4.472
AB0128-C	BF3-32	BFgam	Burkina Faso	Bana	Bana	Austin Burt	Sam O'Loughlin	2012	S	M	98882614	30.44	ERS224011	11.233	-4.472
AB0129-C	BF3-33	BFgam	Burkina Faso	Bana	Bana	Austin Burt	Sam O'Loughlin	2012	S	M	86478500	27.21	ERS224050	11.233	-4.472
AB0130-C	BF3-34	BFgam	Burkina Faso	Bana	Bana	Austin Burt	Sam O'Loughlin	2012	S	M	90478964	27.77	ERS224053	11.233	-4.472
AB0150-C	BF3-37	BFgam	Burkina Faso	Bana	Bana	Austin Burt	Sam O'Loughlin	2012	S	M	104506982	31.74	ERS224038	11.233	-4.472
AB0151-C	BF3-38	BFgam	Burkina Faso	Bana	Bana	Austin Burt	Sam O'Loughlin	2012	S	M	139839586	41.85	ERS224003	11.233	-4.472
AB0153-C	BF3-40	BFgam	Burkina Faso	Bana	Bana	Austin Burt	Sam O'Loughlin	2012	S	M	102236676	31.02	ERS224776	11.233	-4.472
AB0155-C	BF3-42	BFgam	Burkina Faso	Bana	Bana	Austin Burt	Sam O'Loughlin	2012	S	M	102789370	32.1	ERS224066	11.233	-4.472
AB0157-C	BF3-44	BFgam	Burkina Faso	Bana	Bana	Austin Burt	Sam O'Loughlin	2012	S	M	94001246	29.07	ERS224058	11.233	-4.472
AB0158-C	BF3-45	BFgam	Burkina Faso	Bana	Bana	Austin Burt	Sam O'Loughlin	2012	S	M	96082380	29.43	ERS224016	11.233	-4.472
AB0159-C	BF3-46	BFgam	Burkina Faso	Bana	Bana	Austin Burt	Sam O'Loughlin	2012	S	M	98784976	30.17	ERS224770	11.233	-4.472
AB0160-C	BF3-47	BFgam	Burkina Faso	Bana	Bana	Austin Burt	Sam O'Loughlin	2012	S	M	72878486	22.43	ERS224032	11.233	-4.472
AB0161-C	BF3-48	BFgam	Burkina Faso	Bana	Bana	Austin Burt	Sam O'Loughlin	2012	S	M	135544660	40.53	ERS224771	11.233	-4.472
AB0181-C	BFBana_4_2	BFcol	Burkina Faso	Bana	Bana	Austin Burt	Sam O'Loughlin	2012	M	F	112794312	36.11	ERS223761	11.233	-4.472
AB0182-C	BFBana_4_3	BFcol	Burkina Faso	Bana	Bana	Austin Burt	Sam O'Loughlin	2012	M	F	99125704	31.73	ERS223922	11.233	-4.472
AB0183-C	BFBana5_1	BFcol	Burkina Faso	Bana	Bana	Austin Burt	Sam O'Loughlin	2012	M	F	89894120	26.15	ERS223994	11.233	-4.472
AB0184-C	BFBana_5_2	BFcol	Burkina Faso	Bana	Bana	Austin Burt	Sam O'Loughlin	2012	M	F	91623478	28.16	ERS223843	11.233	-4.472
AB0185-C	BFBana_6_1	BFcol	Burkina Faso	Bana	Bana	Austin Burt	Sam O'Loughlin	2012	M	F	101581056	33.31	ERS223844	11.233	-4.472
AB0186-C	BFBana_6_2	BFcol	Burkina Faso	Bana	Bana	Austin Burt	Sam O'Loughlin	2012	M	F	90639292	29.07	ERS223938	11.233	-4.472
AB0187-C	BFBana_7_1	BFcol	Burkina Faso	Bana	Bana	Austin Burt	Sam O'Loughlin	2012	M	F	115130040	32.22	ERS223971	11.233	-4.472
AB0188-C	BFBana_7_2	BFcol	Burkina Faso	Bana	Bana	Austin Burt	Sam O'Loughlin	2012	M	F	95156528	25.77	ERS223923	11.233	-4.472
AB0189-C	BFBana_8_1	BFcol	Burkina Faso	Bana	Bana	Austin Burt	Sam O'Loughlin	2012	M	F	127537108	39.82	ERS223794	11.233	-4.472
AB0190-C	BFBana_8_2	BFcol	Burkina Faso	Bana	Bana	Austin Burt	Sam O'Loughlin	2012	M	F	117604304	37.99	ERS223749	11.233	-4.472
AB0191-C	BFBana_17_2	BFcol	Burkina Faso	Bana	Bana	Austin Burt	Sam O'Loughlin	2012	M	F	106976592	35.04	ERS224078	11.233	-4.472
AB0192-C	BFBana_17_3	BFcol	Burkina Faso	Bana	Bana	Austin Burt	Sam O'Loughlin	2012	M	F	106240586	34.0	ERS223933	11.233	-4.472
AB0195-C	BFBana_19_1	BFcol	Burkina Faso	Bana	Bana	Austin Burt	Sam O'Loughlin	2012	M	F	41856482	13.8	ERS223840	11.233	-4.472
AB0196-C	BFBana_19_2	BFcol	Burkina Faso	Bana	Bana	Austin Burt	Sam O'Loughlin	2012	M	F	109112972	33.59	ERS224007	11.233	-4.472
AB0209-C	BFBana_14_1	BFcol	Burkina Faso	Bana	Bana	Austin Burt	Sam O'Loughlin	2012	M	F	118043738	37.96	ERS223861	11.233	-4.472
AB0210-C	BFBana_14_2	BFcol	Burkina Faso	Bana	Bana	Austin Burt	Sam O'Loughlin	2012	M	F	158865480	48.94	ERS223873	11.233	-4.472
AB0211-C	BFBana_16_1	BFgam	Burkina Faso	Bana	Bana	Austin Burt	Sam O'Loughlin	2012	S	F	112964850	35.06	ERS223759	11.233	-4.472
AB0212-C	BFBana_16_2	BFcol	Burkina Faso	Bana	Bana	Austin Burt	Sam O'Loughlin	2012	M	F	97935414	32.14	ERS223909	11.233	-4.472
AB0133-C	BF2-14	BFgam	Burkina Faso	Souroukoudinga	Souroukoudinga	Austin Burt	Sam O'Loughlin	2012	S	F	104680878	32.74	ERS224071	11.235	-4.535
AB0134-C	BF2-15	BFgam	Burkina Faso	Souroukoudinga	Souroukoudinga	Austin Burt	Sam O'Loughlin	2012	S	F	93164158	26.75	ERS224046	11.235	-4.535
AB0135-C	BF2-16	BFgam	Burkina Faso	Souroukoudinga	Souroukoudinga	Austin Burt	Sam O'Loughlin	2012	S	F	89058906	28.36	ERS224014	11.235	-4.535
AB0136-C	BF2-17	BFgam	Burkina Faso	Souroukoudinga	Souroukoudinga	Austin Burt	Sam O'Loughlin	2012	S	F	93477938	28.46	ERS224063	11.235	-4.535
AB0137-C	BF2-18	BFcol	Burkina Faso	Souroukoudinga	Souroukoudinga	Austin Burt	Sam O'Loughlin	2012	M	F	107119658	35.51	ERS224008	11.235	-4.535
AB0138-C	BF2-19	BFcol	Burkina Faso	Souroukoudinga	Souroukoudinga	Austin Burt	Sam O'Loughlin	2012	M	F	104224064	32.09	ERS224006	11.235	-4.535
AB0139-C	BF2-20	BFcol	Burkina Faso	Souroukoudinga	Souroukoudinga	Austin Burt	Sam O'Loughlin	2012	M	F	101147414	31.42	ERS223955	11.235	-4.535
AB0140-C	BF2-21	BFcol	Burkina Faso	Souroukoudinga	Souroukoudinga	Austin Burt	Sam O'Loughlin	2012	M	F	110728572	35.79	ERS223963	11.235	-4.535
AB0142-C	BF2-23	BFcol	Burkina Faso	Souroukoudinga	Souroukoudinga	Austin Burt	Sam O'Loughlin	2012	M	F	89204824	30.31	ERS223982	11.235	-4.535
AB0143-C	BF8-1	BFgam	Burkina Faso	Souroukoudinga	Souroukoudinga	Austin Burt	Sam O'Loughlin	2012	S	F	87057938	27.75	ERS224051	11.235	-4.535
AB0145-C	BF8-3	BFgam	Burkina Faso	Souroukoudinga	Souroukoudinga	Austin Burt	Sam O'Loughlin	2012	S	F	101694380	33.19	ERS223962	11.235	-4.535
AB0146-C	BF8-5	BFgam	Burkina Faso	Souroukoudinga	Souroukoudinga	Austin Burt	Sam O'Loughlin	2012	S	F	87355624	25.75	ERS224077	11.235	-4.535
AB0147-C	BF8-6	BFgam	Burkina Faso	Souroukoudinga	Souroukoudinga	Austin Burt	Sam O'Loughlin	2012	S	F	128317024	41.79	ERS223924	11.235	-4.535
AB0148-C	BF8-7	BFgam	Burkina Faso	Souroukoudinga	Souroukoudinga	Austin Burt	Sam O'Loughlin	2012	S	F	113153758	35.39	ERS224076	11.235	-4.535
AB0207-C	BFSour_59_1	BFgam	Burkina Faso	Souroukoudinga	Souroukoudinga	Austin Burt	Sam O'Loughlin	2012	S	F	120735434	37.72	ERS223771	11.235	-4.535
AB0208-C	BFSour_59_2	BFgam	Burkina Faso	Souroukoudinga	Souroukoudinga	Austin Burt	Sam O'Loughlin	2012	S	F	112084150	34.53	ERS223827	11.235	-4.535
AB0213-C	BFSour_59_3	BFcol	Burkina Faso	Souroukoudinga	Souroukoudinga	Austin Burt	Sam O'Loughlin	2012	M	F	114895884	34.58	ERS223756	11.235	-4.535
AB0215-C	BFSour_46_2	BFcol	Burkina Faso	Souroukoudinga	Souroukoudinga	Austin Burt	Sam O'Loughlin	2012	M	F	118636076	39.5	ERS223778	11.235	-4.535
AB0217-C	BFSour_54_1	BFgam	Burkina Faso	Souroukoudinga	Souroukoudinga	Austin Burt	Sam O'Loughlin	2012	S	F	104164004	32.39	ERS223750	11.235	-4.535
AB0218-C	BFSour_54_2	BFgam	Burkina Faso	Souroukoudinga	Souroukoudinga	Austin Burt	Sam O'Loughlin	2012	S	F	140578838	43.65	ERS223894	11.235	-4.535
AB0219-C	BFSour_54_3	BFcol	Burkina Faso	Souroukoudinga	Souroukoudinga	Austin Burt	Sam O'Loughlin	2012	M	F	107259160	34.45	ERS223910	11.235	-4.535
AB0221-C	BFSour_55_2	BFcol	Burkina Faso	Souroukoudinga	Souroukoudinga	Austin Burt	Sam O'Loughlin	2012	M	F	109793482	33.19	ERS223757	11.235	-4.535
AB0222-C	BFSour_55_3	BFcol	Burkina Faso	Souroukoudinga	Souroukoudinga	Austin Burt	Sam O'Loughlin	2012	M	F	110084314	32.55	ERS223990	11.235	-4.535
AB0223-C	BFSour_56_1	BFcol	Burkina Faso	Souroukoudinga	Souroukoudinga	Austin Burt	Sam O'Loughlin	2012	M	F	108350646	35.16	ERS223867	11.235	-4.535
AB0224-C	BFSour_57_1	BFcol	Burkina Faso	Souroukoudinga	Souroukoudinga	Austin Burt	Sam O'Loughlin	2012	M	F	118980508	39.27	ERS223804	11.235	-4.535
AB0226-C	BFSour_57_3	BFcol	Burkina Faso	Souroukoudinga	Souroukoudinga	Austin Burt	Sam O'Loughlin	2012	M	F	105094584	33.6	ERS223818	11.235	-4.535
AB0227-C	BF11-2	BFcol	Burkina Faso	Souroukoudinga	Souroukoudinga	Austin Burt	Sam O'Loughlin	2012	M	F	94146816	29.37	ERS223934	11.235	-4.535
AB0228-C	BF11-3	BFgam	Burkina Faso	Souroukoudinga	Souroukoudinga	Austin Burt	Sam O'Loughlin	2012	S	F	81762002	26.27	ERS224037	11.235	-4.535
AB0229-C	BF11-4	BFcol	Burkina Faso	Souroukoudinga	Souroukoudinga	Austin Burt	Sam O'Loughlin	2012	M	F	96591894	32.44	ERS223951	11.235	-4.535
AB0231-C	BF11-7	BFgam	Burkina Faso	Souroukoudinga	Souroukoudinga	Austin Burt	Sam O'Loughlin	2012	S	F	65711922	21.28	ERS224102	11.235	-4.535
AB0232-C	BF11-8	BFgam	Burkina Faso	Souroukoudinga	Souroukoudinga	Austin Burt	Sam O'Loughlin	2012	S	F	202923008	47.4	ERS224085	11.235	-4.535
AB0233-C	BF11-9	BFgam	Burkina Faso	Souroukoudinga	Souroukoudinga	Austin Burt	Sam O'Loughlin	2012	S	F	101673334	32.48	ERS224118	11.235	-4.535
AB0234-C	BF11-10	BFcol	Burkina Faso	Souroukoudinga	Souroukoudinga	Austin Burt	Sam O'Loughlin	2012	M	F	76022042	25.05	ERS224096	11.235	-4.535
AB0235-C	BF11-11	BFgam	Burkina Faso	Souroukoudinga	Souroukoudinga	Austin Burt	Sam O'Loughlin	2012	S	F	81774702	26.33	ERS224211	11.235	-4.535
AB0236-C	BF11-12	BFgam	Burkina Faso	Souroukoudinga	Souroukoudinga	Austin Burt	Sam O'Loughlin	2012	S	F	274074182	85.2	ERS224132	11.235	-4.535
AB0237-C	BF11-13	BFcol	Burkina Faso	Souroukoudinga	Souroukoudinga	Austin Burt	Sam O'Loughlin	2012	M	F	99769250	32.98	ERS224094	11.235	-4.535
AB0238-C	BF11-14	BFgam	Burkina Faso	Souroukoudinga	Souroukoudinga	Austin Burt	Sam O'Loughlin	2012	S	F	111628010	36.81	ERS224227	11.235	-4.535
AB0239-C	BF11-15	BFgam	Burkina Faso	Souroukoudinga	Souroukoudinga	Austin Burt	Sam O'Loughlin	2012	S	F	127005922	40.08	ERS224203	11.235	-4.535
AB0240-C	BF11-16	BFcol	Burkina Faso	Souroukoudinga	Souroukoudinga	Austin Burt	Sam O'Loughlin	2012	M	F	79660228	26.51	ERS224169	11.235	-4.535
AB0241-C	BF11-17	BFgam	Burkina Faso	Souroukoudinga	Souroukoudinga	Austin Burt	Sam O'Loughlin	2012	S	F	140659424	42.9	ERS224195	11.235	-4.535
AB0242-C	BF11-18	BFcol	Burkina Faso	Souroukoudinga	Souroukoudinga	Austin Burt	Sam O'Loughlin	2012	M	F	102262548	32.98	ERS224285	11.235	-4.535
AB0243-C	BF11-19	BFcol	Burkina Faso	Souroukoudinga	Souroukoudinga	Austin Burt	Sam O'Loughlin	2012	M	F	87718744	28.93	ERS224221	11.235	-4.535
AB0244-C	BF11-20	BFgam	Burkina Faso	Souroukoudinga	Souroukoudinga	Austin Burt	Sam O'Loughlin	2012	S	F	102110064	27.69	ERS224283	11.235	-4.535
AB0246-C	BF11-22	BFcol	Burkina Faso	Souroukoudinga	Souroukoudinga	Austin Burt	Sam O'Loughlin	2012	M	F	109148156	35.09	ERS224254	11.235	-4.535
AB0247-C	BF11-23	BFcol	Burkina Faso	Souroukoudinga	Souroukoudinga	Austin Burt	Sam O'Loughlin	2012	M	F	36592958	12.74	ERS224110	11.235	-4.535
AB0248-C	BF11-25	BFcol	Burkina Faso	Souroukoudinga	Souroukoudinga	Austin Burt	Sam O'Loughlin	2012	M	F	131578688	41.29	ERS224785	11.235	-4.535
AB0249-C	BF11-26	BFcol	Burkina Faso	Souroukoudinga	Souroukoudinga	Austin Burt	Sam O'Loughlin	2012	M	F	72728612	24.17	ERS224162	11.235	-4.535
AB0250-C	BF11-27	BFcol	Burkina Faso	Souroukoudinga	Souroukoudinga	Austin Burt	Sam O'Loughlin	2012	M	F	85271154	27.1	ERS224213	11.235	-4.535
AB0251-C	BF11-28	BFgam	Burkina Faso	Souroukoudinga	Souroukoudinga	Austin Burt	Sam O'Loughlin	2012	S	F	95983920	31.14	ERS224133	11.235	-4.535
AB0252-C	BF11-29	BFgam	Burkina Faso	Souroukoudinga	Souroukoudinga	Austin Burt	Sam O'Loughlin	2012	S	F	45647624	15.38	ERS224143	11.235	-4.535
AB0253-C	BF11-30	BFgam	Burkina Faso	Souroukoudinga	Souroukoudinga	Austin Burt	Sam O'Loughlin	2012	S	F	217188358	68.27	ERS224149	11.235	-4.535
AC0089-C	1_A1	UGgam	Uganda	Tororo	Nagongera	Martin Donnelly	Craig Wilding	2012	S	F	94035400	30.28	ERS223947	0.77	34.026
AC0090-C	1_A4	UGgam	Uganda	Tororo	Nagongera	Martin Donnelly	Craig Wilding	2012	S	F	109522970	34.43	ERS223917	0.77	34.026
AC0091-C	1_A5	UGgam	Uganda	Tororo	Nagongera	Martin Donnelly	Craig Wilding	2012	S	F	86481608	27.27	ERS224027	0.77	34.026
AC0092-C	1_A8	UGgam	Uganda	Tororo	Nagongera	Martin Donnelly	Craig Wilding	2012	S	F	101330674	32.73	ERS223956	0.77	34.026
AC0093-C	1_A10	UGgam	Uganda	Tororo	Nagongera	Martin Donnelly	Craig Wilding	2012	S	F	117315684	38.3	ERS223969	0.77	34.026
AC0094-C	1_A12	UGgam	Uganda	Tororo	Nagongera	Martin Donnelly	Craig Wilding	2012	S	F	105491856	31.78	ERS223926	0.77	34.026
AC0095-C	1_B2	UGgam	Uganda	Tororo	Nagongera	Martin Donnelly	Craig Wilding	2012	S	F	106048336	33.34	ERS224048	0.77	34.026
AC0096-C	1_B3	UGgam	Uganda	Tororo	Nagongera	Martin Donnelly	Craig Wilding	2012	S	F	88028600	28.59	ERS223954	0.77	34.026
AC0097-C	1_B4	UGgam	Uganda	Tororo	Nagongera	Martin Donnelly	Craig Wilding	2012	S	F	110267524	35.86	ERS223817	0.77	34.026
AC0098-C	1_B8	UGgam	Uganda	Tororo	Nagongera	Martin Donnelly	Craig Wilding	2012	S	F	98981950	31.9	ERS223928	0.77	34.026
AC0099-C	1_B11	UGgam	Uganda	Tororo	Nagongera	Martin Donnelly	Craig Wilding	2012	S	F	103255648	32.44	ERS223835	0.77	34.026
AC0100-C	1_B12	UGgam	Uganda	Tororo	Nagongera	Martin Donnelly	Craig Wilding	2012	S	F	100357386	30.9	ERS223932	0.77	34.026
AC0101-C	1_C3	UGgam	Uganda	Tororo	Nagongera	Martin Donnelly	Craig Wilding	2012	S	F	107673084	34.22	ERS223829	0.77	34.026
AC0102-C	1_C4	UGgam	Uganda	Tororo	Nagongera	Martin Donnelly	Craig Wilding	2012	S	F	107744558	35.08	ERS223837	0.77	34.026
AC0103-C	1_C7	UGgam	Uganda	Tororo	Nagongera	Martin Donnelly	Craig Wilding	2012	S	F	102932858	33.59	ERS223986	0.77	34.026
AC0104-C	1_C11	UGgam	Uganda	Tororo	Nagongera	Martin Donnelly	Craig Wilding	2012	S	F	89482314	27.84	ERS223888	0.77	34.026
AC0105-C	1_C12	UGgam	Uganda	Tororo	Nagongera	Martin Donnelly	Craig Wilding	2012	S	F	115673294	38.09	ERS223788	0.77	34.026
AC0106-C	1_D2	UGgam	Uganda	Tororo	Nagongera	Martin Donnelly	Craig Wilding	2012	S	F	106965458	34.07	ERS223981	0.77	34.026
AC0107-C	1_D3	UGgam	Uganda	Tororo	Nagongera	Martin Donnelly	Craig Wilding	2012	S	F	113322186	35.19	ERS223960	0.77	34.026
AC0108-C	1_D4	UGgam	Uganda	Tororo	Nagongera	Martin Donnelly	Craig Wilding	2012	S	F	85652796	27.35	ERS223899	0.77	34.026
AC0109-C	1_D5	UGgam	Uganda	Tororo	Nagongera	Martin Donnelly	Craig Wilding	2012	S	F	107012390	34.02	ERS223879	0.77	34.026
AC0110-C	1_D6	UGgam	Uganda	Tororo	Nagongera	Martin Donnelly	Craig Wilding	2012	S	F	108895914	34.86	ERS224062	0.77	34.026
AC0111-C	1_D7	UGgam	Uganda	Tororo	Nagongera	Martin Donnelly	Craig Wilding	2012	S	F	93939172	29.73	ERS223920	0.77	34.026
AC0112-C	1_D9	UGgam	Uganda	Tororo	Nagongera	Martin Donnelly	Craig Wilding	2012	S	F	100571182	33.12	ERS223809	0.77	34.026
AC0113-C	1_D12	UGgam	Uganda	Tororo	Nagongera	Martin Donnelly	Craig Wilding	2012	S	F	93009946	30.28	ERS223989	0.77	34.026
AC0114-C	1_E1	UGgam	Uganda	Tororo	Nagongera	Martin Donnelly	Craig Wilding	2012	S	F	91092212	30.18	ERS223918	0.77	34.026
AC0115-C	1_E3	UGgam	Uganda	Tororo	Nagongera	Martin Donnelly	Craig Wilding	2012	S	F	99332020	32.38	ERS223892	0.77	34.026
AC0116-C	1_E4	UGgam	Uganda	Tororo	Nagongera	Martin Donnelly	Craig Wilding	2012	S	F	98900896	32.1	ERS223914	0.77	34.026
AC0117-C	1_E7	UGgam	Uganda	Tororo	Nagongera	Martin Donnelly	Craig Wilding	2012	S	F	90270436	29.11	ERS223985	0.77	34.026
AC0118-C	1_E10	UGgam	Uganda	Tororo	Nagongera	Martin Donnelly	Craig Wilding	2012	S	F	85987806	27.52	ERS223959	0.77	34.026
AC0119-C	1_E11	UGgam	Uganda	Tororo	Nagongera	Martin Donnelly	Craig Wilding	2012	S	F	101932378	32.83	ERS223784	0.77	34.026
AC0120-C	1_E12	UGgam	Uganda	Tororo	Nagongera	Martin Donnelly	Craig Wilding	2012	S	F	87428636	27.98	ERS223752	0.77	34.026
AC0121-C	1_F1	UGgam	Uganda	Tororo	Nagongera	Martin Donnelly	Craig Wilding	2012	S	F	111900508	35.66	ERS223824	0.77	34.026
AC0122-C	1_F2	UGgam	Uganda	Tororo	Nagongera	Martin Donnelly	Craig Wilding	2012	S	F	107330188	34.16	ERS223939	0.77	34.026
AC0123-C	1_F3	UGgam	Uganda	Tororo	Nagongera	Martin Donnelly	Craig Wilding	2012	S	F	91715112	28.99	ERS223872	0.77	34.026
AC0124-C	1_F4	UGgam	Uganda	Tororo	Nagongera	Martin Donnelly	Craig Wilding	2012	S	F	97121140	31.05	ERS223863	0.77	34.026
AC0125-C	1_F6	UGgam	Uganda	Tororo	Nagongera	Martin Donnelly	Craig Wilding	2012	S	F	125997246	39.15	ERS223801	0.77	34.026
AC0126-C	1_F7	UGgam	Uganda	Tororo	Nagongera	Martin Donnelly	Craig Wilding	2012	S	F	88489128	29.21	ERS223944	0.77	34.026
AC0127-C	1_F9	UGgam	Uganda	Tororo	Nagongera	Martin Donnelly	Craig Wilding	2012	S	F	94829928	31.07	ERS223957	0.77	34.026
AC0128-C	1_F11	UGgam	Uganda	Tororo	Nagongera	Martin Donnelly	Craig Wilding	2012	S	F	92912148	30.2	ERS223927	0.77	34.026
AC0129-C	1_F12	UGgam	Uganda	Tororo	Nagongera	Martin Donnelly	Craig Wilding	2012	S	F	96976052	31.19	ERS223968	0.77	34.026
AC0130-C	1_G1	UGgam	Uganda	Tororo	Nagongera	Martin Donnelly	Craig Wilding	2012	S	F	100361652	32.91	ERS223842	0.77	34.026
AC0131-C	1_G3	UGgam	Uganda	Tororo	Nagongera	Martin Donnelly	Craig Wilding	2012	S	F	116888076	37.01	ERS223845	0.77	34.026
AC0132-C	1_G4	UGgam	Uganda	Tororo	Nagongera	Martin Donnelly	Craig Wilding	2012	S	F	85634032	27.85	ERS223895	0.77	34.026
AC0133-C	1_G7	UGgam	Uganda	Tororo	Nagongera	Martin Donnelly	Craig Wilding	2012	S	F	94947786	30.58	ERS223921	0.77	34.026
AC0134-C	1_G10	UGgam	Uganda	Tororo	Nagongera	Martin Donnelly	Craig Wilding	2012	S	F	180933378	55.75	ERS224002	0.77	34.026
AC0135-C	1_G11	UGgam	Uganda	Tororo	Nagongera	Martin Donnelly	Craig Wilding	2012	S	F	90153942	27.88	ERS223850	0.77	34.026
AC0136-C	1_G12	UGgam	Uganda	Tororo	Nagongera	Martin Donnelly	Craig Wilding	2012	S	F	107059698	34.19	ERS223754	0.77	34.026
AC0137-C	1_H1	UGgam	Uganda	Tororo	Nagongera	Martin Donnelly	Craig Wilding	2012	S	F	95179730	29.72	ERS223975	0.77	34.026
AC0138-C	1_H2	UGgam	Uganda	Tororo	Nagongera	Martin Donnelly	Craig Wilding	2012	S	F	91399874	30.35	ERS223865	0.77	34.026
AC0139-C	1_H3	UGgam	Uganda	Tororo	Nagongera	Martin Donnelly	Craig Wilding	2012	S	F	91630238	29.16	ERS223958	0.77	34.026
AC0140-C	1_H8	UGgam	Uganda	Tororo	Nagongera	Martin Donnelly	Craig Wilding	2012	S	F	74409468	24.17	ERS223897	0.77	34.026
AC0141-C	1_H11	UGgam	Uganda	Tororo	Nagongera	Martin Donnelly	Craig Wilding	2012	S	F	108132446	34.96	ERS224049	0.77	34.026
AC0142-C	2_A1	UGgam	Uganda	Tororo	Nagongera	Martin Donnelly	Craig Wilding	2012	S	F	95546676	31.14	ERS223886	0.77	34.026
AC0143-C	2_A2	UGgam	Uganda	Tororo	Nagongera	Martin Donnelly	Craig Wilding	2012	S	F	115154756	37.45	ERS223785	0.77	34.026
AC0144-C	2_A6	UGgam	Uganda	Tororo	Nagongera	Martin Donnelly	Craig Wilding	2012	S	F	85728366	28.32	ERS223851	0.77	34.026
AC0145-C	2_A9	UGgam	Uganda	Tororo	Nagongera	Martin Donnelly	Craig Wilding	2012	S	F	100722028	32.76	ERS223882	0.77	34.026
AC0146-C	2_B1	UGgam	Uganda	Tororo	Nagongera	Martin Donnelly	Craig Wilding	2012	S	F	81683160	27.21	ERS223841	0.77	34.026
AC0147-C	2_B4	UGgam	Uganda	Tororo	Nagongera	Martin Donnelly	Craig Wilding	2012	S	F	103067954	33.37	ERS223889	0.77	34.026
AC0148-C	2_B6	UGgam	Uganda	Tororo	Nagongera	Martin Donnelly	Craig Wilding	2012	S	F	85836806	28.56	ERS223904	0.77	34.026
AC0149-C	2_B7	UGgam	Uganda	Tororo	Nagongera	Martin Donnelly	Craig Wilding	2012	S	F	83861158	27.25	ERS223915	0.77	34.026
AC0150-C	2_B8	UGgam	Uganda	Tororo	Nagongera	Martin Donnelly	Craig Wilding	2012	S	F	115980372	38.25	ERS223885	0.77	34.026
AC0151-C	2_B10	UGgam	Uganda	Tororo	Nagongera	Martin Donnelly	Craig Wilding	2012	S	F	88088890	28.72	ERS223937	0.77	34.026
AC0152-C	2_B11	UGgam	Uganda	Tororo	Nagongera	Martin Donnelly	Craig Wilding	2012	S	F	106332160	34.99	ERS223870	0.77	34.026
AC0153-C	2_B12	UGgam	Uganda	Tororo	Nagongera	Martin Donnelly	Craig Wilding	2012	S	F	86006636	28.51	ERS223848	0.77	34.026
AC0154-C	2_C2	UGgam	Uganda	Tororo	Nagongera	Martin Donnelly	Craig Wilding	2012	S	F	102685954	30.94	ERS223935	0.77	34.026
AC0155-C	2_C3	UGgam	Uganda	Tororo	Nagongera	Martin Donnelly	Craig Wilding	2012	S	F	102374840	30.11	ERS223748	0.77	34.026
AC0156-C	2_C4	UGgam	Uganda	Tororo	Nagongera	Martin Donnelly	Craig Wilding	2012	S	F	99395636	31.16	ERS223931	0.77	34.026
AC0157-C	2_C6	UGgam	Uganda	Tororo	Nagongera	Martin Donnelly	Craig Wilding	2012	S	F	100742162	31.74	ERS223942	0.77	34.026
AC0158-C	2_C7	UGgam	Uganda	Tororo	Nagongera	Martin Donnelly	Craig Wilding	2012	S	F	93641794	30.52	ERS223857	0.77	34.026
AC0159-C	2_C8	UGgam	Uganda	Tororo	Nagongera	Martin Donnelly	Craig Wilding	2012	S	F	112933872	36.25	ERS223953	0.77	34.026
AC0160-C	2_C12	UGgam	Uganda	Tororo	Nagongera	Martin Donnelly	Craig Wilding	2012	S	F	124004896	39.51	ERS223880	0.77	34.026
AC0161-C	2_D4	UGgam	Uganda	Tororo	Nagongera	Martin Donnelly	Craig Wilding	2012	S	F	107974166	34.01	ERS223780	0.77	34.026
AC0162-C	2_D5	UGgam	Uganda	Tororo	Nagongera	Martin Donnelly	Craig Wilding	2012	S	F	97016692	30.88	ERS223978	0.77	34.026
AC0163-C	2_D8	UGgam	Uganda	Tororo	Nagongera	Martin Donnelly	Craig Wilding	2012	S	F	88814484	28.46	ERS223966	0.77	34.026
AC0164-C	2_D9	UGgam	Uganda	Tororo	Nagongera	Martin Donnelly	Craig Wilding	2012	S	F	101111214	32.89	ERS223755	0.77	34.026
AC0166-C	2_E1	UGgam	Uganda	Tororo	Nagongera	Martin Donnelly	Craig Wilding	2012	S	F	104830328	31.12	ERS223751	0.77	34.026
AC0167-C	2_E2	UGgam	Uganda	Tororo	Nagongera	Martin Donnelly	Craig Wilding	2012	S	F	104900694	34.95	ERS223905	0.77	34.026
AC0168-C	2_E3	UGgam	Uganda	Tororo	Nagongera	Martin Donnelly	Craig Wilding	2012	S	F	101137204	30.42	ERS223964	0.77	34.026
AC0169-C	2_E5	UGgam	Uganda	Tororo	Nagongera	Martin Donnelly	Craig Wilding	2012	S	F	100146748	32.29	ERS223876	0.77	34.026
AC0170-C	2_E6	UGgam	Uganda	Tororo	Nagongera	Martin Donnelly	Craig Wilding	2012	S	F	97593794	31.85	ERS223779	0.77	34.026
AC0171-C	2_E9	UGgam	Uganda	Tororo	Nagongera	Martin Donnelly	Craig Wilding	2012	S	F	85712344	27.92	ERS223864	0.77	34.026
AC0172-C	2_E10	UGgam	Uganda	Tororo	Nagongera	Martin Donnelly	Craig Wilding	2012	S	F	78324778	23.85	ERS223834	0.77	34.026
AC0173-C	2_E11	UGgam	Uganda	Tororo	Nagongera	Martin Donnelly	Craig Wilding	2012	S	F	88276556	27.35	ERS223762	0.77	34.026
AC0174-C	2_F1	UGgam	Uganda	Tororo	Nagongera	Martin Donnelly	Craig Wilding	2012	S	F	89098292	26.35	ERS223992	0.77	34.026
AC0176-C	2_F3	UGgam	Uganda	Tororo	Nagongera	Martin Donnelly	Craig Wilding	2012	S	F	92854606	28.6	ERS223896	0.77	34.026
AC0177-C	2_F4	UGgam	Uganda	Tororo	Nagongera	Martin Donnelly	Craig Wilding	2012	S	F	107509408	32.88	ERS223773	0.77	34.026
AC0178-C	2_F5	UGgam	Uganda	Tororo	Nagongera	Martin Donnelly	Craig Wilding	2012	S	F	101847098	32.43	ERS223912	0.77	34.026
AC0179-C	2_F9	UGgam	Uganda	Tororo	Nagongera	Martin Donnelly	Craig Wilding	2012	S	F	96285312	30.67	ERS223831	0.77	34.026
AC0180-C	2_F11	UGgam	Uganda	Tororo	Nagongera	Martin Donnelly	Craig Wilding	2012	S	F	101375556	31.14	ERS223799	0.77	34.026
AC0181-C	2_G4	UGgam	Uganda	Tororo	Nagongera	Martin Donnelly	Craig Wilding	2012	S	F	111692048	36.1	ERS223781	0.77	34.026
AC0182-C	2_G5	UGgam	Uganda	Tororo	Nagongera	Martin Donnelly	Craig Wilding	2012	S	F	96136322	30.6	ERS223772	0.77	34.026
AC0183-C	2_G6	UGgam	Uganda	Tororo	Nagongera	Martin Donnelly	Craig Wilding	2012	S	F	96544540	30.62	ERS223891	0.77	34.026
AC0184-C	2_G7	UGgam	Uganda	Tororo	Nagongera	Martin Donnelly	Craig Wilding	2012	S	F	115580234	36.25	ERS223820	0.77	34.026
AC0185-C	2_G9	UGgam	Uganda	Tororo	Nagongera	Martin Donnelly	Craig Wilding	2012	S	F	86037892	28.23	ERS223906	0.77	34.026
AC0186-C	2_G11	UGgam	Uganda	Tororo	Nagongera	Martin Donnelly	Craig Wilding	2012	S	F	118876252	38.86	ERS223859	0.77	34.026
AC0187-C	2_G12	UGgam	Uganda	Tororo	Nagongera	Martin Donnelly	Craig Wilding	2012	S	F	104570140	34.28	ERS223764	0.77	34.026
AC0188-C	2_H3	UGgam	Uganda	Tororo	Nagongera	Martin Donnelly	Craig Wilding	2012	S	F	96276944	30.94	ERS223769	0.77	34.026
AC0189-C	2_H4	UGgam	Uganda	Tororo	Nagongera	Martin Donnelly	Craig Wilding	2012	S	F	77895310	25.49	ERS223911	0.77	34.026
AC0190-C	2_H6	UGgam	Uganda	Tororo	Nagongera	Martin Donnelly	Craig Wilding	2012	S	F	93191810	29.83	ERS223763	0.77	34.026
AC0191-C	2_H7	UGgam	Uganda	Tororo	Nagongera	Martin Donnelly	Craig Wilding	2012	S	F	101530528	32.86	ERS223776	0.77	34.026
AC0192-C	2_H8	UGgam	Uganda	Tororo	Nagongera	Martin Donnelly	Craig Wilding	2012	S	F	85305834	26.96	ERS223952	0.77	34.026
AC0193-C	2_H9	UGgam	Uganda	Tororo	Nagongera	Martin Donnelly	Craig Wilding	2012	S	F	95787526	30.48	ERS223783	0.77	34.026
AC0194-C	2_H10	UGgam	Uganda	Tororo	Nagongera	Martin Donnelly	Craig Wilding	2012	S	F	116550234	34.52	ERS223770	0.77	34.026
AC0195-C	2_H11	UGgam	Uganda	Tororo	Nagongera	Martin Donnelly	Craig Wilding	2012	S	F	121525430	38.55	ERS223774	0.77	34.026
AC0196-C	2_H12	UGgam	Uganda	Tororo	Nagongera	Martin Donnelly	Craig Wilding	2012	S	F	112296076	35.06	ERS223983	0.77	34.026
AC0197-C	3_A1	UGgam	Uganda	Tororo	Nagongera	Martin Donnelly	Craig Wilding	2012	S	F	91277002	29.36	ERS223839	0.77	34.026
AC0199-C	3_D1	UGgam	Uganda	Tororo	Nagongera	Martin Donnelly	Craig Wilding	2012	S	F	126994178	41.56	ERS223753	0.77	34.026
AC0200-C	3_D2	UGgam	Uganda	Tororo	Nagongera	Martin Donnelly	Craig Wilding	2012	S	F	105827722	34.29	ERS223828	0.77	34.026
AC0201-C	3_E1	UGgam	Uganda	Tororo	Nagongera	Martin Donnelly	Craig Wilding	2012	S	F	100594190	32.87	ERS223853	0.77	34.026
AC0202-C	3_G2	UGgam	Uganda	Tororo	Nagongera	Martin Donnelly	Craig Wilding	2012	S	F	139854082	44.69	ERS223833	0.77	34.026
AC0203-C	3_H2	UGgam	Uganda	Tororo	Nagongera	Martin Donnelly	Craig Wilding	2012	S	F	111260978	35.04	ERS223823	0.77	34.026
AG0082-C	2518	GM	Gambia, The	Njabakunda	Sare Illo Buya	Martin Donnelly	Martin Donnelly	2011		F	93088052	30.53	ERS248676	13.55	-15.9
AG0085-C	2521	GM	Gambia, The	Njabakunda	Sare Illo Buya	Martin Donnelly	Martin Donnelly	2011		F	103517758	32.14	ERS248679	13.55	-15.9
AG0089-C	2525	GM	Gambia, The	Njabakunda	Sare Illo Buya	Martin Donnelly	Martin Donnelly	2011		F	114898838	35.13	ERS248683	13.55	-15.9
AG0096-C	2532	GM	Gambia, The	Njabakunda	Sare Illo Buya	Martin Donnelly	Martin Donnelly	2011		F	105627176	32.73	ERS248690	13.55	-15.9
AG0097-C	2533	GM	Gambia, The	Njabakunda	Sare Illo Buya	Martin Donnelly	Martin Donnelly	2011		F	95764982	23.23	ERS248691	13.55	-15.9
AG0098-C	2534	GM	Gambia, The	Njabakunda	Sare Illo Buya	Martin Donnelly	Martin Donnelly	2011		F	106380856	31.44	ERS248692	13.55	-15.9
AG0100-C	2536	GM	Gambia, The	Njabakunda	Sare Illo Buya	Martin Donnelly	Martin Donnelly	2011		F	99062072	31.01	ERS248694	13.55	-15.9
AG0102-C	2538	GM	Gambia, The	Njabakunda	Sare Illo Buya	Martin Donnelly	Martin Donnelly	2011		F	101620214	15.59	ERS248696	13.55	-15.9
AG0128-C	2595	GM	Gambia, The	Njabakunda	Sare Illo Buya	Martin Donnelly	Martin Donnelly	2011		F	92288274	28.51	ERS248722	13.55	-15.9
AG0129-C	2596	GM	Gambia, The	Njabakunda	Sare Illo Buya	Martin Donnelly	Martin Donnelly	2011		F	87220392	20.01	ERS248723	13.55	-15.9
AG0133-C	2600	GM	Gambia, The	Njabakunda	Sare Illo Buya	Martin Donnelly	Martin Donnelly	2011		F	104058934	30.95	ERS248727	13.55	-15.9
AG0134-C	2601	GM	Gambia, The	Njabakunda	Sare Illo Buya	Martin Donnelly	Martin Donnelly	2011		F	102146260	23.42	ERS248728	13.55	-15.9
AG0136-C	2603	GM	Gambia, The	Njabakunda	Sare Illo Buya	Martin Donnelly	Martin Donnelly	2011		F	92499044	22.22	ERS248730	13.55	-15.9
AG0137-C	2604	GM	Gambia, The	Njabakunda	Sare Illo Buya	Martin Donnelly	Martin Donnelly	2011		F	96961410	30.29	ERS248731	13.55	-15.9
AG0138-C	2605	GM	Gambia, The	Njabakunda	Sare Illo Buya	Martin Donnelly	Martin Donnelly	2011		F	107496034	32.26	ERS248732	13.55	-15.9
AG0139-C	2606	GM	Gambia, The	Njabakunda	Sare Illo Buya	Martin Donnelly	Martin Donnelly	2011		F	96301520	29.87	ERS248733	13.55	-15.9
AG0141-C	2608	GM	Gambia, The	Njabakunda	Sare Illo Buya	Martin Donnelly	Martin Donnelly	2011		F	88773448	28.71	ERS248735	13.55	-15.9
AG0181-C	2679	GM	Gambia, The	Njabakunda	Sare Illo Buya	Martin Donnelly	Martin Donnelly	2011		F	114190006	24.03	ERS248775	13.55	-15.9
AG0183-C	2681	GM	Gambia, The	Njabakunda	Sare Illo Buya	Martin Donnelly	Martin Donnelly	2011		F	104161250	31.81	ERS248777	13.55	-15.9
AG0195-C	2693	GM	Gambia, The	Njabakunda	Sare Illo Buya	Martin Donnelly	Martin Donnelly	2011		F	85840156	26.27	ERS248789	13.55	-15.9
AG0104-C	2540	GM	Gambia, The	Njabakunda	Maria Samba Nyado	Martin Donnelly	Martin Donnelly	2011		F	114893394	33.2	ERS248698	13.55	-15.9
AG0106-C	2542	GM	Gambia, The	Njabakunda	Maria Samba Nyado	Martin Donnelly	Martin Donnelly	2011		F	112836980	35.62	ERS248700	13.55	-15.9
AG0108-C	2544	GM	Gambia, The	Njabakunda	Maria Samba Nyado	Martin Donnelly	Martin Donnelly	2011		F	101180674	26.17	ERS248702	13.55	-15.9
AG0109-C	2545	GM	Gambia, The	Njabakunda	Maria Samba Nyado	Martin Donnelly	Martin Donnelly	2011		F	93946208	29.15	ERS248703	13.55	-15.9
AG0111-C	2547	GM	Gambia, The	Njabakunda	Maria Samba Nyado	Martin Donnelly	Martin Donnelly	2011		F	115927674	27.29	ERS248705	13.55	-15.9
AG0118-C	2554	GM	Gambia, The	Njabakunda	Maria Samba Nyado	Martin Donnelly	Martin Donnelly	2011		F	89787754	27.85	ERS248712	13.55	-15.9
AG0120-C	2556	GM	Gambia, The	Njabakunda	Maria Samba Nyado	Martin Donnelly	Martin Donnelly	2011		F	111333074	34.31	ERS248714	13.55	-15.9
AG0121-C	2557	GM	Gambia, The	Njabakunda	Maria Samba Nyado	Martin Donnelly	Martin Donnelly	2011		F	102242720	30.72	ERS248715	13.55	-15.9
AG0123-C	2559	GM	Gambia, The	Njabakunda	Maria Samba Nyado	Martin Donnelly	Martin Donnelly	2011		F	98439046	31.12	ERS248717	13.55	-15.9
AG0169-C	2636	GM	Gambia, The	Njabakunda	Maria Samba Nyado	Martin Donnelly	Martin Donnelly	2011		F	86220452	28.38	ERS248763	13.55	-15.9
AG0170-C	2637	GM	Gambia, The	Njabakunda	Maria Samba Nyado	Martin Donnelly	Martin Donnelly	2011		F	101918016	30.22	ERS248764	13.55	-15.9
AG0172-C	2639	GM	Gambia, The	Njabakunda	Maria Samba Nyado	Martin Donnelly	Martin Donnelly	2011		F	110302986	35.13	ERS248766	13.55	-15.9
AG0197-C	2695	GM	Gambia, The	Njabakunda	Maria Samba Nyado	Martin Donnelly	Martin Donnelly	2011		F	107865828	33.77	ERS248791	13.55	-15.9
AG0202-C	2700	GM	Gambia, The	Njabakunda	Maria Samba Nyado	Martin Donnelly	Martin Donnelly	2011		F	121089526	37.47	ERS248796	13.55	-15.9
AG0203-C	2701	GM	Gambia, The	Njabakunda	Maria Samba Nyado	Martin Donnelly	Martin Donnelly	2011		F	126233400	36.19	ERS248797	13.55	-15.9
AG0204-C	2702	GM	Gambia, The	Njabakunda	Maria Samba Nyado	Martin Donnelly	Martin Donnelly	2011		F	116858066	36.06	ERS248798	13.55	-15.9
AG0206-C	2704	GM	Gambia, The	Njabakunda	Maria Samba Nyado	Martin Donnelly	Martin Donnelly	2011		F	101367958	32.33	ERS248800	13.55	-15.9
AG0208-C	2706	GM	Gambia, The	Njabakunda	Maria Samba Nyado	Martin Donnelly	Martin Donnelly	2011		F	104692934	33.13	ERS248802	13.55	-15.9
AG0125-C	2561	GM	Gambia, The	Njabakunda	Kerr Sama Kuma	Martin Donnelly	Martin Donnelly	2011		F	116612874	35.05	ERS248719	13.55	-15.9
AG0126-C	2562	GM	Gambia, The	Njabakunda	Kerr Sama Kuma	Martin Donnelly	Martin Donnelly	2011		F	112143610	35.52	ERS248720	13.55	-15.9
AG0127-C	2563	GM	Gambia, The	Njabakunda	Kerr Sama Kuma	Martin Donnelly	Martin Donnelly	2011		F	106442138	33.32	ERS248721	13.55	-15.9
AG0214-C	2712	GM	Gambia, The	Njabakunda	Kerr Sama Kuma	Martin Donnelly	Martin Donnelly	2011		F	114088166	28.97	ERS248808	13.55	-15.9
AG0229-C	2758	GM	Gambia, The	Njabakunda	Kerr Sama Kuma	Martin Donnelly	Martin Donnelly	2011		F	94089364	30.21	ERS248823	13.55	-15.9
AG0230-C	2759	GM	Gambia, The	Njabakunda	Kerr Sama Kuma	Martin Donnelly	Martin Donnelly	2011		F	102047324	33.44	ERS248824	13.55	-15.9
AG0231-C	2760	GM	Gambia, The	Njabakunda	Kerr Sama Kuma	Martin Donnelly	Martin Donnelly	2011		F	98889216	32.5	ERS248825	13.55	-15.9
AG0232-C	2761	GM	Gambia, The	Njabakunda	Kerr Sama Kuma	Martin Donnelly	Martin Donnelly	2011		F	99143756	32.68	ERS248826	13.55	-15.9
AG0142-C	2609	GM	Gambia, The	Njabakunda	Kerr Birom Kardo	Martin Donnelly	Martin Donnelly	2011		F	100858634	31.89	ERS248736	13.55	-15.9
AG0143-C	2610	GM	Gambia, The	Njabakunda	Kerr Birom Kardo	Martin Donnelly	Martin Donnelly	2011		F	105758948	33.17	ERS248737	13.55	-15.9
AG0144-C	2611	GM	Gambia, The	Njabakunda	Kerr Birom Kardo	Martin Donnelly	Martin Donnelly	2011		F	99695766	31.54	ERS248738	13.55	-15.9
AG0145-C	2612	GM	Gambia, The	Njabakunda	Kerr Birom Kardo	Martin Donnelly	Martin Donnelly	2011		F	107613436	20.52	ERS248739	13.55	-15.9
AG0146-C	2613	GM	Gambia, The	Njabakunda	Kerr Birom Kardo	Martin Donnelly	Martin Donnelly	2011		F	90476112	28.28	ERS248740	13.55	-15.9
AG0147-C	2614	GM	Gambia, The	Njabakunda	Kerr Birom Kardo	Martin Donnelly	Martin Donnelly	2011		F	93346656	30.15	ERS248741	13.55	-15.9
AG0148-C	2615	GM	Gambia, The	Njabakunda	Kerr Birom Kardo	Martin Donnelly	Martin Donnelly	2011		F	109978602	33.94	ERS248742	13.55	-15.9
AG0152-C	2619	GM	Gambia, The	Njabakunda	Kerr Birom Kardo	Martin Donnelly	Martin Donnelly	2011		F	101127004	31.1	ERS248746	13.55	-15.9
AG0153-C	2620	GM	Gambia, The	Njabakunda	Kerr Birom Kardo	Martin Donnelly	Martin Donnelly	2011		F	96743242	22.16	ERS248747	13.55	-15.9
AG0156-C	2623	GM	Gambia, The	Njabakunda	Kerr Birom Kardo	Martin Donnelly	Martin Donnelly	2011		F	105039056	31.45	ERS248750	13.55	-15.9
AG0159-C	2626	GM	Gambia, The	Njabakunda	Kerr Birom Kardo	Martin Donnelly	Martin Donnelly	2011		F	93000786	30.31	ERS248753	13.55	-15.9
AG0162-C	2629	GM	Gambia, The	Njabakunda	Kerr Birom Kardo	Martin Donnelly	Martin Donnelly	2011		F	106342658	33.53	ERS248756	13.55	-15.9
AG0163-C	2630	GM	Gambia, The	Njabakunda	Kerr Birom Kardo	Martin Donnelly	Martin Donnelly	2011		F	94671110	22.26	ERS248757	13.55	-15.9
AG0178-C	2676	GM	Gambia, The	Njabakunda	Kerr Birom Kardo	Martin Donnelly	Martin Donnelly	2011		F	97985126	31.05	ERS248772	13.55	-15.9
AG0179-C	2677	GM	Gambia, The	Njabakunda	Kerr Birom Kardo	Martin Donnelly	Martin Donnelly	2011		F	109586036	34.91	ERS248773	13.55	-15.9
AG0221-C	2719	GM	Gambia, The	Njabakunda	Kerr Birom Kardo	Martin Donnelly	Martin Donnelly	2011		F	105921032	28.85	ERS248815	13.55	-15.9
AG0223-C	2721	GM	Gambia, The	Njabakunda	Kerr Birom Kardo	Martin Donnelly	Martin Donnelly	2011		F	106843346	33.97	ERS248817	13.55	-15.9
AG0227-C	2725	GM	Gambia, The	Njabakunda	Kerr Birom Kardo	Martin Donnelly	Martin Donnelly	2011		F	103936788	31.28	ERS248821	13.55	-15.9
AG0263-C	2792	GM	Gambia, The	Njabakunda	Kerr Birom Kardo	Martin Donnelly	Martin Donnelly	2011		F	111795630	35.58	ERS248857	13.55	-15.9
AJ0023-C	BIS001	GW	Guinea-Bissau	Antula	Antula	Joao Pinto	Joao Pinto	2010		F	94122512	29.99	ERS254334	11.890999999999998	-15.582
AJ0024-C	BIS002	GW	Guinea-Bissau	Antula	Antula	Joao Pinto	Joao Pinto	2010		F	49406858	16.07	ERS254297	11.890999999999998	-15.582
AJ0028-C	BIS006	GW	Guinea-Bissau	Antula	Antula	Joao Pinto	Joao Pinto	2010		F	97841208	28.77	ERS224812	11.890999999999998	-15.582
AJ0032-C	BIS010	GW	Guinea-Bissau	Antula	Antula	Joao Pinto	Joao Pinto	2010		F	92499892	29.01	ERS254337	11.890999999999998	-15.582
AJ0035-C	BIS013	GW	Guinea-Bissau	Antula	Antula	Joao Pinto	Joao Pinto	2010		F	93528702	29.47	ERS254348	11.890999999999998	-15.582
AJ0036-C	BIS014	GW	Guinea-Bissau	Antula	Antula	Joao Pinto	Joao Pinto	2010		F	76265002	25.27	ERS254342	11.890999999999998	-15.582
AJ0037-C	BIS015	GW	Guinea-Bissau	Antula	Antula	Joao Pinto	Joao Pinto	2010		F	83713156	27.07	ERS254344	11.890999999999998	-15.582
AJ0038-C	BIS016	GW	Guinea-Bissau	Antula	Antula	Joao Pinto	Joao Pinto	2010		F	85304610	28.06	ERS224808	11.890999999999998	-15.582
AJ0039-C	BIS017	GW	Guinea-Bissau	Antula	Antula	Joao Pinto	Joao Pinto	2010		F	78366758	24.72	ERS254356	11.890999999999998	-15.582
AJ0043-C	BIS021	GW	Guinea-Bissau	Antula	Antula	Joao Pinto	Joao Pinto	2010		F	93811518	30.57	ERS254362	11.890999999999998	-15.582
AJ0044-C	BIS022	GW	Guinea-Bissau	Antula	Antula	Joao Pinto	Joao Pinto	2010		F	73130604	24.41	ERS224800	11.890999999999998	-15.582
AJ0045-C	BIS023	GW	Guinea-Bissau	Antula	Antula	Joao Pinto	Joao Pinto	2010		F	118278002	37.28	ERS224087	11.890999999999998	-15.582
AJ0047-C	BIS025	GW	Guinea-Bissau	Antula	Antula	Joao Pinto	Joao Pinto	2010		F	72272916	22.96	ERS254358	11.890999999999998	-15.582
AJ0051-C	BIS029	GW	Guinea-Bissau	Antula	Antula	Joao Pinto	Joao Pinto	2010		F	87695624	26.67	ERS254320	11.890999999999998	-15.582
AJ0052-C	BIS030	GW	Guinea-Bissau	Antula	Antula	Joao Pinto	Joao Pinto	2010		F	89610342	30.08	ERS254314	11.890999999999998	-15.582
AJ0056-C	BIS034	GW	Guinea-Bissau	Antula	Antula	Joao Pinto	Joao Pinto	2010		F	88798358	28.6	ERS254312	11.890999999999998	-15.582
AJ0059-C	BIS037	GW	Guinea-Bissau	Antula	Antula	Joao Pinto	Joao Pinto	2010		F	99124976	32.02	ERS254321	11.890999999999998	-15.582
AJ0060-C	BIS038	GW	Guinea-Bissau	Antula	Antula	Joao Pinto	Joao Pinto	2010		F	96741566	30.23	ERS224806	11.890999999999998	-15.582
AJ0061-C	BIS039	GW	Guinea-Bissau	Antula	Antula	Joao Pinto	Joao Pinto	2010		F	80323372	25.53	ERS254310	11.890999999999998	-15.582
AJ0063-C	BIS041	GW	Guinea-Bissau	Antula	Antula	Joao Pinto	Joao Pinto	2010		F	90771354	29.19	ERS254275	11.890999999999998	-15.582
AJ0064-C	BIS042	GW	Guinea-Bissau	Antula	Antula	Joao Pinto	Joao Pinto	2010		F	104049374	32.42	ERS224813	11.890999999999998	-15.582
AJ0066-C	BIS044	GW	Guinea-Bissau	Antula	Antula	Joao Pinto	Joao Pinto	2010		F	91264234	29.5	ERS224814	11.890999999999998	-15.582
AJ0068-C	BIS046	GW	Guinea-Bissau	Antula	Antula	Joao Pinto	Joao Pinto	2010		F	86249854	26.48	ERS224801	11.890999999999998	-15.582
AJ0070-C	BIS048	GW	Guinea-Bissau	Antula	Antula	Joao Pinto	Joao Pinto	2010		F	85669812	27.05	ERS224804	11.890999999999998	-15.582
AJ0071-C	BIS049	GW	Guinea-Bissau	Antula	Antula	Joao Pinto	Joao Pinto	2010		F	118098254	37.3	ERS224332	11.890999999999998	-15.582
AJ0072-C	BIS050	GW	Guinea-Bissau	Antula	Antula	Joao Pinto	Joao Pinto	2010		F	99731470	31.56	ERS254276	11.890999999999998	-15.582
AJ0074-C	BIS052	GW	Guinea-Bissau	Antula	Antula	Joao Pinto	Joao Pinto	2010		F	93691662	28.73	ERS254277	11.890999999999998	-15.582
AJ0075-C	BIS053	GW	Guinea-Bissau	Antula	Antula	Joao Pinto	Joao Pinto	2010		F	107820520	34.1	ERS224809	11.890999999999998	-15.582
AJ0076-C	BIS054	GW	Guinea-Bissau	Antula	Antula	Joao Pinto	Joao Pinto	2010		F	111365470	34.69	ERS224284	11.890999999999998	-15.582
AJ0077-C	BIS055	GW	Guinea-Bissau	Antula	Antula	Joao Pinto	Joao Pinto	2010		F	97904868	30.41	ERS254313	11.890999999999998	-15.582
AJ0078-C	BIS056	GW	Guinea-Bissau	Antula	Antula	Joao Pinto	Joao Pinto	2010		F	91230496	29.89	ERS224204	11.890999999999998	-15.582
AJ0080-C	BIS058	GW	Guinea-Bissau	Antula	Antula	Joao Pinto	Joao Pinto	2010		F	75200770	25.1	ERS224802	11.890999999999998	-15.582
AJ0081-C	BIS059	GW	Guinea-Bissau	Antula	Antula	Joao Pinto	Joao Pinto	2010		F	89023286	27.39	ERS254271	11.890999999999998	-15.582
AJ0084-C	BIS062	GW	Guinea-Bissau	Antula	Antula	Joao Pinto	Joao Pinto	2010		F	143605446	43.74	ERS254285	11.890999999999998	-15.582
AJ0085-C	BIS063	GW	Guinea-Bissau	Antula	Antula	Joao Pinto	Joao Pinto	2010		F	300632488	90.49	ERS254298	11.890999999999998	-15.582
AJ0086-C	BIS064	GW	Guinea-Bissau	Antula	Antula	Joao Pinto	Joao Pinto	2010		F	82006720	24.52	ERS254357	11.890999999999998	-15.582
AJ0087-C	BIS065	GW	Guinea-Bissau	Antula	Antula	Joao Pinto	Joao Pinto	2010		F	151469916	47.87	ERS224810	11.890999999999998	-15.582
AJ0088-C	BIS066	GW	Guinea-Bissau	Antula	Antula	Joao Pinto	Joao Pinto	2010		F	86678080	27.57	ERS254317	11.890999999999998	-15.582
AJ0090-C	BIS068	GW	Guinea-Bissau	Antula	Antula	Joao Pinto	Joao Pinto	2010		F	89181652	29.27	ERS254361	11.890999999999998	-15.582
AJ0092-C	BIS070	GW	Guinea-Bissau	Antula	Antula	Joao Pinto	Joao Pinto	2010		F	104531552	32.74	ERS224259	11.890999999999998	-15.582
AJ0093-C	BIS071	GW	Guinea-Bissau	Antula	Antula	Joao Pinto	Joao Pinto	2010		F	101197890	31.04	ERS224803	11.890999999999998	-15.582
AJ0095-C	BIS073	GW	Guinea-Bissau	Antula	Antula	Joao Pinto	Joao Pinto	2010		F	96398484	30.62	ERS224261	11.890999999999998	-15.582
AJ0096-C	BIS074	GW	Guinea-Bissau	Antula	Antula	Joao Pinto	Joao Pinto	2010		F	105327954	34.22	ERS224313	11.890999999999998	-15.582
AJ0097-C	BIS075	GW	Guinea-Bissau	Antula	Antula	Joao Pinto	Joao Pinto	2010		F	108050858	34.34	ERS224298	11.890999999999998	-15.582
AJ0098-C	BIS076	GW	Guinea-Bissau	Antula	Antula	Joao Pinto	Joao Pinto	2010		F	106060436	33.91	ERS224312	11.890999999999998	-15.582
AJ0099-C	BIS077	GW	Guinea-Bissau	Antula	Antula	Joao Pinto	Joao Pinto	2010		F	101898018	31.65	ERS224811	11.890999999999998	-15.582
AJ0100-C	BIS078	GW	Guinea-Bissau	Antula	Antula	Joao Pinto	Joao Pinto	2010		F	102922278	33.3	ERS224272	11.890999999999998	-15.582
AJ0101-C	BIS079	GW	Guinea-Bissau	Antula	Antula	Joao Pinto	Joao Pinto	2010		F	129263226	41.97	ERS224292	11.890999999999998	-15.582
AJ0102-C	BIS080	GW	Guinea-Bissau	Antula	Antula	Joao Pinto	Joao Pinto	2010		F	107731926	34.58	ERS224322	11.890999999999998	-15.582
AJ0103-C	BIS081	GW	Guinea-Bissau	Antula	Antula	Joao Pinto	Joao Pinto	2010		F	70440408	23.48	ERS254299	11.890999999999998	-15.582
AJ0105-C	BIS083	GW	Guinea-Bissau	Antula	Antula	Joao Pinto	Joao Pinto	2010		F	105262734	34.37	ERS254286	11.890999999999998	-15.582
AJ0107-C	BIS085	GW	Guinea-Bissau	Antula	Antula	Joao Pinto	Joao Pinto	2010		F	90221928	28.97	ERS224805	11.890999999999998	-15.582
AJ0109-C	BIS087	GW	Guinea-Bissau	Antula	Antula	Joao Pinto	Joao Pinto	2010		F	93268838	30.08	ERS254347	11.890999999999998	-15.582
AJ0113-C	BIS091	GW	Guinea-Bissau	Antula	Antula	Joao Pinto	Joao Pinto	2010		F	99765718	31.89	ERS224286	11.890999999999998	-15.582
AJ0115-C	BIS093	GW	Guinea-Bissau	Antula	Antula	Joao Pinto	Joao Pinto	2010		F	89732774	29.1	ERS254333	11.890999999999998	-15.582
AJ0116-C	BIS094	GW	Guinea-Bissau	Antula	Antula	Joao Pinto	Joao Pinto	2010		F	82547130	25.72	ERS224304	11.890999999999998	-15.582
AJ0117-C	BIS095	GW	Guinea-Bissau	Antula	Antula	Joao Pinto	Joao Pinto	2010		F	122201388	36.93	ERS224817	11.890999999999998	-15.582
AJ0119-C	BIS097	GW	Guinea-Bissau	Antula	Antula	Joao Pinto	Joao Pinto	2010		F	84655338	27.67	ERS224821	11.890999999999998	-15.582
AJ0128-C	10GBS_0607	GW	Guinea-Bissau	Safim	Safim	Joao Pinto	Joao Pinto	2010		F	86938102	28.02	ERS312003	11.956889	-15.649222
AJ0129-C	10GBS_0660	GW	Guinea-Bissau	Safim	Safim	Joao Pinto	Joao Pinto	2010		F	95288922	29.15	ERS312006	11.956889	-15.649222
AJ0130-C	10GBS_0662	GW	Guinea-Bissau	Safim	Safim	Joao Pinto	Joao Pinto	2010		F	92842184	28.47	ERS312009	11.956889	-15.649222
AJ0131-C	10GBS_0683	GW	Guinea-Bissau	Safim	Safim	Joao Pinto	Joao Pinto	2010		F	93064982	29.56	ERS312012	11.956889	-15.649222
AJ0132-C	10GBS_0695	GW	Guinea-Bissau	Safim	Safim	Joao Pinto	Joao Pinto	2010		F	99846510	32.43	ERS311974	11.956889	-15.649222
AJ0133-C	10GBS_0895	GW	Guinea-Bissau	Safim	Safim	Joao Pinto	Joao Pinto	2010		F	100987924	32.45	ERS311978	11.956889	-15.649222
AJ0134-C	10GBS_0902	GW	Guinea-Bissau	Safim	Safim	Joao Pinto	Joao Pinto	2010		F	90174748	25.26	ERS311982	11.956889	-15.649222
AJ0135-C	10GBS_0907	GW	Guinea-Bissau	Safim	Safim	Joao Pinto	Joao Pinto	2010		F	104175322	32.82	ERS311986	11.956889	-15.649222
AJ0136-C	10GBS_0912	GW	Guinea-Bissau	Safim	Safim	Joao Pinto	Joao Pinto	2010		F	105983120	34.63	ERS311990	11.956889	-15.649222
AJ0137-C	10GBS_0913	GW	Guinea-Bissau	Safim	Safim	Joao Pinto	Joao Pinto	2010		F	101247066	32.97	ERS311994	11.956889	-15.649222
AJ0138-C	10GBS_0915	GW	Guinea-Bissau	Safim	Safim	Joao Pinto	Joao Pinto	2010		F	95242890	29.19	ERS311998	11.956889	-15.649222
AJ0139-C	10GBS_0916	GW	Guinea-Bissau	Safim	Safim	Joao Pinto	Joao Pinto	2010		F	99942748	25.74	ERS312001	11.956889	-15.649222
AJ0140-C	10GBS_0920	GW	Guinea-Bissau	Safim	Safim	Joao Pinto	Joao Pinto	2010		F	96766012	22.31	ERS312004	11.956889	-15.649222
AJ0141-C	10GBS_0925	GW	Guinea-Bissau	Safim	Safim	Joao Pinto	Joao Pinto	2010		F	87729624	28.18	ERS312007	11.956889	-15.649222
AJ0142-C	10GBS_0928	GW	Guinea-Bissau	Safim	Safim	Joao Pinto	Joao Pinto	2010		F	95002534	30.3	ERS312010	11.956889	-15.649222
AJ0143-C	10GBS_0932	GW	Guinea-Bissau	Safim	Safim	Joao Pinto	Joao Pinto	2010		F	89327702	27.98	ERS312013	11.956889	-15.649222
AJ0144-C	10GBS_0946	GW	Guinea-Bissau	Safim	Safim	Joao Pinto	Joao Pinto	2010		F	94077738	29.73	ERS311975	11.956889	-15.649222
AJ0145-C	10GBS_1151	GW	Guinea-Bissau	Safim	Safim	Joao Pinto	Joao Pinto	2010		F	97439836	28.42	ERS311979	11.956889	-15.649222
AJ0146-C	10GBS_1156	GW	Guinea-Bissau	Safim	Safim	Joao Pinto	Joao Pinto	2010		F	98654818	32.08	ERS311983	11.956889	-15.649222
AJ0147-C	10GBS_1157	GW	Guinea-Bissau	Safim	Safim	Joao Pinto	Joao Pinto	2010		F	136852296	43.69	ERS311987	11.956889	-15.649222
AJ0148-C	10GBS_1166	GW	Guinea-Bissau	Safim	Safim	Joao Pinto	Joao Pinto	2010		F	93967918	30.08	ERS311991	11.956889	-15.649222
AJ0149-C	10GBS_1178	GW	Guinea-Bissau	Safim	Safim	Joao Pinto	Joao Pinto	2010		F	96438028	31.06	ERS311995	11.956889	-15.649222
AJ0150-C	10GBS_1181	GW	Guinea-Bissau	Safim	Safim	Joao Pinto	Joao Pinto	2010		F	100192758	32.49	ERS311999	11.956889	-15.649222
AJ0151-C	10GBS_1189	GW	Guinea-Bissau	Safim	Safim	Joao Pinto	Joao Pinto	2010		F	88199210	28.8	ERS312002	11.956889	-15.649222
AJ0152-C	10GBS_1199	GW	Guinea-Bissau	Safim	Safim	Joao Pinto	Joao Pinto	2010		F	100313968	32.87	ERS312005	11.956889	-15.649222
AJ0153-C	10GBS_1201	GW	Guinea-Bissau	Safim	Safim	Joao Pinto	Joao Pinto	2010		F	97175478	32.04	ERS312008	11.956889	-15.649222
AJ0154-C	10GBS_1208	GW	Guinea-Bissau	Safim	Safim	Joao Pinto	Joao Pinto	2010		F	100135844	31.15	ERS312011	11.956889	-15.649222
AJ0155-C	10GBS_1212	GW	Guinea-Bissau	Safim	Safim	Joao Pinto	Joao Pinto	2010		F	101685496	33.04	ERS312014	11.956889	-15.649222
AJ0156-C	10GBS_1214	GW	Guinea-Bissau	Safim	Safim	Joao Pinto	Joao Pinto	2010		F	84892268	27.73	ERS311976	11.956889	-15.649222
AJ0157-C	10GBS_1215	GW	Guinea-Bissau	Safim	Safim	Joao Pinto	Joao Pinto	2010		F	104655500	33.07	ERS311980	11.956889	-15.649222
AJ0158-C	10GBS_1221	GW	Guinea-Bissau	Safim	Safim	Joao Pinto	Joao Pinto	2010		F	92215008	30.31	ERS311984	11.956889	-15.649222
AJ0159-C	10GBS_1229	GW	Guinea-Bissau	Safim	Safim	Joao Pinto	Joao Pinto	2010		F	97091684	30.59	ERS311988	11.956889	-15.649222
AJ0161-C	10GBS_1237	GW	Guinea-Bissau	Safim	Safim	Joao Pinto	Joao Pinto	2010		F	89263180	29.17	ERS311996	11.956889	-15.649222
AK0060-C	KIL51	KE	Kenya	Kilifi	Junju	Janet Midega	Janet Midega	2012		F	102532296	29.43	ERS224787	-3.862	39.745
AK0062-C	KIL47	KE	Kenya	Kilifi	Junju	Janet Midega	Janet Midega	2012		F	101494060	33.21	ERS224208	-3.862	39.745
AK0096-C	KIL56	KE	Kenya	Kilifi	Junju	Janet Midega	Janet Midega	2012		F	92573146	29.46	ERS224209	-3.862	39.745
AK0098-C	KIL58	KE	Kenya	Kilifi	Junju	Janet Midega	Janet Midega	2012		F	89402168	28.6	ERS224167	-3.862	39.745
AK0099-C	KIL59	KE	Kenya	Kilifi	Junju	Janet Midega	Janet Midega	2012		F	170784006	44.78	ERS224113	-3.862	39.745
AK0100-C	KIL60	KE	Kenya	Kilifi	Junju	Janet Midega	Janet Midega	2012		F	131149300	41.36	ERS224093	-3.862	39.745
AK0101-C	KIL61	KE	Kenya	Kilifi	Junju	Janet Midega	Janet Midega	2012		F	206484972	57.82	ERS224140	-3.862	39.745
AK0102-C	KIL62	KE	Kenya	Kilifi	Junju	Janet Midega	Janet Midega	2012		F	66281682	20.53	ERS224157	-3.862	39.745
AK0103-C	KIL63	KE	Kenya	Kilifi	Junju	Janet Midega	Janet Midega	2012		F	47281864	15.25	ERS224163	-3.862	39.745
AK0104-C	KIL64	KE	Kenya	Kilifi	Junju	Janet Midega	Janet Midega	2012		F	205621846	65.7	ERS224105	-3.862	39.745
AK0105-C	KIL65	KE	Kenya	Kilifi	Junju	Janet Midega	Janet Midega	2012		F	151545356	48.67	ERS224142	-3.862	39.745
AK0106-C	KIL66	KE	Kenya	Kilifi	Junju	Janet Midega	Janet Midega	2012		F	58290698	19.19	ERS224108	-3.862	39.745
AK0107-C	KIL67	KE	Kenya	Kilifi	Junju	Janet Midega	Janet Midega	2012		F	506623250	162.09	ERS224111	-3.862	39.745
AK0108-C	KIL68	KE	Kenya	Kilifi	Junju	Janet Midega	Janet Midega	2012		F	169706414	50.82	ERS224112	-3.862	39.745
AK0109-C	KIL69	KE	Kenya	Kilifi	Junju	Janet Midega	Janet Midega	2012		F	189642238	55.02	ERS224092	-3.862	39.745
AK0110-C	KIL70	KE	Kenya	Kilifi	Junju	Janet Midega	Janet Midega	2012		F	93438526	30.92	ERS224091	-3.862	39.745
AK0065-C	KIL3	KE	Kenya	Kilifi	Mbogolo	Janet Midega	Janet Midega	2012		F	117270550	37.65	ERS224300	-3.635	39.858
AK0066-C	KIL4	KE	Kenya	Kilifi	Mbogolo	Janet Midega	Janet Midega	2012		F	98872614	32.73	ERS224246	-3.635	39.858
AK0067-C	KIL5	KE	Kenya	Kilifi	Mbogolo	Janet Midega	Janet Midega	2012		F	90981136	30.33	ERS224168	-3.635	39.858
AK0068-C	KIL6	KE	Kenya	Kilifi	Mbogolo	Janet Midega	Janet Midega	2012		F	105350504	34.15	ERS224219	-3.635	39.858
AK0069-C	KIL7	KE	Kenya	Kilifi	Mbogolo	Janet Midega	Janet Midega	2012		F	67236894	22.64	ERS224117	-3.635	39.858
AK0070-C	KIL8	KE	Kenya	Kilifi	Mbogolo	Janet Midega	Janet Midega	2012		F	61556310	21.29	ERS224150	-3.635	39.858
AK0072-C	KIL10	KE	Kenya	Kilifi	Mbogolo	Janet Midega	Janet Midega	2012		F	130729202	42.27	ERS224115	-3.635	39.858
AK0073-C	KIL11	KE	Kenya	Kilifi	Mbogolo	Janet Midega	Janet Midega	2012		F	84724840	27.86	ERS224217	-3.635	39.858
AK0074-C	KIL12	KE	Kenya	Kilifi	Mbogolo	Janet Midega	Janet Midega	2012		F	48071054	16.45	ERS224161	-3.635	39.858
AK0075-C	KIL13	KE	Kenya	Kilifi	Mbogolo	Janet Midega	Janet Midega	2012		F	84100286	26.97	ERS224171	-3.635	39.858
AK0076-C	KIL14	KE	Kenya	Kilifi	Mbogolo	Janet Midega	Janet Midega	2012		F	59909806	20.48	ERS224141	-3.635	39.858
AK0077-C	KIL15	KE	Kenya	Kilifi	Mbogolo	Janet Midega	Janet Midega	2012		F	128509614	41.36	ERS224153	-3.635	39.858
AK0078-C	KIL16	KE	Kenya	Kilifi	Mbogolo	Janet Midega	Janet Midega	2012		F	86432118	28.86	ERS224137	-3.635	39.858
AK0079-C	KIL17	KE	Kenya	Kilifi	Mbogolo	Janet Midega	Janet Midega	2012		F	89239086	29.76	ERS224109	-3.635	39.858
AK0080-C	KIL18	KE	Kenya	Kilifi	Mbogolo	Janet Midega	Janet Midega	2012		F	65620966	22.32	ERS224136	-3.635	39.858
AK0081-C	KIL19	KE	Kenya	Kilifi	Mbogolo	Janet Midega	Janet Midega	2012		F	93469310	31.07	ERS224212	-3.635	39.858
AK0082-C	KIL20	KE	Kenya	Kilifi	Mbogolo	Janet Midega	Janet Midega	2012		F	270609012	85.7	ERS224135	-3.635	39.858
AK0085-C	KIL23	KE	Kenya	Kilifi	Mbogolo	Janet Midega	Janet Midega	2012		F	52682434	17.39	ERS224084	-3.635	39.858
AK0086-C	KIL24	KE	Kenya	Kilifi	Mbogolo	Janet Midega	Janet Midega	2012		F	101981268	32.98	ERS224206	-3.635	39.858
AK0087-C	KIL25	KE	Kenya	Kilifi	Mbogolo	Janet Midega	Janet Midega	2012		F	94340978	30.7	ERS224245	-3.635	39.858
AK0088-C	KIL26	KE	Kenya	Kilifi	Mbogolo	Janet Midega	Janet Midega	2012		F	102843726	32.6	ERS224235	-3.635	39.858
AK0089-C	KIL27	KE	Kenya	Kilifi	Mbogolo	Janet Midega	Janet Midega	2012		F	68240182	22.36	ERS224166	-3.635	39.858
AK0090-C	KIL28	KE	Kenya	Kilifi	Mbogolo	Janet Midega	Janet Midega	2012		F	109154472	34.82	ERS224170	-3.635	39.858
AK0091-C	KIL29	KE	Kenya	Kilifi	Mbogolo	Janet Midega	Janet Midega	2012		F	78471016	25.05	ERS224178	-3.635	39.858
AK0092-C	KIL30	KE	Kenya	Kilifi	Mbogolo	Janet Midega	Janet Midega	2012		F	76338508	24.77	ERS224192	-3.635	39.858
AK0093-C	KIL31	KE	Kenya	Kilifi	Mbogolo	Janet Midega	Janet Midega	2012		F	88228944	28.88	ERS224224	-3.635	39.858
AK0094-C	KIL32	KE	Kenya	Kilifi	Mbogolo	Janet Midega	Janet Midega	2012		F	99931308	32.39	ERS224205	-3.635	39.858
AK0095-C	KIL33	KE	Kenya	Kilifi	Mbogolo	Janet Midega	Janet Midega	2012		F	127697122	40.98	ERS224314	-3.635	39.858
AK0116-C	KIL76	KE	Kenya	Kilifi	Mbogolo	Janet Midega	Janet Midega	2012		F	154804826	48.1	ERS254351	-3.635	39.858
AK0117-C	KIL77	KE	Kenya	Kilifi	Mbogolo	Janet Midega	Janet Midega	2012		F	56536758	17.08	ERS254352	-3.635	39.858
AK0119-C	KIL79	KE	Kenya	Kilifi	Mbogolo	Janet Midega	Janet Midega	2012		F	156126612	49.5	ERS254353	-3.635	39.858
AK0127-C	KIL86	KE	Kenya	Kilifi	Mbogolo	Janet Midega	Janet Midega	2012		F	106796376	34.77	ERS224218	-3.635	39.858
AN0007-C	CM0901778	CMgam	Cameroon	Mayos	Mayos	Nora Besansky	Reidenbach	2009	S	F	102380716	30.44	ERS224381	4.341	13.558
AN0008-C	CM0901779	CMgam	Cameroon	Mayos	Mayos	Nora Besansky	Reidenbach	2009	S	F	79034844	23.89	ERS224561	4.341	13.558
AN0009-C	CM0901780	CMgam	Cameroon	Mayos	Mayos	Nora Besansky	Reidenbach	2009	S	F	152170460	44.04	ERS224573	4.341	13.558
AN0010-C	CM0901782	CMgam	Cameroon	Mayos	Mayos	Nora Besansky	Reidenbach	2009	S	F	82713106	23.54	ERS224462	4.341	13.558
AN0011-C	CM0901783	CMgam	Cameroon	Mayos	Mayos	Nora Besansky	Reidenbach	2009	S	F	99774144	29.71	ERS224416	4.341	13.558
AN0012-C	CM0901784	CMgam	Cameroon	Mayos	Mayos	Nora Besansky	Reidenbach	2009	S	F	134807532	37.73	ERS224467	4.341	13.558
AN0013-C	CM0901785	CMgam	Cameroon	Mayos	Mayos	Nora Besansky	Reidenbach	2009	S	F	381710782	111.44	ERS224508	4.341	13.558
AN0014-C	CM0901786	CMgam	Cameroon	Mayos	Mayos	Nora Besansky	Reidenbach	2009	S	F	136182494	40.56	ERS224566	4.341	13.558
AN0015-C	CM0901787	CMgam	Cameroon	Mayos	Mayos	Nora Besansky	Reidenbach	2009	S	F	108552708	36.34	ERS224377	4.341	13.558
AN0016-C	CM0901789	CMgam	Cameroon	Mayos	Mayos	Nora Besansky	Reidenbach	2009	S	F	65574954	20.99	ERS224495	4.341	13.558
AN0017-C	CM0901790	CMgam	Cameroon	Mayos	Mayos	Nora Besansky	Reidenbach	2009	S	F	101442640	34.13	ERS224637	4.341	13.558
AN0018-C	CM0901791	CMgam	Cameroon	Mayos	Mayos	Nora Besansky	Reidenbach	2009	S	F	76725020	24.82	ERS224620	4.341	13.558
AN0019-C	CM0901792	CMgam	Cameroon	Mayos	Mayos	Nora Besansky	Reidenbach	2009	S	F	93847950	25.4	ERS224403	4.341	13.558
AN0020-C	CM0901794	CMgam	Cameroon	Mayos	Mayos	Nora Besansky	Reidenbach	2009	S	F	99409404	29.45	ERS224393	4.341	13.558
AN0122-C	CM0901767	CMgam	Cameroon	Mayos	Mayos	Nora Besansky	Reidenbach	2009	S	M	79836644	24.31	ERS224590	4.341	13.558
AN0123-C	CM0901768	CMgam	Cameroon	Mayos	Mayos	Nora Besansky	Reidenbach	2009	S	M	134255782	41.94	ERS224835	4.341	13.558
AN0124-C	CM0901769	CMgam	Cameroon	Mayos	Mayos	Nora Besansky	Reidenbach	2009	S	M	113808116	35.86	ERS224438	4.341	13.558
AN0125-C	CM0901770	CMgam	Cameroon	Mayos	Mayos	Nora Besansky	Reidenbach	2009	S	M	109497756	33.82	ERS224592	4.341	13.558
AN0126-C	CM0901771	CMgam	Cameroon	Mayos	Mayos	Nora Besansky	Reidenbach	2009	S	M	100410658	31.74	ERS224595	4.341	13.558
AN0127-C	CM0901772	CMgam	Cameroon	Mayos	Mayos	Nora Besansky	Reidenbach	2009	S	M	92503154	26.21	ERS224555	4.341	13.558
AN0128-C	CM0901773	CMgam	Cameroon	Mayos	Mayos	Nora Besansky	Reidenbach	2009	S	M	101257468	31.18	ERS224506	4.341	13.558
AN0129-C	CM0901774	CMgam	Cameroon	Mayos	Mayos	Nora Besansky	Reidenbach	2009	S	M	110085136	34.75	ERS224538	4.341	13.558
AN0130-C	CM0901775	CMgam	Cameroon	Mayos	Mayos	Nora Besansky	Reidenbach	2009	S	M	83830412	25.43	ERS224488	4.341	13.558
AN0131-C	CM0901776	CMgam	Cameroon	Mayos	Mayos	Nora Besansky	Reidenbach	2009	S	M	44645018	14.21	ERS224501	4.341	13.558
AN0132-C	CM0901777	CMgam	Cameroon	Mayos	Mayos	Nora Besansky	Reidenbach	2009	S	M	152237890	40.24	ERS224660	4.341	13.558
AN0134-C	CM0901852	CMgam	Cameroon	Mayos	Mayos	Nora Besansky	Reidenbach	2009	S	M	96985048	31.01	ERS224610	4.341	13.558
AN0135-C	CM0901853	CMgam	Cameroon	Mayos	Mayos	Nora Besansky	Reidenbach	2009	S	M	181288056	53.68	ERS224836	4.341	13.558
AN0136-C	CM0901855	CMgam	Cameroon	Mayos	Mayos	Nora Besansky	Reidenbach	2009	S	M	113249104	35.3	ERS224591	4.341	13.558
AN0137-C	CM0901587	CMgam	Cameroon	Mayos	Mayos	Nora Besansky	Reidenbach	2009	S	F	161067802	53.12	ERS224448	4.341	13.558
AN0138-C	CM0901588	CMgam	Cameroon	Mayos	Mayos	Nora Besansky	Reidenbach	2009	S	F	147708110	48.63	ERS224437	4.341	13.558
AN0139-C	CM0901589	CMgam	Cameroon	Mayos	Mayos	Nora Besansky	Reidenbach	2009	S	F	198078592	63.83	ERS224370	4.341	13.558
AN0140-C	CM0901590	CMgam	Cameroon	Mayos	Mayos	Nora Besansky	Reidenbach	2009	S	F	182257780	60.02	ERS224338	4.341	13.558
AN0141-C	CM0901591	CMgam	Cameroon	Mayos	Mayos	Nora Besansky	Reidenbach	2009	S	F	167370052	55.46	ERS224375	4.341	13.558
AN0142-C	CM0901592	CMgam	Cameroon	Mayos	Mayos	Nora Besansky	Reidenbach	2009	S	F	182123344	59.61	ERS224339	4.341	13.558
AN0143-C	CM0901593	CMgam	Cameroon	Mayos	Mayos	Nora Besansky	Reidenbach	2009	S	F	94951778	31.94	ERS224545	4.341	13.558
AN0144-C	CM0901594	CMgam	Cameroon	Mayos	Mayos	Nora Besansky	Reidenbach	2009	S	F	174339000	58.8	ERS224364	4.341	13.558
AN0147-C	CM0901597	CMgam	Cameroon	Mayos	Mayos	Nora Besansky	Reidenbach	2009	S	F	191144466	62.77	ERS224350	4.341	13.558
AN0149-C	CM0901599	CMgam	Cameroon	Mayos	Mayos	Nora Besansky	Reidenbach	2009	S	F	110435708	33.02	ERS224539	4.341	13.558
AN0151-C	CM0901601	CMgam	Cameroon	Mayos	Mayos	Nora Besansky	Reidenbach	2009	S	F	115120714	37.56	ERS224441	4.341	13.558
AN0152-C	CM0901602	CMgam	Cameroon	Mayos	Mayos	Nora Besansky	Reidenbach	2009	S	F	103985174	34.48	ERS224346	4.341	13.558
AN0153-C	CM0901603	CMgam	Cameroon	Mayos	Mayos	Nora Besansky	Reidenbach	2009	S	F	93111954	31.1	ERS224357	4.341	13.558
AN0154-C	CM0901604	CMgam	Cameroon	Mayos	Mayos	Nora Besansky	Reidenbach	2009	S	F	87813384	29.11	ERS224384	4.341	13.558
AN0155-C	CM0901605	CMgam	Cameroon	Mayos	Mayos	Nora Besansky	Reidenbach	2009	S	F	90778570	30.58	ERS224413	4.341	13.558
AN0156-C	CM0901606	CMgam	Cameroon	Mayos	Mayos	Nora Besansky	Reidenbach	2009	S	F	85719880	28.08	ERS224337	4.341	13.558
AN0157-C	CM0901607	CMgam	Cameroon	Mayos	Mayos	Nora Besansky	Reidenbach	2009	S	F	106425632	35.41	ERS224624	4.341	13.558
AN0158-C	CM0901608	CMgam	Cameroon	Mayos	Mayos	Nora Besansky	Reidenbach	2009	S	F	52739258	18.14	ERS224432	4.341	13.558
AN0159-C	CM0901609	CMgam	Cameroon	Mayos	Mayos	Nora Besansky	Reidenbach	2009	S	F	106139902	35.52	ERS224550	4.341	13.558
AN0160-C	CM0901610	CMgam	Cameroon	Mayos	Mayos	Nora Besansky	Reidenbach	2009	S	F	118091538	40.07	ERS224615	4.341	13.558
AN0162-C	CM0901612	CMgam	Cameroon	Mayos	Mayos	Nora Besansky	Reidenbach	2009	S	F	93590124	30.6	ERS224527	4.341	13.558
AN0163-C	CM0901613	CMgam	Cameroon	Mayos	Mayos	Nora Besansky	Reidenbach	2009	S	F	147135586	49.2	ERS224603	4.341	13.558
AN0164-C	CM0901615	CMgam	Cameroon	Mayos	Mayos	Nora Besansky	Reidenbach	2009	S	F	78678436	26.67	ERS224520	4.341	13.558
AN0165-C	CM0901616	CMgam	Cameroon	Mayos	Mayos	Nora Besansky	Reidenbach	2009	S	F	87933514	29.26	ERS224609	4.341	13.558
AN0166-C	CM0901617	CMgam	Cameroon	Mayos	Mayos	Nora Besansky	Reidenbach	2009	S	F	94284484	29.43	ERS224340	4.341	13.558
AN0167-C	CM0901618	CMgam	Cameroon	Mayos	Mayos	Nora Besansky	Reidenbach	2009	S	F	62886888	20.09	ERS224446	4.341	13.558
AN0168-C	CM0901619	CMgam	Cameroon	Mayos	Mayos	Nora Besansky	Reidenbach	2009	S	F	99746432	32.94	ERS224517	4.341	13.558
AN0169-C	CM0901620	CMgam	Cameroon	Mayos	Mayos	Nora Besansky	Reidenbach	2009	S	F	77253074	26.47	ERS224422	4.341	13.558
AN0170-C	CM0901621	CMgam	Cameroon	Mayos	Mayos	Nora Besansky	Reidenbach	2009	S	F	90857650	30.61	ERS224661	4.341	13.558
AN0171-C	CM0901623	CMgam	Cameroon	Mayos	Mayos	Nora Besansky	Reidenbach	2009	S	F	169153586	51.4	ERS224477	4.341	13.558
AN0172-C	CM0901624	CMgam	Cameroon	Mayos	Mayos	Nora Besansky	Reidenbach	2009	S	F	109998486	33.18	ERS224402	4.341	13.558
AN0173-C	CM0901625	CMgam	Cameroon	Mayos	Mayos	Nora Besansky	Reidenbach	2009	S	F	134031266	31.94	ERS224838	4.341	13.558
AN0174-C	CM0901626	CMgam	Cameroon	Mayos	Mayos	Nora Besansky	Reidenbach	2009	S	F	94705008	25.91	ERS224600	4.341	13.558
AN0175-C	CM0901627	CMgam	Cameroon	Mayos	Mayos	Nora Besansky	Reidenbach	2009	S	F	109337272	31.24	ERS224342	4.341	13.558
AN0176-C	CM0901628	CMgam	Cameroon	Mayos	Mayos	Nora Besansky	Reidenbach	2009	S	F	111821276	28.22	ERS224510	4.341	13.558
AN0177-C	CM0901629	CMgam	Cameroon	Mayos	Mayos	Nora Besansky	Reidenbach	2009	S	F	118929054	36.74	ERS224562	4.341	13.558
AN0178-C	CM0901630	CMgam	Cameroon	Mayos	Mayos	Nora Besansky	Reidenbach	2009	S	F	107684098	29.56	ERS224407	4.341	13.558
AN0179-C	CM0901631	CMgam	Cameroon	Mayos	Mayos	Nora Besansky	Reidenbach	2009	S	F	106366060	31.95	ERS224412	4.341	13.558
AN0180-C	CM0901632	CMgam	Cameroon	Mayos	Mayos	Nora Besansky	Reidenbach	2009	S	F	99956914	29.74	ERS224371	4.341	13.558
AN0181-C	CM0901633	CMgam	Cameroon	Mayos	Mayos	Nora Besansky	Reidenbach	2009	S	F	86252886	21.27	ERS224347	4.341	13.558
AN0182-C	CM0901635	CMgam	Cameroon	Mayos	Mayos	Nora Besansky	Reidenbach	2009	S	F	124683210	36.85	ERS224391	4.341	13.558
AN0183-C	CM0901636	CMgam	Cameroon	Mayos	Mayos	Nora Besansky	Reidenbach	2009	S	F	233852602	62.73	ERS224450	4.341	13.558
AN0184-C	CM0901553	CMgam	Cameroon	Mayos	Mayos	Nora Besansky	Reidenbach	2009	S	F	76194114	19.09	ERS224536	4.341	13.558
AN0185-C	CM0901554	CMgam	Cameroon	Mayos	Mayos	Nora Besansky	Reidenbach	2009	S	F	102404516	24.66	ERS224442	4.341	13.558
AN0186-C	CM0901555	CMgam	Cameroon	Mayos	Mayos	Nora Besansky	Reidenbach	2009	S	F	88890578	27.95	ERS224629	4.341	13.558
AN0187-C	CM0901556	CMgam	Cameroon	Mayos	Mayos	Nora Besansky	Reidenbach	2009	S	F	78808686	22.66	ERS224586	4.341	13.558
AN0188-C	CM0901558	CMgam	Cameroon	Mayos	Mayos	Nora Besansky	Reidenbach	2009	S	F	81074756	21.38	ERS224546	4.341	13.558
AN0189-C	CM0901559	CMgam	Cameroon	Mayos	Mayos	Nora Besansky	Reidenbach	2009	S	F	184203402	53.23	ERS224464	4.341	13.558
AN0190-C	CM0901560	CMgam	Cameroon	Mayos	Mayos	Nora Besansky	Reidenbach	2009	S	F	88572830	23.0	ERS224565	4.341	13.558
AN0191-C	CM0901561	CMgam	Cameroon	Mayos	Mayos	Nora Besansky	Reidenbach	2009	S	F	80791692	24.5	ERS224522	4.341	13.558
AN0192-C	CM0901562	CMgam	Cameroon	Mayos	Mayos	Nora Besansky	Reidenbach	2009	S	F	94610804	24.69	ERS224514	4.341	13.558
AN0193-C	CM0901564	CMgam	Cameroon	Mayos	Mayos	Nora Besansky	Reidenbach	2009	S	F	83685048	23.21	ERS224641	4.341	13.558
AN0194-C	CM0901565	CMgam	Cameroon	Mayos	Mayos	Nora Besansky	Reidenbach	2009	S	F	88884022	27.51	ERS224577	4.341	13.558
AN0196-C	CM0901568	CMgam	Cameroon	Mayos	Mayos	Nora Besansky	Reidenbach	2009	S	F	91828314	24.19	ERS224585	4.341	13.558
AN0197-C	CM0901570	CMgam	Cameroon	Mayos	Mayos	Nora Besansky	Reidenbach	2009	S	F	98638576	31.15	ERS224644	4.341	13.558
AN0198-C	CM0901572	CMgam	Cameroon	Mayos	Mayos	Nora Besansky	Reidenbach	2009	S	F	87497388	26.37	ERS224557	4.341	13.558
AN0199-C	CM0901573	CMgam	Cameroon	Mayos	Mayos	Nora Besansky	Reidenbach	2009	S	F	98445282	27.43	ERS224599	4.341	13.558
AN0200-C	CM0901575	CMgam	Cameroon	Mayos	Mayos	Nora Besansky	Reidenbach	2009	S	F	98408356	27.74	ERS224544	4.341	13.558
AN0201-C	CM0901576	CMgam	Cameroon	Mayos	Mayos	Nora Besansky	Reidenbach	2009	S	F	92228732	26.36	ERS224503	4.341	13.558
AN0202-C	CM0901578	CMgam	Cameroon	Mayos	Mayos	Nora Besansky	Reidenbach	2009	S	F	87834178	22.05	ERS224578	4.341	13.558
AN0203-C	CM0901579	CMgam	Cameroon	Mayos	Mayos	Nora Besansky	Reidenbach	2009	S	F	109149744	32.49	ERS224646	4.341	13.558
AN0204-C	CM0901580	CMgam	Cameroon	Mayos	Mayos	Nora Besansky	Reidenbach	2009	S	F	107927016	28.93	ERS224489	4.341	13.558
AN0205-C	CM0901581	CMgam	Cameroon	Mayos	Mayos	Nora Besansky	Reidenbach	2009	S	F	55923006	16.7	ERS224425	4.341	13.558
AN0206-C	CM0901582	CMgam	Cameroon	Mayos	Mayos	Nora Besansky	Reidenbach	2009	S	F	72526530	21.44	ERS224479	4.341	13.558
AN0207-C	CM0901583	CMgam	Cameroon	Mayos	Mayos	Nora Besansky	Reidenbach	2009	S	F	98016572	27.2	ERS224404	4.341	13.558
AN0208-C	CM0901584	CMgam	Cameroon	Mayos	Mayos	Nora Besansky	Reidenbach	2009	S	F	106990928	35.49	ERS224529	4.341	13.558
AN0209-C	CM0901585	CMgam	Cameroon	Mayos	Mayos	Nora Besansky	Reidenbach	2009	S	F	49298686	16.43	ERS224447	4.341	13.558
AN0210-C	CM0901793	CMgam	Cameroon	Mayos	Mayos	Nora Besansky	Reidenbach	2009	S	F	83611338	24.75	ERS224572	4.341	13.558
AN0212-C	CM0901801	CMgam	Cameroon	Mayos	Mayos	Nora Besansky	Reidenbach	2009	S	F	84890272	25.07	ERS224352	4.341	13.558
AN0213-C	CM0901803	CMgam	Cameroon	Mayos	Mayos	Nora Besansky	Reidenbach	2009	S	F	96825770	22.21	ERS224343	4.341	13.558
AN0214-C	CM0901804	CMgam	Cameroon	Mayos	Mayos	Nora Besansky	Reidenbach	2009	S	F	94331240	27.65	ERS224485	4.341	13.558
AN0215-C	CM0901805	CMgam	Cameroon	Mayos	Mayos	Nora Besansky	Reidenbach	2009	S	F	97384570	30.6	ERS224504	4.341	13.558
AN0217-C	CM0901808	CMgam	Cameroon	Mayos	Mayos	Nora Besansky	Reidenbach	2009	S	F	104764036	29.77	ERS224409	4.341	13.558
AN0218-C	CM0901809	CMgam	Cameroon	Mayos	Mayos	Nora Besansky	Reidenbach	2009	S	F	88771328	26.17	ERS224376	4.341	13.558
AN0219-C	CM0901810	CMgam	Cameroon	Mayos	Mayos	Nora Besansky	Reidenbach	2009	S	F	131512376	37.98	ERS224461	4.341	13.558
AN0220-C	CM0901814	CMgam	Cameroon	Mayos	Mayos	Nora Besansky	Reidenbach	2009	S	F	88988312	26.44	ERS224435	4.341	13.558
AN0221-C	CM0901818	CMgam	Cameroon	Mayos	Mayos	Nora Besansky	Reidenbach	2009	S	F	122838096	36.93	ERS224457	4.341	13.558
AN0022-C	CM0902285	CMgam	Cameroon	Gado Badzere	Gado Badzere	Nora Besansky	Reidenbach	2009	S	M	72963800	22.54	ERS224579	5.747000000000001	14.442
AN0023-C	CM0902286	CMgam	Cameroon	Gado Badzere	Gado Badzere	Nora Besansky	Reidenbach	2009	S	M	67953998	21.02	ERS224558	5.747000000000001	14.442
AN0024-C	CM0902287	CMgam	Cameroon	Gado Badzere	Gado Badzere	Nora Besansky	Reidenbach	2009	S	M	82032712	25.04	ERS224453	5.747000000000001	14.442
AN0025-C	CM0902288	CMgam	Cameroon	Gado Badzere	Gado Badzere	Nora Besansky	Reidenbach	2009	S	M	93309810	28.82	ERS224651	5.747000000000001	14.442
AN0026-C	CM0902289	CMgam	Cameroon	Gado Badzere	Gado Badzere	Nora Besansky	Reidenbach	2009	S	M	82067356	25.89	ERS224626	5.747000000000001	14.442
AN0027-C	CM0902290	CMgam	Cameroon	Gado Badzere	Gado Badzere	Nora Besansky	Reidenbach	2009	S	M	63546386	19.56	ERS224430	5.747000000000001	14.442
AN0028-C	CM0902291	CMgam	Cameroon	Gado Badzere	Gado Badzere	Nora Besansky	Reidenbach	2009	S	M	108904570	33.89	ERS224645	5.747000000000001	14.442
AN0029-C	CM0902293	CMgam	Cameroon	Gado Badzere	Gado Badzere	Nora Besansky	Reidenbach	2009	S	M	59595980	18.26	ERS224535	5.747000000000001	14.442
AN0030-C	CM0902295	CMgam	Cameroon	Gado Badzere	Gado Badzere	Nora Besansky	Reidenbach	2009	S	M	65098238	20.06	ERS224493	5.747000000000001	14.442
AN0031-C	CM0902296	CMgam	Cameroon	Gado Badzere	Gado Badzere	Nora Besansky	Reidenbach	2009	S	M	69584518	22.09	ERS224576	5.747000000000001	14.442
AN0032-C	CM0902297	CMgam	Cameroon	Gado Badzere	Gado Badzere	Nora Besansky	Reidenbach	2009	S	M	82992754	25.33	ERS224528	5.747000000000001	14.442
AN0033-C	CM0902298	CMgam	Cameroon	Gado Badzere	Gado Badzere	Nora Besansky	Reidenbach	2009	S	M	62694606	19.39	ERS224494	5.747000000000001	14.442
AN0034-C	CM0902327	CMgam	Cameroon	Gado Badzere	Gado Badzere	Nora Besansky	Reidenbach	2009	S	M	64588572	19.59	ERS224574	5.747000000000001	14.442
AN0035-C	CM0902328	CMgam	Cameroon	Gado Badzere	Gado Badzere	Nora Besansky	Reidenbach	2009	S	M	48338682	15.28	ERS224459	5.747000000000001	14.442
AN0036-C	CM0902333	CMgam	Cameroon	Gado Badzere	Gado Badzere	Nora Besansky	Reidenbach	2009	S	M	106177594	31.8	ERS224519	5.747000000000001	14.442
AN0037-C	CM0902262	CMgam	Cameroon	Gado Badzere	Gado Badzere	Nora Besansky	Reidenbach	2009	S	F	173647432	57.1	ERS224433	5.747000000000001	14.442
AN0038-C	CM0902263	CMgam	Cameroon	Gado Badzere	Gado Badzere	Nora Besansky	Reidenbach	2009	S	F	85810282	27.77	ERS224365	5.747000000000001	14.442
AN0039-C	CM0902265	CMgam	Cameroon	Gado Badzere	Gado Badzere	Nora Besansky	Reidenbach	2009	S	F	107993086	34.56	ERS224373	5.747000000000001	14.442
AN0040-C	CM0902266	CMgam	Cameroon	Gado Badzere	Gado Badzere	Nora Besansky	Reidenbach	2009	S	F	95815786	29.14	ERS224394	5.747000000000001	14.442
AN0041-C	CM0902267	CMgam	Cameroon	Gado Badzere	Gado Badzere	Nora Besansky	Reidenbach	2009	S	F	107959274	33.9	ERS224411	5.747000000000001	14.442
AN0042-C	CM0902268	CMgam	Cameroon	Gado Badzere	Gado Badzere	Nora Besansky	Reidenbach	2009	S	F	57724570	17.68	ERS224563	5.747000000000001	14.442
AN0043-C	CM0902269	CMgam	Cameroon	Gado Badzere	Gado Badzere	Nora Besansky	Reidenbach	2009	S	F	92058670	29.92	ERS224361	5.747000000000001	14.442
AN0044-C	CM0902273	CMgam	Cameroon	Gado Badzere	Gado Badzere	Nora Besansky	Reidenbach	2009	S	F	316803126	90.31	ERS224468	5.747000000000001	14.442
AN0045-C	CM0902274	CMgam	Cameroon	Gado Badzere	Gado Badzere	Nora Besansky	Reidenbach	2009	S	F	109020052	31.4	ERS224353	5.747000000000001	14.442
AN0046-C	CM0902275	CMgam	Cameroon	Gado Badzere	Gado Badzere	Nora Besansky	Reidenbach	2009	S	F	108925812	26.54	ERS224383	5.747000000000001	14.442
AN0047-C	CM0902277	CMgam	Cameroon	Gado Badzere	Gado Badzere	Nora Besansky	Reidenbach	2009	S	F	149476436	30.69	ERS224349	5.747000000000001	14.442
AN0048-C	CM0902278	CMgam	Cameroon	Gado Badzere	Gado Badzere	Nora Besansky	Reidenbach	2009	S	F	110298290	31.29	ERS224405	5.747000000000001	14.442
AN0049-C	CM0902279	CMgam	Cameroon	Gado Badzere	Gado Badzere	Nora Besansky	Reidenbach	2009	S	F	96346434	23.27	ERS224417	5.747000000000001	14.442
AN0050-C	CM0902280	CMgam	Cameroon	Gado Badzere	Gado Badzere	Nora Besansky	Reidenbach	2009	S	F	126842648	25.33	ERS224356	5.747000000000001	14.442
AN0051-C	CM0902281	CMgam	Cameroon	Gado Badzere	Gado Badzere	Nora Besansky	Reidenbach	2009	S	F	143607992	46.14	ERS224419	5.747000000000001	14.442
AN0053-C	CM0902283	CMgam	Cameroon	Gado Badzere	Gado Badzere	Nora Besansky	Reidenbach	2009	S	F	101732592	31.5	ERS224408	5.747000000000001	14.442
AN0054-C	CM0902284	CMgam	Cameroon	Gado Badzere	Gado Badzere	Nora Besansky	Reidenbach	2009	S	F	64904694	21.29	ERS224458	5.747000000000001	14.442
AN0055-C	CM0902299	CMgam	Cameroon	Gado Badzere	Gado Badzere	Nora Besansky	Reidenbach	2009	S	F	79231112	26.56	ERS224362	5.747000000000001	14.442
AN0056-C	CM0902300	CMgam	Cameroon	Gado Badzere	Gado Badzere	Nora Besansky	Reidenbach	2009	S	F	91865616	28.29	ERS224526	5.747000000000001	14.442
AN0057-C	CM0902305	CMgam	Cameroon	Gado Badzere	Gado Badzere	Nora Besansky	Reidenbach	2009	S	F	97671386	29.12	ERS224518	5.747000000000001	14.442
AN0058-C	CM0902306	CMgam	Cameroon	Gado Badzere	Gado Badzere	Nora Besansky	Reidenbach	2009	S	F	93272442	28.4	ERS224345	5.747000000000001	14.442
AN0059-C	CM0902308	CMgam	Cameroon	Gado Badzere	Gado Badzere	Nora Besansky	Reidenbach	2009	S	F	101248932	31.12	ERS224556	5.747000000000001	14.442
AN0060-C	CM0902309	CMgam	Cameroon	Gado Badzere	Gado Badzere	Nora Besansky	Reidenbach	2009	S	F	119789656	31.62	ERS224439	5.747000000000001	14.442
AN0085-C	CM0902128	CMgam	Cameroon	Gado Badzere	Gado Badzere	Nora Besansky	Reidenbach	2009	S	F	107768594	26.17	ERS224398	5.747000000000001	14.442
AN0086-C	CM0902131	CMgam	Cameroon	Gado Badzere	Gado Badzere	Nora Besansky	Reidenbach	2009	S	F	99594968	23.11	ERS224392	5.747000000000001	14.442
AN0087-C	CM0902133	CMgam	Cameroon	Gado Badzere	Gado Badzere	Nora Besansky	Reidenbach	2009	S	F	120699290	33.08	ERS224449	5.747000000000001	14.442
AN0088-C	CM0902156	CMgam	Cameroon	Gado Badzere	Gado Badzere	Nora Besansky	Reidenbach	2009	S	F	91114758	19.11	ERS224631	5.747000000000001	14.442
AN0089-C	CM0902157	CMgam	Cameroon	Gado Badzere	Gado Badzere	Nora Besansky	Reidenbach	2009	S	F	77550652	22.44	ERS224379	5.747000000000001	14.442
AN0090-C	CM0902158	CMgam	Cameroon	Gado Badzere	Gado Badzere	Nora Besansky	Reidenbach	2009	S	F	68172582	19.26	ERS224395	5.747000000000001	14.442
AN0091-C	CM0902159	CMgam	Cameroon	Gado Badzere	Gado Badzere	Nora Besansky	Reidenbach	2009	S	F	92701324	25.98	ERS224348	5.747000000000001	14.442
AN0092-C	CM0902161	CMgam	Cameroon	Gado Badzere	Gado Badzere	Nora Besansky	Reidenbach	2009	S	F	223100226	59.16	ERS224499	5.747000000000001	14.442
AN0093-C	CM0902162	CMgam	Cameroon	Gado Badzere	Gado Badzere	Nora Besansky	Reidenbach	2009	S	F	65334034	17.23	ERS224476	5.747000000000001	14.442
AN0094-C	CM0902163	CMgam	Cameroon	Gado Badzere	Gado Badzere	Nora Besansky	Reidenbach	2009	S	F	101685234	28.91	ERS224390	5.747000000000001	14.442
AN0095-C	CM0902164	CMgam	Cameroon	Gado Badzere	Gado Badzere	Nora Besansky	Reidenbach	2009	S	F	88181622	19.68	ERS224596	5.747000000000001	14.442
AN0096-C	CM0902166	CMgam	Cameroon	Gado Badzere	Gado Badzere	Nora Besansky	Reidenbach	2009	S	F	109742978	32.25	ERS224341	5.747000000000001	14.442
AN0097-C	CM0902172	CMgam	Cameroon	Gado Badzere	Gado Badzere	Nora Besansky	Reidenbach	2009	S	F	94576722	26.0	ERS224344	5.747000000000001	14.442
AN0098-C	CM0902174	CMgam	Cameroon	Gado Badzere	Gado Badzere	Nora Besansky	Reidenbach	2009	S	F	97030006	29.28	ERS224359	5.747000000000001	14.442
AN0099-C	CM0902206	CMgam	Cameroon	Gado Badzere	Gado Badzere	Nora Besansky	Reidenbach	2009	S	F	61941102	16.97	ERS224482	5.747000000000001	14.442
AN0100-C	CM0902207	CMgam	Cameroon	Gado Badzere	Gado Badzere	Nora Besansky	Reidenbach	2009	S	F	100675284	29.03	ERS224498	5.747000000000001	14.442
AN0101-C	CM0902229	CMgam	Cameroon	Gado Badzere	Gado Badzere	Nora Besansky	Reidenbach	2009	S	F	73183504	23.44	ERS224582	5.747000000000001	14.442
AN0102-C	CM0902232	CMgam	Cameroon	Gado Badzere	Gado Badzere	Nora Besansky	Reidenbach	2009	S	F	78843938	22.33	ERS224454	5.747000000000001	14.442
AN0103-C	CM0902244	CMgam	Cameroon	Gado Badzere	Gado Badzere	Nora Besansky	Reidenbach	2009	S	F	107002246	31.58	ERS224496	5.747000000000001	14.442
AN0104-C	CM0902301	CMgam	Cameroon	Gado Badzere	Gado Badzere	Nora Besansky	Reidenbach	2009	S	F	117495088	30.13	ERS224355	5.747000000000001	14.442
AN0105-C	CM0902302	CMgam	Cameroon	Gado Badzere	Gado Badzere	Nora Besansky	Reidenbach	2009	S	F	100244110	28.31	ERS224374	5.747000000000001	14.442
AN0106-C	CM0902303	CMgam	Cameroon	Gado Badzere	Gado Badzere	Nora Besansky	Reidenbach	2009	S	F	94162580	29.51	ERS224358	5.747000000000001	14.442
AN0107-C	CM0902304	CMgam	Cameroon	Gado Badzere	Gado Badzere	Nora Besansky	Reidenbach	2009	S	F	103464324	31.36	ERS224401	5.747000000000001	14.442
AN0108-C	CM0902307	CMgam	Cameroon	Gado Badzere	Gado Badzere	Nora Besansky	Reidenbach	2009	S	F	62074228	18.52	ERS224473	5.747000000000001	14.442
AN0109-C	CM0902331	CMgam	Cameroon	Gado Badzere	Gado Badzere	Nora Besansky	Reidenbach	2009	S	F	81400742	23.33	ERS224424	5.747000000000001	14.442
AN0111-C	CM0902342	CMgam	Cameroon	Gado Badzere	Gado Badzere	Nora Besansky	Reidenbach	2009	S	F	132022452	34.89	ERS224608	5.747000000000001	14.442
AN0112-C	CM0902343	CMgam	Cameroon	Gado Badzere	Gado Badzere	Nora Besansky	Reidenbach	2009	S	F	70978438	18.17	ERS224568	5.747000000000001	14.442
AN0113-C	CM0902354	CMgam	Cameroon	Gado Badzere	Gado Badzere	Nora Besansky	Reidenbach	2009	S	F	76503142	22.95	ERS224497	5.747000000000001	14.442
AN0114-C	CM0902357	CMgam	Cameroon	Gado Badzere	Gado Badzere	Nora Besansky	Reidenbach	2009	S	F	64863192	18.86	ERS224452	5.747000000000001	14.442
AN0115-C	CM0902358	CMgam	Cameroon	Gado Badzere	Gado Badzere	Nora Besansky	Reidenbach	2009	S	F	96882660	29.8	ERS224507	5.747000000000001	14.442
AN0117-C	CM0902364	CMgam	Cameroon	Gado Badzere	Gado Badzere	Nora Besansky	Reidenbach	2009	S	F	98010584	30.37	ERS224569	5.747000000000001	14.442
AN0118-C	CM0902365	CMgam	Cameroon	Gado Badzere	Gado Badzere	Nora Besansky	Reidenbach	2009	S	F	97889992	28.16	ERS224533	5.747000000000001	14.442
AN0119-C	CM0902366	CMgam	Cameroon	Gado Badzere	Gado Badzere	Nora Besansky	Reidenbach	2009	S	F	93031616	27.24	ERS224548	5.747000000000001	14.442
AN0120-C	CM0902372	CMgam	Cameroon	Gado Badzere	Gado Badzere	Nora Besansky	Reidenbach	2009	S	F	103235040	29.91	ERS224481	5.747000000000001	14.442
AN0121-C	CM0902373	CMgam	Cameroon	Gado Badzere	Gado Badzere	Nora Besansky	Reidenbach	2009	S	F	101529336	24.17	ERS224542	5.747000000000001	14.442
AN0061-C	CM0901968	CMgam	Cameroon	Zembe Borongo	Zembe Borongo	Nora Besansky	Reidenbach	2009	S	F	106280342	35.4	ERS224594	5.747000000000001	14.442
AN0062-C	CM0901969	CMgam	Cameroon	Zembe Borongo	Zembe Borongo	Nora Besansky	Reidenbach	2009	S	F	173480974	54.51	ERS224465	5.747000000000001	14.442
AN0063-C	CM0901970	CMgam	Cameroon	Zembe Borongo	Zembe Borongo	Nora Besansky	Reidenbach	2009	S	F	81125852	23.02	ERS224515	5.747000000000001	14.442
AN0064-C	CM0901971	CMgam	Cameroon	Zembe Borongo	Zembe Borongo	Nora Besansky	Reidenbach	2009	S	F	78996928	24.79	ERS224618	5.747000000000001	14.442
AN0065-C	CM0901974	CMgam	Cameroon	Zembe Borongo	Zembe Borongo	Nora Besansky	Reidenbach	2009	S	F	83309844	27.07	ERS224534	5.747000000000001	14.442
AN0066-C	CM0901975	CMgam	Cameroon	Zembe Borongo	Zembe Borongo	Nora Besansky	Reidenbach	2009	S	F	78249078	22.29	ERS224389	5.747000000000001	14.442
AN0067-C	CM0902002	CMgam	Cameroon	Zembe Borongo	Zembe Borongo	Nora Besansky	Reidenbach	2009	S	F	81435170	26.39	ERS224552	5.747000000000001	14.442
AN0068-C	CM0902006	CMgam	Cameroon	Zembe Borongo	Zembe Borongo	Nora Besansky	Reidenbach	2009	S	F	94130260	29.18	ERS224512	5.747000000000001	14.442
AN0069-C	CM0902007	CMgam	Cameroon	Zembe Borongo	Zembe Borongo	Nora Besansky	Reidenbach	2009	S	F	83144432	22.91	ERS224570	5.747000000000001	14.442
AN0070-C	CM0902023	CMgam	Cameroon	Zembe Borongo	Zembe Borongo	Nora Besansky	Reidenbach	2009	S	F	101521952	33.17	ERS224587	5.747000000000001	14.442
AN0071-C	CM0902025	CMgam	Cameroon	Zembe Borongo	Zembe Borongo	Nora Besansky	Reidenbach	2009	S	F	145887174	45.08	ERS224484	5.747000000000001	14.442
AN0072-C	CM0902028	CMgam	Cameroon	Zembe Borongo	Zembe Borongo	Nora Besansky	Reidenbach	2009	S	F	83243882	27.45	ERS224659	5.747000000000001	14.442
AN0073-C	CM0902029	CMgam	Cameroon	Zembe Borongo	Zembe Borongo	Nora Besansky	Reidenbach	2009	S	F	60073152	19.81	ERS224443	5.747000000000001	14.442
AN0074-C	CM0902030	CMgam	Cameroon	Zembe Borongo	Zembe Borongo	Nora Besansky	Reidenbach	2009	S	F	167701046	49.36	ERS224428	5.747000000000001	14.442
AN0075-C	CM0902031	CMgam	Cameroon	Zembe Borongo	Zembe Borongo	Nora Besansky	Reidenbach	2009	S	F	86495724	28.32	ERS224549	5.747000000000001	14.442
AN0076-C	CM0902072	CMgam	Cameroon	Zembe Borongo	Zembe Borongo	Nora Besansky	Reidenbach	2009	S	F	78777946	22.74	ERS224436	5.747000000000001	14.442
AN0077-C	CM0902073	CMgam	Cameroon	Zembe Borongo	Zembe Borongo	Nora Besansky	Reidenbach	2009	S	F	85829518	26.89	ERS224616	5.747000000000001	14.442
AN0079-C	CM0902077	CMgam	Cameroon	Zembe Borongo	Zembe Borongo	Nora Besansky	Reidenbach	2009	S	F	108170328	29.0	ERS224471	5.747000000000001	14.442
AN0080-C	CM0902078	CMgam	Cameroon	Zembe Borongo	Zembe Borongo	Nora Besansky	Reidenbach	2009	S	F	79579710	20.83	ERS224366	5.747000000000001	14.442
AN0081-C	CM0902079	CMgam	Cameroon	Zembe Borongo	Zembe Borongo	Nora Besansky	Reidenbach	2009	S	F	129284128	36.22	ERS224483	5.747000000000001	14.442
AN0082-C	CM0902080	CMgam	Cameroon	Zembe Borongo	Zembe Borongo	Nora Besansky	Reidenbach	2009	S	F	84807116	24.14	ERS224455	5.747000000000001	14.442
AN0083-C	CM0902081	CMgam	Cameroon	Zembe Borongo	Zembe Borongo	Nora Besansky	Reidenbach	2009	S	F	91114140	23.8	ERS224368	5.747000000000001	14.442
AN0084-C	CM0902082	CMgam	Cameroon	Zembe Borongo	Zembe Borongo	Nora Besansky	Reidenbach	2009	S	F	101344664	30.52	ERS224492	5.747000000000001	14.442
AN0222-C	CM0901912	CMgam	Cameroon	Daiguene	Daiguene	Nora Besansky	Reidenbach	2009	S	M	115117576	35.0	ERS224525	4.777	13.844
AN0223-C	CM0901913	CMgam	Cameroon	Daiguene	Daiguene	Nora Besansky	Reidenbach	2009	S	M	82311922	25.31	ERS224654	4.777	13.844
AN0224-C	CM0901914	CMgam	Cameroon	Daiguene	Daiguene	Nora Besansky	Reidenbach	2009	S	M	96621096	30.69	ERS224655	4.777	13.844
AN0225-C	CM0901915	CMgam	Cameroon	Daiguene	Daiguene	Nora Besansky	Reidenbach	2009	S	M	83559574	26.22	ERS224516	4.777	13.844
AN0226-C	CM0901916	CMgam	Cameroon	Daiguene	Daiguene	Nora Besansky	Reidenbach	2009	S	M	96775344	30.13	ERS224638	4.777	13.844
AN0227-C	CM0901917	CMgam	Cameroon	Daiguene	Daiguene	Nora Besansky	Reidenbach	2009	S	M	89958382	29.14	ERS224560	4.777	13.844
AN0228-C	CM0901918	CMgam	Cameroon	Daiguene	Daiguene	Nora Besansky	Reidenbach	2009	S	M	124902302	37.22	ERS224839	4.777	13.844
AN0229-C	CM0901919	CMgam	Cameroon	Daiguene	Daiguene	Nora Besansky	Reidenbach	2009	S	M	92128668	28.53	ERS224523	4.777	13.844
AN0230-C	CM0901950	CMgam	Cameroon	Daiguene	Daiguene	Nora Besansky	Reidenbach	2009	S	M	109265172	33.0	ERS224619	4.777	13.844
AN0231-C	CM0901951	CMgam	Cameroon	Daiguene	Daiguene	Nora Besansky	Reidenbach	2009	S	M	92911956	29.38	ERS224622	4.777	13.844
AN0232-C	CM0901952	CMgam	Cameroon	Daiguene	Daiguene	Nora Besansky	Reidenbach	2009	S	M	102423504	32.26	ERS224607	4.777	13.844
AN0233-C	CM0901953	CMgam	Cameroon	Daiguene	Daiguene	Nora Besansky	Reidenbach	2009	S	M	96046508	29.46	ERS224652	4.777	13.844
AN0234-C	CM0901954	CMgam	Cameroon	Daiguene	Daiguene	Nora Besansky	Reidenbach	2009	S	M	90402838	28.82	ERS224571	4.777	13.844
AN0235-C	CM0901955	CMgam	Cameroon	Daiguene	Daiguene	Nora Besansky	Reidenbach	2009	S	M	95089594	29.88	ERS224605	4.777	13.844
AN0236-C	CM0901956	CMgam	Cameroon	Daiguene	Daiguene	Nora Besansky	Reidenbach	2009	S	M	104740628	31.87	ERS224658	4.777	13.844
AN0237-C	CM0901857	CMgam	Cameroon	Daiguene	Daiguene	Nora Besansky	Reidenbach	2009	S	F	93969614	21.95	ERS224564	4.777	13.844
AN0238-C	CM0901858	CMgam	Cameroon	Daiguene	Daiguene	Nora Besansky	Reidenbach	2009	S	F	194858264	55.46	ERS224423	4.777	13.844
AN0239-C	CM0901859	CMgam	Cameroon	Daiguene	Daiguene	Nora Besansky	Reidenbach	2009	S	F	138588730	34.25	ERS224487	4.777	13.844
AN0240-C	CM0901864	CMgam	Cameroon	Daiguene	Daiguene	Nora Besansky	Reidenbach	2009	S	F	85680756	26.19	ERS224524	4.777	13.844
AN0241-C	CM0901865	CMgam	Cameroon	Daiguene	Daiguene	Nora Besansky	Reidenbach	2009	S	F	111018776	33.15	ERS224547	4.777	13.844
AN0242-C	CM0901866	CMgam	Cameroon	Daiguene	Daiguene	Nora Besansky	Reidenbach	2009	S	F	91504272	30.52	ERS224414	4.777	13.844
AN0243-C	CM0901867	CMgam	Cameroon	Daiguene	Daiguene	Nora Besansky	Reidenbach	2009	S	F	48287458	15.73	ERS224466	4.777	13.844
AN0244-C	CM0901868	CMgam	Cameroon	Daiguene	Daiguene	Nora Besansky	Reidenbach	2009	S	F	99985820	28.31	ERS224601	4.777	13.844
AN0245-C	CM0901872	CMgam	Cameroon	Daiguene	Daiguene	Nora Besansky	Reidenbach	2009	S	F	109067028	32.4	ERS224511	4.777	13.844
AN0246-C	CM0901873	CMgam	Cameroon	Daiguene	Daiguene	Nora Besansky	Reidenbach	2009	S	F	363625902	59.88	ERS224451	4.777	13.844
AN0247-C	CM0901878	CMgam	Cameroon	Daiguene	Daiguene	Nora Besansky	Reidenbach	2009	S	F	122372634	35.04	ERS224388	4.777	13.844
AN0248-C	CM0901880	CMgam	Cameroon	Daiguene	Daiguene	Nora Besansky	Reidenbach	2009	S	F	111124940	29.43	ERS224367	4.777	13.844
AN0250-C	CM0901882	CMgam	Cameroon	Daiguene	Daiguene	Nora Besansky	Reidenbach	2009	S	F	143553368	40.82	ERS224505	4.777	13.844
AN0251-C	CM0901883	CMgam	Cameroon	Daiguene	Daiguene	Nora Besansky	Reidenbach	2009	S	F	105790666	29.77	ERS224397	4.777	13.844
AN0252-C	CM0901885	CMgam	Cameroon	Daiguene	Daiguene	Nora Besansky	Reidenbach	2009	S	F	76353190	21.88	ERS224369	4.777	13.844
AN0253-C	CM0901886	CMgam	Cameroon	Daiguene	Daiguene	Nora Besansky	Reidenbach	2009	S	F	269078012	60.46	ERS224472	4.777	13.844
AN0254-C	CM0901887	CMgam	Cameroon	Daiguene	Daiguene	Nora Besansky	Reidenbach	2009	S	F	275992754	80.42	ERS224421	4.777	13.844
AN0255-C	CM0901888	CMgam	Cameroon	Daiguene	Daiguene	Nora Besansky	Reidenbach	2009	S	F	120842982	37.97	ERS224363	4.777	13.844
AN0256-C	CM0901889	CMgam	Cameroon	Daiguene	Daiguene	Nora Besansky	Reidenbach	2009	S	F	106010806	32.89	ERS224336	4.777	13.844
AN0258-C	CM0901891	CMgam	Cameroon	Daiguene	Daiguene	Nora Besansky	Reidenbach	2009	S	F	108194254	36.0	ERS224399	4.777	13.844
AN0259-C	CM0901892	CMgam	Cameroon	Daiguene	Daiguene	Nora Besansky	Reidenbach	2009	S	F	91510100	29.03	ERS224639	4.777	13.844
AN0260-C	CM0901893	CMgam	Cameroon	Daiguene	Daiguene	Nora Besansky	Reidenbach	2009	S	F	88705908	30.1	ERS224372	4.777	13.844
AN0261-C	CM0901894	CMgam	Cameroon	Daiguene	Daiguene	Nora Besansky	Reidenbach	2009	S	F	92631202	27.71	ERS224537	4.777	13.844
AN0262-C	CM0901895	CMgam	Cameroon	Daiguene	Daiguene	Nora Besansky	Reidenbach	2009	S	F	96029012	32.07	ERS224387	4.777	13.844
AN0263-C	CM0901896	CMgam	Cameroon	Daiguene	Daiguene	Nora Besansky	Reidenbach	2009	S	F	110912136	35.16	ERS224540	4.777	13.844
AN0264-C	CM0901897	CMgam	Cameroon	Daiguene	Daiguene	Nora Besansky	Reidenbach	2009	S	F	103695152	29.93	ERS224360	4.777	13.844
AN0265-C	CM0901898	CMgam	Cameroon	Daiguene	Daiguene	Nora Besansky	Reidenbach	2009	S	F	212631298	67.37	ERS224469	4.777	13.844
AN0266-C	CM0901899	CMgam	Cameroon	Daiguene	Daiguene	Nora Besansky	Reidenbach	2009	S	F	116785434	36.3	ERS224418	4.777	13.844
AN0267-C	CM0901901	CMgam	Cameroon	Daiguene	Daiguene	Nora Besansky	Reidenbach	2009	S	F	106209768	33.31	ERS224611	4.777	13.844
AN0268-C	CM0901902	CMgam	Cameroon	Daiguene	Daiguene	Nora Besansky	Reidenbach	2009	S	F	81896922	26.78	ERS224581	4.777	13.844
AN0269-C	CM0901903	CMgam	Cameroon	Daiguene	Daiguene	Nora Besansky	Reidenbach	2009	S	F	84638922	27.78	ERS224541	4.777	13.844
AN0270-C	CM0901905	CMgam	Cameroon	Daiguene	Daiguene	Nora Besansky	Reidenbach	2009	S	F	94988852	32.14	ERS224382	4.777	13.844
AN0271-C	CM0901906	CMgam	Cameroon	Daiguene	Daiguene	Nora Besansky	Reidenbach	2009	S	F	49195434	13.73	ERS224434	4.777	13.844
AN0272-C	CM0901937	CMgam	Cameroon	Daiguene	Daiguene	Nora Besansky	Reidenbach	2009	S	F	138990628	39.46	ERS224378	4.777	13.844
AN0275-C	CM0901940	CMgam	Cameroon	Daiguene	Daiguene	Nora Besansky	Reidenbach	2009	S	F	387041620	98.48	ERS224475	4.777	13.844
AN0276-C	CM0901941	CMgam	Cameroon	Daiguene	Daiguene	Nora Besansky	Reidenbach	2009	S	F	94805076	31.22	ERS224335	4.777	13.844
AN0277-C	CM0901942	CMgam	Cameroon	Daiguene	Daiguene	Nora Besansky	Reidenbach	2009	S	F	104110286	28.83	ERS224354	4.777	13.844
AN0278-C	CM0901943	CMgam	Cameroon	Daiguene	Daiguene	Nora Besansky	Reidenbach	2009	S	F	89599382	23.58	ERS224521	4.777	13.844
AN0279-C	CM0901944	CMgam	Cameroon	Daiguene	Daiguene	Nora Besansky	Reidenbach	2009	S	F	85906908	26.18	ERS224406	4.777	13.844
AN0280-C	CM0901181	CMgam	Cameroon	Daiguene	Daiguene	Nora Besansky	Reidenbach	2009	S	F	92083734	29.16	ERS224666	4.777	13.844
AN0281-C	CM0901182	CMgam	Cameroon	Daiguene	Daiguene	Nora Besansky	Reidenbach	2009	S	F	100491206	31.37	ERS224842	4.777	13.844
AN0282-C	CM0901183	CMgam	Cameroon	Daiguene	Daiguene	Nora Besansky	Reidenbach	2009	S	F	123967526	40.13	ERS224843	4.777	13.844
AN0283-C	CM0901191	CMgam	Cameroon	Daiguene	Daiguene	Nora Besansky	Reidenbach	2009	S	F	98397514	31.78	ERS224598	4.777	13.844
AN0284-C	CM0901193	CMgam	Cameroon	Daiguene	Daiguene	Nora Besansky	Reidenbach	2009	S	F	85120060	27.97	ERS224662	4.777	13.844
AN0285-C	CM0901201	CMgam	Cameroon	Daiguene	Daiguene	Nora Besansky	Reidenbach	2009	S	F	112783648	35.98	ERS224589	4.777	13.844
AN0286-C	CM0901214	CMgam	Cameroon	Daiguene	Daiguene	Nora Besansky	Reidenbach	2009	S	F	92860322	29.52	ERS224627	4.777	13.844
AN0287-C	CM0901239	CMgam	Cameroon	Daiguene	Daiguene	Nora Besansky	Reidenbach	2009	S	F	102516016	33.4	ERS224647	4.777	13.844
AN0288-C	CM0901240	CMgam	Cameroon	Daiguene	Daiguene	Nora Besansky	Reidenbach	2009	S	F	109027468	36.05	ERS224612	4.777	13.844
AN0289-C	CM0901241	CMgam	Cameroon	Daiguene	Daiguene	Nora Besansky	Reidenbach	2009	S	F	177196650	55.65	ERS224840	4.777	13.844
AN0290-C	CM0901242	CMgam	Cameroon	Daiguene	Daiguene	Nora Besansky	Reidenbach	2009	S	F	100404510	32.54	ERS224621	4.777	13.844
AN0291-C	CM0901243	CMgam	Cameroon	Daiguene	Daiguene	Nora Besansky	Reidenbach	2009	S	F	102912534	33.44	ERS224613	4.777	13.844
AN0292-C	CM0901244	CMgam	Cameroon	Daiguene	Daiguene	Nora Besansky	Reidenbach	2009	S	F	97196082	31.54	ERS224841	4.777	13.844
AN0293-C	CM0901245	CMgam	Cameroon	Daiguene	Daiguene	Nora Besansky	Reidenbach	2009	S	F	99946840	32.63	ERS224668	4.777	13.844
AN0294-C	CM0901280	CMgam	Cameroon	Daiguene	Daiguene	Nora Besansky	Reidenbach	2009	S	F	96727098	31.57	ERS224632	4.777	13.844
AN0295-C	CM0901281	CMgam	Cameroon	Daiguene	Daiguene	Nora Besansky	Reidenbach	2009	S	F	137394740	43.51	ERS224844	4.777	13.844
AN0296-C	CM0901284	CMgam	Cameroon	Daiguene	Daiguene	Nora Besansky	Reidenbach	2009	S	F	118821084	37.68	ERS224588	4.777	13.844
AN0297-C	CM0901285	CMgam	Cameroon	Daiguene	Daiguene	Nora Besansky	Reidenbach	2009	S	F	74600288	24.22	ERS224846	4.777	13.844
AN0298-C	CM0901286	CMgam	Cameroon	Daiguene	Daiguene	Nora Besansky	Reidenbach	2009	S	F	96770970	32.35	ERS224625	4.777	13.844
AN0299-C	CM0901287	CMgam	Cameroon	Daiguene	Daiguene	Nora Besansky	Reidenbach	2009	S	F	105055282	34.59	ERS224633	4.777	13.844
AN0300-C	CM0901324	CMgam	Cameroon	Daiguene	Daiguene	Nora Besansky	Reidenbach	2009	S	F	103888884	33.36	ERS224848	4.777	13.844
AN0301-C	CM0901325	CMgam	Cameroon	Daiguene	Daiguene	Nora Besansky	Reidenbach	2009	S	F	75306374	24.38	ERS224669	4.777	13.844
AN0302-C	CM0901388	CMgam	Cameroon	Daiguene	Daiguene	Nora Besansky	Reidenbach	2009	S	F	406650914	110.5	ERS224456	4.777	13.844
AN0303-C	CM0901395	CMgam	Cameroon	Daiguene	Daiguene	Nora Besansky	Reidenbach	2009	S	F	94433846	23.43	ERS224554	4.777	13.844
AN0304-C	CM0901396	CMgam	Cameroon	Daiguene	Daiguene	Nora Besansky	Reidenbach	2009	S	F	79648584	20.92	ERS224420	4.777	13.844
AN0305-C	CM0901397	CMgam	Cameroon	Daiguene	Daiguene	Nora Besansky	Reidenbach	2009	S	F	59413818	16.08	ERS224445	4.777	13.844
AN0306-C	CM0901398	CMgam	Cameroon	Daiguene	Daiguene	Nora Besansky	Reidenbach	2009	S	F	137851462	33.07	ERS224491	4.777	13.844
AN0307-C	CM0901399	CMgam	Cameroon	Daiguene	Daiguene	Nora Besansky	Reidenbach	2009	S	F	185276224	43.08	ERS224474	4.777	13.844
AN0308-C	CM0901400	CMgam	Cameroon	Daiguene	Daiguene	Nora Besansky	Reidenbach	2009	S	F	158095224	50.05	ERS224845	4.777	13.844
AN0309-C	CM0901403	CMgam	Cameroon	Daiguene	Daiguene	Nora Besansky	Reidenbach	2009	S	F	112568806	37.16	ERS224664	4.777	13.844
AN0310-C	CM0901404	CMgam	Cameroon	Daiguene	Daiguene	Nora Besansky	Reidenbach	2009	S	F	102873078	33.37	ERS224643	4.777	13.844
AN0311-C	CM0901405	CMgam	Cameroon	Daiguene	Daiguene	Nora Besansky	Reidenbach	2009	S	F	126488084	40.2	ERS224847	4.777	13.844
AN0312-C	CM0901407	CMgam	Cameroon	Daiguene	Daiguene	Nora Besansky	Reidenbach	2009	S	F	121451486	38.16	ERS224849	4.777	13.844
AN0313-C	CM0901410	CMgam	Cameroon	Daiguene	Daiguene	Nora Besansky	Reidenbach	2009	S	F	106838052	22.05	ERS224444	4.777	13.844
AN0314-C	CM0901412	CMgam	Cameroon	Daiguene	Daiguene	Nora Besansky	Reidenbach	2009	S	F	95489664	32.03	ERS224650	4.777	13.844
AN0315-C	CM0901413	CMgam	Cameroon	Daiguene	Daiguene	Nora Besansky	Reidenbach	2009	S	F	118799132	36.95	ERS224850	4.777	13.844
AN0316-C	CM0901414	CMgam	Cameroon	Daiguene	Daiguene	Nora Besansky	Reidenbach	2009	S	F	92114554	20.06	ERS224509	4.777	13.844
AN0317-C	CM0901860	CMgam	Cameroon	Daiguene	Daiguene	Nora Besansky	Reidenbach	2009	S	F	82323786	22.28	ERS224531	4.777	13.844
AN0318-C	CM0901861	CMgam	Cameroon	Daiguene	Daiguene	Nora Besansky	Reidenbach	2009	S	F	114002114	29.33	ERS224460	4.777	13.844
AN0319-C	CM0901862	CMgam	Cameroon	Daiguene	Daiguene	Nora Besansky	Reidenbach	2009	S	F	154049184	38.74	ERS224490	4.777	13.844
AN0320-C	CM0901863	CMgam	Cameroon	Daiguene	Daiguene	Nora Besansky	Reidenbach	2009	S	F	68847140	16.32	ERS224480	4.777	13.844
AN0321-C	CM0901871	CMgam	Cameroon	Daiguene	Daiguene	Nora Besansky	Reidenbach	2009	S	F	87312942	23.81	ERS224580	4.777	13.844
AP0002-C	64	FRgam	France	Mayotte	Combani	Igor Sharakhov	Igor Sharakhov	2011	S	F	147552040	44.72	ERS156409	-12.778704	45.142913
AP0008-C	61	FRgam	France	Mayotte	Combani	Igor Sharakhov	Igor Sharakhov	2011	S	F	68608372	22.33	ERS156417	-12.778704	45.142913
AP0009-C	62	FRgam	France	Mayotte	Combani	Igor Sharakhov	Igor Sharakhov	2011	S	M	88817610	27.2	ERS156402	-12.778704	45.142913
AP0010-C	63	FRgam	France	Mayotte	Combani	Igor Sharakhov	Igor Sharakhov	2011	S	M	145581244	43.85	ERS156422	-12.778704	45.142913
AP0011-C	65	FRgam	France	Mayotte	Combani	Igor Sharakhov	Igor Sharakhov	2011	S	M	70840668	21.85	ERS156420	-12.778704	45.142913
AP0005-C	38	FRgam	France	Mayotte	Bouyouni	Igor Sharakhov	Igor Sharakhov	2011	S	F	86833234	29.5	ERS224326	-12.737813000000001	45.141696
AP0006-C	77	FRgam	France	Mayotte	Mtsanga Charifou	Igor Sharakhov	Igor Sharakhov	2011	S	F	105364662	34.09	ERS224271	-12.990662	45.155673
AP0017-C	81	FRgam	France	Mayotte	Mtsanga Charifou	Igor Sharakhov	Igor Sharakhov	2011	S	F	116223318	37.24	ERS224242	-12.990662	45.155673
AP0018-C	85	FRgam	France	Mayotte	Mtsanga Charifou	Igor Sharakhov	Igor Sharakhov	2011	S	M	116599026	32.8	ERS156401	-12.990662	45.155673
AP0019-C	88	FRgam	France	Mayotte	Mtsanga Charifou	Igor Sharakhov	Igor Sharakhov	2011	S	M	81935308	25.24	ERS156396	-12.990662	45.155673
AP0020-C	78	FRgam	France	Mayotte	Mtsanga Charifou	Igor Sharakhov	Igor Sharakhov	2011	S	M	61029514	19.33	ERS156400	-12.990662	45.155673
AP0023-C	79	FRgam	France	Mayotte	Mtsanga Charifou	Igor Sharakhov	Igor Sharakhov	2011	S	F	101114962	33.48	ERS224291	-12.990662	45.155673
AP0031-C	80	FRgam	France	Mayotte	Mtsanga Charifou	Igor Sharakhov	Igor Sharakhov	2011	S	M	64061978	20.55	ERS156415	-12.990662	45.155673
AP0032-C	89	FRgam	France	Mayotte	Mtsanga Charifou	Igor Sharakhov	Igor Sharakhov	2011	S	M	70702354	21.85	ERS156421	-12.990662	45.155673
AP0007-C	60	FRgam	France	Mayotte	Mtsamboro Forest Reserve	Igor Sharakhov	Igor Sharakhov	2011	S	F	134608084	42.38	ERS156390	-12.70271	45.081091
AP0014-C	72	FRgam	France	Mayotte	Mont Benara	Igor Sharakhov	Igor Sharakhov	2011	S	M	114022478	31.77	ERS224642	-12.857000000000001	45.155181
AP0030-C	76	FRgam	France	Mayotte	Mont Benara	Igor Sharakhov	Igor Sharakhov	2011	S	F	110168332	36.86	ERS224278	-12.857000000000001	45.155181
AP0021-C	92	FRgam	France	Mayotte	Karihani Lake	Igor Sharakhov	Igor Sharakhov	2011	S	F	128535274	40.62	ERS156393	-12.796525	45.121722
AP0022-C	94	FRgam	France	Mayotte	Karihani Lake	Igor Sharakhov	Igor Sharakhov	2011	S	F	114675666	35.08	ERS224262	-12.796525	45.121722
AP0033-C	95	FRgam	France	Mayotte	Karihani Lake	Igor Sharakhov	Igor Sharakhov	2011	S	F	87748418	28.4	ERS224324	-12.796525	45.121722
AP0024-C	98	FRgam	France	Mayotte	Sada	Igor Sharakhov	Igor Sharakhov	2011	S	F	73494538	21.91	ERS156403	-12.852147	45.103891
AP0025-C	100	FRgam	France	Mayotte	Sada	Igor Sharakhov	Igor Sharakhov	2011	S	M	97442600	28.05	ERS156424	-12.852147	45.103891
AP0034-C	97	FRgam	France	Mayotte	Sada	Igor Sharakhov	Igor Sharakhov	2011	S	M	148442774	41.31	ERS156410	-12.852147	45.103891
AP0035-C	99	FRgam	France	Mayotte	Sada	Igor Sharakhov	Igor Sharakhov	2011	S	M	95319410	28.49	ERS156414	-12.852147	45.103891
AQ0001-C	1C58.5	GQgam	Equatorial Guinea	Bioko	Bioko	Igor Sharakhov	Igor Sharakhov	2002	S	F	111356542	36.57	ERS156391	3.7	8.7
AQ0002-C	1C58.6	GQgam	Equatorial Guinea	Bioko	Bioko	Igor Sharakhov	Igor Sharakhov	2002	S	F	135374866	43.08	ERS156392	3.7	8.7
AQ0004-C	C58.1	GQgam	Equatorial Guinea	Bioko	Bioko	Igor Sharakhov	Igor Sharakhov	2002	S	F	111968426	35.49	ERS156395	3.7	8.7
AQ0005-C	C58.2	GQgam	Equatorial Guinea	Bioko	Bioko	Igor Sharakhov	Igor Sharakhov	2002	S	F	119463054	39.08	ERS156394	3.7	8.7
AQ0011-C	TL58.6	GQgam	Equatorial Guinea	Bioko	Bioko	Igor Sharakhov	Igor Sharakhov	2002	S	F	75222968	24.7	ERS156405	3.7	8.7
AQ0012-C	TL58.1	GQgam	Equatorial Guinea	Bioko	Bioko	Igor Sharakhov	Igor Sharakhov	2002	S	F	112175226	36.27	ERS156407	3.7	8.7
AQ0013-C	TL58.4	GQgam	Equatorial Guinea	Bioko	Bioko	Igor Sharakhov	Igor Sharakhov	2002	S	F	118000462	37.93	ERS156423	3.7	8.7
AQ0014-C	TL9.1	GQgam	Equatorial Guinea	Bioko	Bioko	Igor Sharakhov	Igor Sharakhov	2002	S	F	96324592	31.07	ERS156416	3.7	8.7
AQ0015-C	TL9.2	GQgam	Equatorial Guinea	Bioko	Bioko	Igor Sharakhov	Igor Sharakhov	2002	S	F	134396680	41.6	ERS156398	3.7	8.7
AR0001-C	LUA001	AOcol	Angola	Luanda	Luanda	Joao Pinto	Joao Pinto	2009	M	F	113692568	34.63	ERS224790	-8.821	13.291
AR0007-C	LUA007	AOcol	Angola	Luanda	Luanda	Joao Pinto	Joao Pinto	2009	M	F	99082110	31.48	ERS224256	-8.821	13.291
AR0008-C	LUA008	AOcol	Angola	Luanda	Luanda	Joao Pinto	Joao Pinto	2009	M	F	91490260	29.21	ERS224129	-8.821	13.291
AR0009-C	LUA009	AOcol	Angola	Luanda	Luanda	Joao Pinto	Joao Pinto	2009	M	F	105932994	33.27	ERS224325	-8.821	13.291
AR0010-C	LUA010	AOcol	Angola	Luanda	Luanda	Joao Pinto	Joao Pinto	2009	M	F	115066732	37.74	ERS224099	-8.821	13.291
AR0011-C	LUA011	AOcol	Angola	Luanda	Luanda	Joao Pinto	Joao Pinto	2009	M	F	105048076	31.87	ERS224318	-8.821	13.291
AR0012-C	LUA012	AOcol	Angola	Luanda	Luanda	Joao Pinto	Joao Pinto	2009	M	F	105096046	35.0	ERS224230	-8.821	13.291
AR0013-C	LUA013	AOcol	Angola	Luanda	Luanda	Joao Pinto	Joao Pinto	2009	M	F	82229076	26.03	ERS224323	-8.821	13.291
AR0014-C	LUA014	AOcol	Angola	Luanda	Luanda	Joao Pinto	Joao Pinto	2009	M	F	104423686	32.76	ERS224282	-8.821	13.291
AR0015-C	LUA015	AOcol	Angola	Luanda	Luanda	Joao Pinto	Joao Pinto	2009	M	F	89544974	29.3	ERS224131	-8.821	13.291
AR0016-C	LUA016	AOcol	Angola	Luanda	Luanda	Joao Pinto	Joao Pinto	2009	M	F	82045122	25.74	ERS224127	-8.821	13.291
AR0017-C	LUA017	AOcol	Angola	Luanda	Luanda	Joao Pinto	Joao Pinto	2009	M	F	88461946	27.97	ERS224124	-8.821	13.291
AR0018-C	LUA018	AOcol	Angola	Luanda	Luanda	Joao Pinto	Joao Pinto	2009	M	F	39967272	12.87	ERS224234	-8.821	13.291
AR0019-C	LUA019	AOcol	Angola	Luanda	Luanda	Joao Pinto	Joao Pinto	2009	M	F	92841496	30.47	ERS224138	-8.821	13.291
AR0020-C	LUA020	AOcol	Angola	Luanda	Luanda	Joao Pinto	Joao Pinto	2009	M	F	89507990	27.64	ERS224267	-8.821	13.291
AR0021-C	LUA021	AOcol	Angola	Luanda	Luanda	Joao Pinto	Joao Pinto	2009	M	F	62409564	19.44	ERS224126	-8.821	13.291
AR0022-C	LUA022	AOcol	Angola	Luanda	Luanda	Joao Pinto	Joao Pinto	2009	M	F	94378862	29.11	ERS224289	-8.821	13.291
AR0023-C	LUA023	AOcol	Angola	Luanda	Luanda	Joao Pinto	Joao Pinto	2009	M	F	94617032	29.16	ERS224251	-8.821	13.291
AR0024-C	LUA024	AOcol	Angola	Luanda	Luanda	Joao Pinto	Joao Pinto	2009	M	F	99928404	29.92	ERS224280	-8.821	13.291
AR0026-C	LUA026	AOcol	Angola	Luanda	Luanda	Joao Pinto	Joao Pinto	2009	M	F	100980310	30.44	ERS254305	-8.821	13.291
AR0027-C	LUA027	AOcol	Angola	Luanda	Luanda	Joao Pinto	Joao Pinto	2009	M	F	98051838	29.99	ERS224329	-8.821	13.291
AR0034-C	LUA034	AOcol	Angola	Luanda	Luanda	Joao Pinto	Joao Pinto	2009	M	F	71622878	22.72	ERS224145	-8.821	13.291
AR0035-C	LUA035	AOcol	Angola	Luanda	Luanda	Joao Pinto	Joao Pinto	2009	M	F	99249560	30.99	ERS224333	-8.821	13.291
AR0036-C	LUA036	AOcol	Angola	Luanda	Luanda	Joao Pinto	Joao Pinto	2009	M	F	91177826	28.77	ERS224799	-8.821	13.291
AR0038-C	LUA038	AOcol	Angola	Luanda	Luanda	Joao Pinto	Joao Pinto	2009	M	F	99089092	31.22	ERS224172	-8.821	13.291
AR0040-C	LUA040	AOcol	Angola	Luanda	Luanda	Joao Pinto	Joao Pinto	2009	M	F	94618282	29.35	ERS224793	-8.821	13.291
AR0042-C	LUA042	AOcol	Angola	Luanda	Luanda	Joao Pinto	Joao Pinto	2009	M	F	97098524	31.55	ERS224189	-8.821	13.291
AR0043-C	LUA043	AOcol	Angola	Luanda	Luanda	Joao Pinto	Joao Pinto	2009	M	F	98518316	31.59	ERS224331	-8.821	13.291
AR0044-C	LUA044	AOcol	Angola	Luanda	Luanda	Joao Pinto	Joao Pinto	2009	M	F	91597590	28.16	ERS224797	-8.821	13.291
AR0045-C	LUA045	AOcol	Angola	Luanda	Luanda	Joao Pinto	Joao Pinto	2009	M	F	116771594	36.22	ERS224327	-8.821	13.291
AR0046-C	LUA046	AOcol	Angola	Luanda	Luanda	Joao Pinto	Joao Pinto	2009	M	F	108287260	32.6	ERS224798	-8.821	13.291
AR0047-C	LUA047	AOcol	Angola	Luanda	Luanda	Joao Pinto	Joao Pinto	2009	M	F	81491198	27.21	ERS224005	-8.821	13.291
AR0048-C	LUA048	AOcol	Angola	Luanda	Luanda	Joao Pinto	Joao Pinto	2009	M	F	109890310	34.46	ERS224299	-8.821	13.291
AR0049-C	LUA049	AOcol	Angola	Luanda	Luanda	Joao Pinto	Joao Pinto	2009	M	F	83078320	27.98	ERS224019	-8.821	13.291
AR0050-C	LUA050	AOcol	Angola	Luanda	Luanda	Joao Pinto	Joao Pinto	2009	M	F	102737040	30.49	ERS224177	-8.821	13.291
AR0051-C	LUA051	AOcol	Angola	Luanda	Luanda	Joao Pinto	Joao Pinto	2009	M	F	77649564	26.09	ERS224026	-8.821	13.291
AR0052-C	LUA052	AOcol	Angola	Luanda	Luanda	Joao Pinto	Joao Pinto	2009	M	F	93684502	29.24	ERS224794	-8.821	13.291
AR0053-C	LUA053	AOcol	Angola	Luanda	Luanda	Joao Pinto	Joao Pinto	2009	M	F	84177928	26.5	ERS254306	-8.821	13.291
AR0054-C	LUA054	AOcol	Angola	Luanda	Luanda	Joao Pinto	Joao Pinto	2009	M	F	81028790	26.03	ERS224119	-8.821	13.291
AR0057-C	LUA057	AOcol	Angola	Luanda	Luanda	Joao Pinto	Joao Pinto	2009	M	F	92649398	29.78	ERS224175	-8.821	13.291
AR0059-C	LUA059	AOcol	Angola	Luanda	Luanda	Joao Pinto	Joao Pinto	2009	M	F	102290938	33.05	ERS224297	-8.821	13.291
AR0060-C	LUA060	AOcol	Angola	Luanda	Luanda	Joao Pinto	Joao Pinto	2009	M	F	99223056	31.57	ERS224269	-8.821	13.291
AR0061-C	LUA061	AOcol	Angola	Luanda	Luanda	Joao Pinto	Joao Pinto	2009	M	F	69163440	22.49	ERS224033	-8.821	13.291
AR0062-C	LUA062	AOcol	Angola	Luanda	Luanda	Joao Pinto	Joao Pinto	2009	M	F	88068714	27.66	ERS224257	-8.821	13.291
AR0063-C	LUA063	AOcol	Angola	Luanda	Luanda	Joao Pinto	Joao Pinto	2009	M	F	83878848	27.57	ERS224196	-8.821	13.291
AR0064-C	LUA064	AOcol	Angola	Luanda	Luanda	Joao Pinto	Joao Pinto	2009	M	F	88506992	28.54	ERS224795	-8.821	13.291
AR0065-C	LUA065	AOcol	Angola	Luanda	Luanda	Joao Pinto	Joao Pinto	2009	M	F	122255572	38.85	ERS224237	-8.821	13.291
AR0066-C	LUA066	AOcol	Angola	Luanda	Luanda	Joao Pinto	Joao Pinto	2009	M	F	107451220	34.62	ERS224236	-8.821	13.291
AR0069-C	LUA069	AOcol	Angola	Luanda	Luanda	Joao Pinto	Joao Pinto	2009	M	F	102197788	34.18	ERS224183	-8.821	13.291
AR0070-C	LUA070	AOcol	Angola	Luanda	Luanda	Joao Pinto	Joao Pinto	2009	M	F	120095148	31.28	ERS224088	-8.821	13.291
AR0071-C	LUA071	AOcol	Angola	Luanda	Luanda	Joao Pinto	Joao Pinto	2009	M	F	96425146	29.99	ERS224194	-8.821	13.291
AR0072-C	LUA072	AOcol	Angola	Luanda	Luanda	Joao Pinto	Joao Pinto	2009	M	F	292235984	21.9	ERS224075	-8.821	13.291
AR0073-C	LUA073	AOcol	Angola	Luanda	Luanda	Joao Pinto	Joao Pinto	2009	M	F	84873846	27.52	ERS224791	-8.821	13.291
AR0074-C	LUA074	AOcol	Angola	Luanda	Luanda	Joao Pinto	Joao Pinto	2009	M	F	107677226	33.67	ERS224306	-8.821	13.291
AR0075-C	LUA075	AOcol	Angola	Luanda	Luanda	Joao Pinto	Joao Pinto	2009	M	F	96055776	30.7	ERS224330	-8.821	13.291
AR0076-C	LUA076	AOcol	Angola	Luanda	Luanda	Joao Pinto	Joao Pinto	2009	M	F	86444090	27.6	ERS224176	-8.821	13.291
AR0077-C	LUA077	AOcol	Angola	Luanda	Luanda	Joao Pinto	Joao Pinto	2009	M	F	106801560	33.76	ERS224255	-8.821	13.291
AR0078-C	LUA078	AOcol	Angola	Luanda	Luanda	Joao Pinto	Joao Pinto	2009	M	F	70866952	23.56	ERS224040	-8.821	13.291
AR0079-C	LUA079	AOcol	Angola	Luanda	Luanda	Joao Pinto	Joao Pinto	2009	M	F	87568936	27.65	ERS224321	-8.821	13.291
AR0080-C	LUA080	AOcol	Angola	Luanda	Luanda	Joao Pinto	Joao Pinto	2009	M	F	85810328	28.19	ERS224047	-8.821	13.291
AR0081-C	LUA081	AOcol	Angola	Luanda	Luanda	Joao Pinto	Joao Pinto	2009	M	F	92393940	29.8	ERS224268	-8.821	13.291
AR0082-C	LUA082	AOcol	Angola	Luanda	Luanda	Joao Pinto	Joao Pinto	2009	M	F	89230312	28.14	ERS224128	-8.821	13.291
AR0083-C	LUA083	AOcol	Angola	Luanda	Luanda	Joao Pinto	Joao Pinto	2009	M	F	117154794	37.91	ERS224120	-8.821	13.291
AR0084-C	LUA084	AOcol	Angola	Luanda	Luanda	Joao Pinto	Joao Pinto	2009	M	F	71109824	16.97	ERS224054	-8.821	13.291
AR0085-C	LUA085	AOcol	Angola	Luanda	Luanda	Joao Pinto	Joao Pinto	2009	M	F	87196016	29.07	ERS224164	-8.821	13.291
AR0086-C	LUA086	AOcol	Angola	Luanda	Luanda	Joao Pinto	Joao Pinto	2009	M	F	76974012	24.12	ERS224152	-8.821	13.291
AR0087-C	LUA087	AOcol	Angola	Luanda	Luanda	Joao Pinto	Joao Pinto	2009	M	F	139663142	44.39	ERS224231	-8.821	13.291
AR0088-C	LUA088	AOcol	Angola	Luanda	Luanda	Joao Pinto	Joao Pinto	2009	M	F	98923748	31.98	ERS224215	-8.821	13.291
AR0089-C	LUA089	AOcol	Angola	Luanda	Luanda	Joao Pinto	Joao Pinto	2009	M	F	102285596	32.64	ERS224186	-8.821	13.291
AR0090-C	LUA090	AOcol	Angola	Luanda	Luanda	Joao Pinto	Joao Pinto	2009	M	F	119250566	39.05	ERS224106	-8.821	13.291
AR0092-C	LUA092	AOcol	Angola	Luanda	Luanda	Joao Pinto	Joao Pinto	2009	M	F	85819022	27.97	ERS224123	-8.821	13.291
AR0093-C	LUA093	AOcol	Angola	Luanda	Luanda	Joao Pinto	Joao Pinto	2009	M	F	101877796	32.73	ERS224121	-8.821	13.291
AR0095-C	LUA095	AOcol	Angola	Luanda	Luanda	Joao Pinto	Joao Pinto	2009	M	F	76031354	24.89	ERS224097	-8.821	13.291
AR0096-C	LUA096	AOcol	Angola	Luanda	Luanda	Joao Pinto	Joao Pinto	2009	M	F	109267536	34.46	ERS224201	-8.821	13.291
AR0097-C	LUA097	AOcol	Angola	Luanda	Luanda	Joao Pinto	Joao Pinto	2009	M	F	98942016	32.57	ERS224061	-8.821	13.291
AR0098-C	LUA098	AOcol	Angola	Luanda	Luanda	Joao Pinto	Joao Pinto	2009	M	F	92951040	30.71	ERS224098	-8.821	13.291
AR0099-C	LUA099	AOcol	Angola	Luanda	Luanda	Joao Pinto	Joao Pinto	2009	M	F	74509650	26.08	ERS224068	-8.821	13.291
AR0100-C	LUA100	AOcol	Angola	Luanda	Luanda	Joao Pinto	Joao Pinto	2009	M	F	117396356	37.25	ERS224144	-8.821	13.291
AS0001-C	LIB001	GAgam	Gabon	Libreville	Libreville	Joao Pinto	Joao Pinto	2000	S	F	95407900	31.96	ERS224200	0.384	9.455
AS0002-C	LIB002	GAgam	Gabon	Libreville	Libreville	Joao Pinto	Joao Pinto	2000	S	F	91412508	30.54	ERS224188	0.384	9.455
AS0003-C	LIB003	GAgam	Gabon	Libreville	Libreville	Joao Pinto	Joao Pinto	2000	S	F	93515284	30.9	ERS224107	0.384	9.455
AS0004-C	LIB004	GAgam	Gabon	Libreville	Libreville	Joao Pinto	Joao Pinto	2000	S	F	106445332	34.72	ERS224239	0.384	9.455
AS0005-C	LIB005	GAgam	Gabon	Libreville	Libreville	Joao Pinto	Joao Pinto	2000	S	F	93317724	30.36	ERS224831	0.384	9.455
AS0006-C	LIB006	GAgam	Gabon	Libreville	Libreville	Joao Pinto	Joao Pinto	2000	S	F	88368216	28.94	ERS224249	0.384	9.455
AS0007-C	LIB007	GAgam	Gabon	Libreville	Libreville	Joao Pinto	Joao Pinto	2000	S	F	86209460	29.22	ERS224184	0.384	9.455
AS0008-C	LIB008	GAgam	Gabon	Libreville	Libreville	Joao Pinto	Joao Pinto	2000	S	F	113562516	36.63	ERS224649	0.384	9.455
AS0009-C	LIB009	GAgam	Gabon	Libreville	Libreville	Joao Pinto	Joao Pinto	2000	S	F	104891658	34.19	ERS224276	0.384	9.455
AS0010-C	LIB010	GAgam	Gabon	Libreville	Libreville	Joao Pinto	Joao Pinto	2000	S	F	91997280	30.31	ERS224207	0.384	9.455
AS0011-C	LIB011	GAgam	Gabon	Libreville	Libreville	Joao Pinto	Joao Pinto	2000	S	F	107500670	35.71	ERS224252	0.384	9.455
AS0012-C	LIB012	GAgam	Gabon	Libreville	Libreville	Joao Pinto	Joao Pinto	2000	S	F	89644956	30.37	ERS224187	0.384	9.455
AS0013-C	LIB013	GAgam	Gabon	Libreville	Libreville	Joao Pinto	Joao Pinto	2000	S	F	114523314	37.4	ERS224179	0.384	9.455
AS0014-C	LIB014	GAgam	Gabon	Libreville	Libreville	Joao Pinto	Joao Pinto	2000	S	F	114873076	36.99	ERS224307	0.384	9.455
AS0015-C	LIB015	GAgam	Gabon	Libreville	Libreville	Joao Pinto	Joao Pinto	2000	S	F	72808294	23.43	ERS224829	0.384	9.455
AS0016-C	LIB016	GAgam	Gabon	Libreville	Libreville	Joao Pinto	Joao Pinto	2000	S	F	93993048	30.29	ERS224258	0.384	9.455
AS0017-C	LIB017	GAgam	Gabon	Libreville	Libreville	Joao Pinto	Joao Pinto	2000	S	F	116139562	37.51	ERS224263	0.384	9.455
AS0018-C	LIB018	GAgam	Gabon	Libreville	Libreville	Joao Pinto	Joao Pinto	2000	S	F	95083186	30.89	ERS224279	0.384	9.455
AS0019-C	LIB019	GAgam	Gabon	Libreville	Libreville	Joao Pinto	Joao Pinto	2000	S	F	106897394	34.26	ERS224328	0.384	9.455
AS0020-C	LIB020	GAgam	Gabon	Libreville	Libreville	Joao Pinto	Joao Pinto	2000	S	F	113399970	35.32	ERS224226	0.384	9.455
AS0021-C	LIB021	GAgam	Gabon	Libreville	Libreville	Joao Pinto	Joao Pinto	2000	S	F	95031208	30.79	ERS224220	0.384	9.455
AS0022-C	LIB022	GAgam	Gabon	Libreville	Libreville	Joao Pinto	Joao Pinto	2000	S	F	101753358	32.91	ERS224266	0.384	9.455
AS0024-C	LIB024	GAgam	Gabon	Libreville	Libreville	Joao Pinto	Joao Pinto	2000	S	F	88610890	27.91	ERS224822	0.384	9.455
AS0025-C	LIB025	GAgam	Gabon	Libreville	Libreville	Joao Pinto	Joao Pinto	2000	S	F	35334132	12.1	ERS224309	0.384	9.455
AS0026-C	LIB026	GAgam	Gabon	Libreville	Libreville	Joao Pinto	Joao Pinto	2000	S	F	88812378	29.09	ERS224827	0.384	9.455
AS0027-C	LIB027	GAgam	Gabon	Libreville	Libreville	Joao Pinto	Joao Pinto	2000	S	F	114764176	37.76	ERS224287	0.384	9.455
AS0028-C	LIB028	GAgam	Gabon	Libreville	Libreville	Joao Pinto	Joao Pinto	2000	S	F	109757818	34.18	ERS224193	0.384	9.455
AS0029-C	LIB029	GAgam	Gabon	Libreville	Libreville	Joao Pinto	Joao Pinto	2000	S	F	93767958	29.43	ERS224832	0.384	9.455
AS0030-C	LIB030	GAgam	Gabon	Libreville	Libreville	Joao Pinto	Joao Pinto	2000	S	F	112462804	35.2	ERS224635	0.384	9.455
AS0032-C	LIB032	GAgam	Gabon	Libreville	Libreville	Joao Pinto	Joao Pinto	2000	S	F	113927254	34.96	ERS224264	0.384	9.455
AS0033-C	LIB033	GAgam	Gabon	Libreville	Libreville	Joao Pinto	Joao Pinto	2000	S	F	66327196	21.26	ERS224281	0.384	9.455
AS0034-C	LIB034	GAgam	Gabon	Libreville	Libreville	Joao Pinto	Joao Pinto	2000	S	F	88444406	28.63	ERS224103	0.384	9.455
AS0035-C	LIB035	GAgam	Gabon	Libreville	Libreville	Joao Pinto	Joao Pinto	2000	S	F	95909928	31.3	ERS224273	0.384	9.455
AS0036-C	LIB036	GAgam	Gabon	Libreville	Libreville	Joao Pinto	Joao Pinto	2000	S	F	100120724	33.54	ERS224233	0.384	9.455
AS0037-C	LIB037	GAgam	Gabon	Libreville	Libreville	Joao Pinto	Joao Pinto	2000	S	F	90562216	28.6	ERS224311	0.384	9.455
AS0039-C	LIB039	GAgam	Gabon	Libreville	Libreville	Joao Pinto	Joao Pinto	2000	S	F	105457300	34.71	ERS224199	0.384	9.455
AS0040-C	LIB040	GAgam	Gabon	Libreville	Libreville	Joao Pinto	Joao Pinto	2000	S	F	95725706	30.59	ERS224830	0.384	9.455
AS0041-C	LIB041	GAgam	Gabon	Libreville	Libreville	Joao Pinto	Joao Pinto	2000	S	F	104023904	33.37	ERS224833	0.384	9.455
AS0042-C	LIB042	GAgam	Gabon	Libreville	Libreville	Joao Pinto	Joao Pinto	2000	S	F	92375134	28.1	ERS254323	0.384	9.455
AS0044-C	LIB044	GAgam	Gabon	Libreville	Libreville	Joao Pinto	Joao Pinto	2000	S	F	56009974	18.72	ERS224815	0.384	9.455
AS0045-C	LIB045	GAgam	Gabon	Libreville	Libreville	Joao Pinto	Joao Pinto	2000	S	F	101293228	32.78	ERS224243	0.384	9.455
AS0046-C	LIB046	GAgam	Gabon	Libreville	Libreville	Joao Pinto	Joao Pinto	2000	S	F	110273778	35.51	ERS224818	0.384	9.455
AS0047-C	LIB047	GAgam	Gabon	Libreville	Libreville	Joao Pinto	Joao Pinto	2000	S	F	66666138	21.94	ERS224303	0.384	9.455
AS0048-C	LIB048	GAgam	Gabon	Libreville	Libreville	Joao Pinto	Joao Pinto	2000	S	F	108971648	33.69	ERS224823	0.384	9.455
AS0049-C	LIB049	GAgam	Gabon	Libreville	Libreville	Joao Pinto	Joao Pinto	2000	S	F	67139006	22.16	ERS224826	0.384	9.455
AS0051-C	LIB051	GAgam	Gabon	Libreville	Libreville	Joao Pinto	Joao Pinto	2000	S	F	98856282	32.75	ERS224222	0.384	9.455
AS0052-C	LIB052	GAgam	Gabon	Libreville	Libreville	Joao Pinto	Joao Pinto	2000	S	F	71696804	23.81	ERS254324	0.384	9.455
AS0053-C	LIB053	GAgam	Gabon	Libreville	Libreville	Joao Pinto	Joao Pinto	2000	S	F	116748284	36.97	ERS224274	0.384	9.455
AS0054-C	LIB054	GAgam	Gabon	Libreville	Libreville	Joao Pinto	Joao Pinto	2000	S	F	97458580	18.21	ERS224265	0.384	9.455
AS0055-C	LIB055	GAgam	Gabon	Libreville	Libreville	Joao Pinto	Joao Pinto	2000	S	F	107362622	34.73	ERS224253	0.384	9.455
AS0056-C	LIB056	GAgam	Gabon	Libreville	Libreville	Joao Pinto	Joao Pinto	2000	S	F	92080258	29.78	ERS224305	0.384	9.455
AS0057-C	LIB057	GAgam	Gabon	Libreville	Libreville	Joao Pinto	Joao Pinto	2000	S	F	108441034	34.05	ERS224816	0.384	9.455
AS0058-C	LIB058	GAgam	Gabon	Libreville	Libreville	Joao Pinto	Joao Pinto	2000	S	F	97185402	31.35	ERS224819	0.384	9.455
AS0059-C	LIB059	GAgam	Gabon	Libreville	Libreville	Joao Pinto	Joao Pinto	2000	S	F	100743932	28.58	ERS224288	0.384	9.455
AS0060-C	LIB060	GAgam	Gabon	Libreville	Libreville	Joao Pinto	Joao Pinto	2000	S	F	90302674	29.09	ERS224824	0.384	9.455
AS0062-C	LIB062	GAgam	Gabon	Libreville	Libreville	Joao Pinto	Joao Pinto	2000	S	F	92278428	28.8	ERS224828	0.384	9.455
AS0064-C	LIB064	GAgam	Gabon	Libreville	Libreville	Joao Pinto	Joao Pinto	2000	S	F	97764826	31.16	ERS224241	0.384	9.455
AS0065-C	LIB065	GAgam	Gabon	Libreville	Libreville	Joao Pinto	Joao Pinto	2000	S	F	86937604	26.51	ERS224302	0.384	9.455
AS0066-C	LIB066	GAgam	Gabon	Libreville	Libreville	Joao Pinto	Joao Pinto	2000	S	F	66501316	21.46	ERS224260	0.384	9.455
AS0068-C	LIB068	GAgam	Gabon	Libreville	Libreville	Joao Pinto	Joao Pinto	2000	S	F	111610884	36.12	ERS224315	0.384	9.455
AS0069-C	LIB069	GAgam	Gabon	Libreville	Libreville	Joao Pinto	Joao Pinto	2000	S	F	109889320	35.34	ERS224293	0.384	9.455
AS0070-C	LIB070	GAgam	Gabon	Libreville	Libreville	Joao Pinto	Joao Pinto	2000	S	F	97479858	32.33	ERS224214	0.384	9.455
AS0071-C	LIB071	GAgam	Gabon	Libreville	Libreville	Joao Pinto	Joao Pinto	2000	S	F	92190532	29.82	ERS224820	0.384	9.455
AS0072-C	LIB072	GAgam	Gabon	Libreville	Libreville	Joao Pinto	Joao Pinto	2000	S	F	98895302	29.79	ERS224825	0.384	9.455
AS0073-C	LIB073	GAgam	Gabon	Libreville	Libreville	Joao Pinto	Joao Pinto	2000	S	F	116826888	36.21	ERS224310	0.384	9.455
AS0074-C	LIB074	GAgam	Gabon	Libreville	Libreville	Joao Pinto	Joao Pinto	2000	S	F	89948066	29.38	ERS224250	0.384	9.455
AS0076-C	LIB076	GAgam	Gabon	Libreville	Libreville	Joao Pinto	Joao Pinto	2000	S	F	112638696	35.3	ERS224275	0.384	9.455
AS0077-C	LIB077	GAgam	Gabon	Libreville	Libreville	Joao Pinto	Joao Pinto	2000	S	F	86915104	28.2	ERS224320	0.384	9.455
AS0078-C	LIB078	GAgam	Gabon	Libreville	Libreville	Joao Pinto	Joao Pinto	2000	S	F	59156264	19.35	ERS224834	0.384	9.455
AV0001-C	KB001	GNgam	Guinea	Koraboh	Koraboh	Kenneth Vernick	Michelle Riehle, Karin Eiglmeier	2012	S	F	101188184	32.05	ERS224851	9.25	-9.917
AV0002-C	KB002	GNgam	Guinea	Koraboh	Koraboh	Kenneth Vernick	Michelle Riehle, Karin Eiglmeier	2012	S	F	84291044	28.08	ERS224584	9.25	-9.917
AV0003-C	KB003	GNgam	Guinea	Koraboh	Koraboh	Kenneth Vernick	Michelle Riehle, Karin Eiglmeier	2012	S	F	93939098	29.99	ERS224640	9.25	-9.917
AV0004-C	KB008	GNgam	Guinea	Koraboh	Koraboh	Kenneth Vernick	Michelle Riehle, Karin Eiglmeier	2012	S	F	125181816	40.42	ERS224852	9.25	-9.917
AV0005-C	KB010	GNgam	Guinea	Koraboh	Koraboh	Kenneth Vernick	Michelle Riehle, Karin Eiglmeier	2012	S	F	106810266	35.11	ERS224617	9.25	-9.917
AV0006-C	KB016	GNgam	Guinea	Koraboh	Koraboh	Kenneth Vernick	Michelle Riehle, Karin Eiglmeier	2012	S	F	78184140	25.71	ERS224396	9.25	-9.917
AV0007-C	KB041	GNgam	Guinea	Koraboh	Koraboh	Kenneth Vernick	Michelle Riehle, Karin Eiglmeier	2012	M/S	F	86368656	28.76	ERS224551	9.25	-9.917
AV0008-C	KB051	GNgam	Guinea	Koraboh	Koraboh	Kenneth Vernick	Michelle Riehle, Karin Eiglmeier	2012	S	F	78490032	25.58	ERS224513	9.25	-9.917
AV0009-C	KB054	GNgam	Guinea	Koraboh	Koraboh	Kenneth Vernick	Michelle Riehle, Karin Eiglmeier	2012	S	F	56202882	17.71	ERS224858	9.25	-9.917
AV0010-C	KB057	GNgam	Guinea	Koraboh	Koraboh	Kenneth Vernick	Michelle Riehle, Karin Eiglmeier	2012	S	F	79091970	25.8	ERS224532	9.25	-9.917
AV0011-C	KB058	GNgam	Guinea	Koraboh	Koraboh	Kenneth Vernick	Michelle Riehle, Karin Eiglmeier	2012	S	F	104373604	32.49	ERS224630	9.25	-9.917
AV0012-C	KB066	GNgam	Guinea	Koraboh	Koraboh	Kenneth Vernick	Michelle Riehle, Karin Eiglmeier	2012	S	F	85020456	26.79	ERS224567	9.25	-9.917
AV0013-C	KB081	GNgam	Guinea	Koraboh	Koraboh	Kenneth Vernick	Michelle Riehle, Karin Eiglmeier	2012	S	F	98058596	32.37	ERS224614	9.25	-9.917
AV0014-C	KB088	GNgam	Guinea	Koraboh	Koraboh	Kenneth Vernick	Michelle Riehle, Karin Eiglmeier	2012	S	F	91649964	29.9	ERS224604	9.25	-9.917
AV0015-C	KB089	GNgam	Guinea	Koraboh	Koraboh	Kenneth Vernick	Michelle Riehle, Karin Eiglmeier	2012	S	F	82193836	27.5	ERS224530	9.25	-9.917
AV0017-C	KB110	GNgam	Guinea	Koraboh	Koraboh	Kenneth Vernick	Michelle Riehle, Karin Eiglmeier	2012	S	F	98935872	32.51	ERS224854	9.25	-9.917
AV0018-C	KB111	GNgam	Guinea	Koraboh	Koraboh	Kenneth Vernick	Michelle Riehle, Karin Eiglmeier	2012	S	F	88827510	28.99	ERS224648	9.25	-9.917
AV0020-C	KB118	GNgam	Guinea	Koraboh	Koraboh	Kenneth Vernick	Michelle Riehle, Karin Eiglmeier	2012	S	F	100967380	30.85	ERS224857	9.25	-9.917
AV0021-C	KB124	GNgam	Guinea	Koraboh	Koraboh	Kenneth Vernick	Michelle Riehle, Karin Eiglmeier	2012	S	F	102551920	31.73	ERS224859	9.25	-9.917
AV0022-C	KB128	GNgam	Guinea	Koraboh	Koraboh	Kenneth Vernick	Michelle Riehle, Karin Eiglmeier	2012	S	F	94538392	29.47	ERS224862	9.25	-9.917
AV0024-C	KB162	GNgam	Guinea	Koraboh	Koraboh	Kenneth Vernick	Michelle Riehle, Karin Eiglmeier	2012	S	F	83709538	26.72	ERS224575	9.25	-9.917
AV0025-C	KB281	GNgam	Guinea	Koraboh	Koraboh	Kenneth Vernick	Michelle Riehle, Karin Eiglmeier	2012	S	F	39929964	13.21	ERS224440	9.25	-9.917
AV0026-C	KD005	GNgam	Guinea	Koundara	Koundara	Kenneth Vernick	Michelle Riehle, Karin Eiglmeier	2012	S	F	65951602	21.24	ERS224500	8.5	-9.417
AV0027-C	KD029	GNgam	Guinea	Koundara	Koundara	Kenneth Vernick	Michelle Riehle, Karin Eiglmeier	2012	S	F	113412324	36.71	ERS224636	8.5	-9.417
AV0028-C	KD034	GNgam	Guinea	Koundara	Koundara	Kenneth Vernick	Michelle Riehle, Karin Eiglmeier	2012	S	F	111570568	36.44	ERS224853	8.5	-9.417
AV0029-C	KD044	GNgam	Guinea	Koundara	Koundara	Kenneth Vernick	Michelle Riehle, Karin Eiglmeier	2012	S	F	94573532	30.73	ERS224606	8.5	-9.417
AV0030-C	KD104	GNgam	Guinea	Koundara	Koundara	Kenneth Vernick	Michelle Riehle, Karin Eiglmeier	2012	S	F	69197558	23.36	ERS224856	8.5	-9.417
AV0031-C	KD105	GNgam	Guinea	Koundara	Koundara	Kenneth Vernick	Michelle Riehle, Karin Eiglmeier	2012	S	F	77685852	25.23	ERS224583	8.5	-9.417
AV0032-C	KD130	GNgam	Guinea	Koundara	Koundara	Kenneth Vernick	Michelle Riehle, Karin Eiglmeier	2012	S	F	97340194	32.95	ERS224543	8.5	-9.417
AV0033-C	KD148	GNgam	Guinea	Koundara	Koundara	Kenneth Vernick	Michelle Riehle, Karin Eiglmeier	2012	S	F	158060590	50.25	ERS224860	8.5	-9.417
AV0034-C	KD156	GNgam	Guinea	Koundara	Koundara	Kenneth Vernick	Michelle Riehle, Karin Eiglmeier	2012	S	F	92118696	27.32	ERS224623	8.5	-9.417
AV0035-C	KD159	GNgam	Guinea	Koundara	Koundara	Kenneth Vernick	Michelle Riehle, Karin Eiglmeier	2012	S	F	85890610	26.81	ERS224559	8.5	-9.417
AV0036-C	KD170	GNgam	Guinea	Koundara	Koundara	Kenneth Vernick	Michelle Riehle, Karin Eiglmeier	2012	S	F	49948500	16.33	ERS224431	8.5	-9.417
AV0037-C	KD177	GNgam	Guinea	Koundara	Koundara	Kenneth Vernick	Michelle Riehle, Karin Eiglmeier	2012	S	F	61275102	19.84	ERS224470	8.5	-9.417
AV0038-C	KD246	GNcol	Guinea	Koundara	Koundara	Kenneth Vernick	Michelle Riehle, Karin Eiglmeier	2012	M	F	98739380	30.87	ERS224602	8.5	-9.417
AV0039-C	KD248	GNgam	Guinea	Koundara	Koundara	Kenneth Vernick	Michelle Riehle, Karin Eiglmeier	2012	S	F	113999470	33.83	ERS224665	8.5	-9.417
AV0040-C	KD255	GNcol	Guinea	Koundara	Koundara	Kenneth Vernick	Michelle Riehle, Karin Eiglmeier	2012	M	F	116667822	35.42	ERS224634	8.5	-9.417
AV0041-C	KD264	GNgam	Guinea	Koundara	Koundara	Kenneth Vernick	Michelle Riehle, Karin Eiglmeier	2012	S	F	83840132	25.99	ERS224855	8.5	-9.417
AV0042-C	KD277	GNcol	Guinea	Koundara	Koundara	Kenneth Vernick	Michelle Riehle, Karin Eiglmeier	2012	M	F	116397790	35.68	ERS224593	8.5	-9.417
AV0043-C	KD306	GNgam	Guinea	Koundara	Koundara	Kenneth Vernick	Michelle Riehle, Karin Eiglmeier	2012	S	F	36846414	12.06	ERS224427	8.5	-9.417
AV0044-C	KD309	GNgam	Guinea	Koundara	Koundara	Kenneth Vernick	Michelle Riehle, Karin Eiglmeier	2012	S	F	108387868	31.85	ERS224653	8.5	-9.417
AV0045-C	KD339	GNgam	Guinea	Koundara	Koundara	Kenneth Vernick	Michelle Riehle, Karin Eiglmeier	2012	S	F	98115760	30.8	ERS224861	8.5	-9.417
AV0046-C	KD353	GNcol	Guinea	Koundara	Koundara	Kenneth Vernick	Michelle Riehle, Karin Eiglmeier	2012	M	F	68296222	21.57	ERS224863	8.5	-9.417
AV0047-C	KD363	GNgam	Guinea	Koundara	Koundara	Kenneth Vernick	Michelle Riehle, Karin Eiglmeier	2012	S	F	103391134	30.94	ERS224657	8.5	-9.417
AY0006-C	Tia_dPM_8	CIcol	Cote d'Ivoire	Tiassale	Tiassale	David Weetman	David Weetman	2012	M	F	92062494	29.87	ERS311783	5.89839	-4.82293
AY0007-C	Tia_dPM_16	CIcol	Cote d'Ivoire	Tiassale	Tiassale	David Weetman	David Weetman	2012	M	F	99436108	30.92	ERS311791	5.89839	-4.82293
AY0010-C	Tia_dPM_38	CIcol	Cote d'Ivoire	Tiassale	Tiassale	David Weetman	David Weetman	2012	M	F	102737152	32.7	ERS311815	5.89839	-4.82293
AY0011-C	Tia_dPM_44	CIcol	Cote d'Ivoire	Tiassale	Tiassale	David Weetman	David Weetman	2012	M	F	97128450	31.25	ERS311823	5.89839	-4.82293
AY0012-C	Tia_dPM_51	CIcol	Cote d'Ivoire	Tiassale	Tiassale	David Weetman	David Weetman	2012	M	F	98242336	31.81	ERS311831	5.89839	-4.82293
AY0013-C	Tia_aPM_3	CIcol	Cote d'Ivoire	Tiassale	Tiassale	David Weetman	David Weetman	2012	M	F	98003590	31.85	ERS311839	5.89839	-4.82293
AY0015-C	Tia_aPM_41	CIcol	Cote d'Ivoire	Tiassale	Tiassale	David Weetman	David Weetman	2012	M	F	103202350	33.22	ERS311855	5.89839	-4.82293
AY0016-C	Tia_aPM_32	CIcol	Cote d'Ivoire	Tiassale	Tiassale	David Weetman	David Weetman	2012	M	F	91838414	29.89	ERS311863	5.89839	-4.82293
AY0017-C	Tia_dPM_7	CIcol	Cote d'Ivoire	Tiassale	Tiassale	David Weetman	David Weetman	2012	M	F	84527184	26.86	ERS311784	5.89839	-4.82293
AY0018-C	Tia_dPM_14	CIcol	Cote d'Ivoire	Tiassale	Tiassale	David Weetman	David Weetman	2012	M	F	97381778	31.07	ERS311792	5.89839	-4.82293
AY0019-C	Tia_dPM_22	CIcol	Cote d'Ivoire	Tiassale	Tiassale	David Weetman	David Weetman	2012	M	F	101186020	32.56	ERS311800	5.89839	-4.82293
AY0020-C	Tia_dPM_29	CIcol	Cote d'Ivoire	Tiassale	Tiassale	David Weetman	David Weetman	2012	M	F	96583056	30.66	ERS311808	5.89839	-4.82293
AY0021-C	Tia_dPM_37	CIcol	Cote d'Ivoire	Tiassale	Tiassale	David Weetman	David Weetman	2012	M	F	100727656	31.83	ERS311816	5.89839	-4.82293
AY0023-C	Tia_dPM_50	CIcol	Cote d'Ivoire	Tiassale	Tiassale	David Weetman	David Weetman	2012	M	F	84685562	27.47	ERS311832	5.89839	-4.82293
AY0024-C	Tia_aPM_1	CIcol	Cote d'Ivoire	Tiassale	Tiassale	David Weetman	David Weetman	2012	M	F	98105946	31.7	ERS311840	5.89839	-4.82293
AY0025-C	Tia_aPM_11	CIcol	Cote d'Ivoire	Tiassale	Tiassale	David Weetman	David Weetman	2012	M	F	95844526	29.28	ERS311848	5.89839	-4.82293
AY0026-C	Tia_aPM_28	CIcol	Cote d'Ivoire	Tiassale	Tiassale	David Weetman	David Weetman	2012	M	F	103231242	32.84	ERS311856	5.89839	-4.82293
AY0027-C	Tia_aPM_38	CIcol	Cote d'Ivoire	Tiassale	Tiassale	David Weetman	David Weetman	2012	M	F	82339458	26.58	ERS311864	5.89839	-4.82293
AY0029-C	Tia_dPM_13	CIcol	Cote d'Ivoire	Tiassale	Tiassale	David Weetman	David Weetman	2012	M	F	90200192	29.58	ERS311793	5.89839	-4.82293
AY0031-C	Tia_dPM_28	CIcol	Cote d'Ivoire	Tiassale	Tiassale	David Weetman	David Weetman	2012	M	F	95863132	30.64	ERS311809	5.89839	-4.82293
AY0032-C	Tia_dPM_36	CIcol	Cote d'Ivoire	Tiassale	Tiassale	David Weetman	David Weetman	2012	M	F	94713402	23.61	ERS311817	5.89839	-4.82293
AY0033-C	Tia_dPM_42	CIcol	Cote d'Ivoire	Tiassale	Tiassale	David Weetman	David Weetman	2012	M	F	85830480	27.43	ERS311825	5.89839	-4.82293
AY0034-C	Tia_dPM_49	CIcol	Cote d'Ivoire	Tiassale	Tiassale	David Weetman	David Weetman	2012	M	F	116205506	35.33	ERS311833	5.89839	-4.82293
AY0035-C	Tia_aPM_19	CIcol	Cote d'Ivoire	Tiassale	Tiassale	David Weetman	David Weetman	2012	M	F	104217532	32.74	ERS311841	5.89839	-4.82293
AY0036-C	Tia_aPM_10	CIcol	Cote d'Ivoire	Tiassale	Tiassale	David Weetman	David Weetman	2012	M	F	94093842	30.67	ERS311849	5.89839	-4.82293
AY0038-C	Tia_aPM_31	CIcol	Cote d'Ivoire	Tiassale	Tiassale	David Weetman	David Weetman	2012	M	F	95817080	30.66	ERS311865	5.89839	-4.82293
AY0039-C	Tia_dPM_5	CIcol	Cote d'Ivoire	Tiassale	Tiassale	David Weetman	David Weetman	2012	M	F	98078776	31.16	ERS311786	5.89839	-4.82293
AY0040-C	Tia_dPM_12	CIcol	Cote d'Ivoire	Tiassale	Tiassale	David Weetman	David Weetman	2012	M	F	88561576	28.52	ERS311794	5.89839	-4.82293
AY0041-C	Tia_dPM_20	CIcol	Cote d'Ivoire	Tiassale	Tiassale	David Weetman	David Weetman	2012	M	F	97478592	30.41	ERS311802	5.89839	-4.82293
AY0042-C	Tia_dPM_27	CIcol	Cote d'Ivoire	Tiassale	Tiassale	David Weetman	David Weetman	2012	M	F	100457110	22.44	ERS311810	5.89839	-4.82293
AY0043-C	Tia_dPM_34	CIcol	Cote d'Ivoire	Tiassale	Tiassale	David Weetman	David Weetman	2012	M	F	96254120	30.48	ERS311818	5.89839	-4.82293
AY0045-C	Tia_aPM_9	CIcol	Cote d'Ivoire	Tiassale	Tiassale	David Weetman	David Weetman	2012	M	F	97984630	30.7	ERS311834	5.89839	-4.82293
AY0046-C	Tia_aPM_18	CIcol	Cote d'Ivoire	Tiassale	Tiassale	David Weetman	David Weetman	2012	M	F	98508496	30.68	ERS311842	5.89839	-4.82293
AY0047-C	Tia_aPM_26	CIcol	Cote d'Ivoire	Tiassale	Tiassale	David Weetman	David Weetman	2012	M	F	93060924	29.82	ERS311850	5.89839	-4.82293
AY0048-C	Tia_aPM_27	CIcol	Cote d'Ivoire	Tiassale	Tiassale	David Weetman	David Weetman	2012	M	F	105286960	33.55	ERS311858	5.89839	-4.82293
AY0049-C	Tia_aPM_40	CIcol	Cote d'Ivoire	Tiassale	Tiassale	David Weetman	David Weetman	2012	M	F	98657368	31.78	ERS311866	5.89839	-4.82293
AY0050-C	Tia_dPM_4	CIcol	Cote d'Ivoire	Tiassale	Tiassale	David Weetman	David Weetman	2012	M	F	85438810	27.89	ERS311787	5.89839	-4.82293
AY0052-C	Tia_dPM_19	CIcol	Cote d'Ivoire	Tiassale	Tiassale	David Weetman	David Weetman	2012	M	F	89086424	27.58	ERS311803	5.89839	-4.82293
AY0053-C	Tia_dPM_26	CIcol	Cote d'Ivoire	Tiassale	Tiassale	David Weetman	David Weetman	2012	M	F	93312306	30.81	ERS311811	5.89839	-4.82293
AY0054-C	Tia_dPM_33	CIcol	Cote d'Ivoire	Tiassale	Tiassale	David Weetman	David Weetman	2012	M	F	99723442	32.1	ERS311819	5.89839	-4.82293
AY0055-C	Tia_dPM_55	CIcol	Cote d'Ivoire	Tiassale	Tiassale	David Weetman	David Weetman	2012	M	F	112393152	37.35	ERS311827	5.89839	-4.82293
AY0056-C	Tia_aPM_8	CIcol	Cote d'Ivoire	Tiassale	Tiassale	David Weetman	David Weetman	2012	M	F	105331900	34.18	ERS311835	5.89839	-4.82293
AY0057-C	Tia_aPM_17	CIcol	Cote d'Ivoire	Tiassale	Tiassale	David Weetman	David Weetman	2012	M	F	103424408	33.33	ERS311843	5.89839	-4.82293
AY0058-C	Tia_aPM_25	CIcol	Cote d'Ivoire	Tiassale	Tiassale	David Weetman	David Weetman	2012	M	F	94239280	29.54	ERS311851	5.89839	-4.82293
AY0059-C	Tia_aPM_36	CIcol	Cote d'Ivoire	Tiassale	Tiassale	David Weetman	David Weetman	2012	M	F	90387728	27.93	ERS311859	5.89839	-4.82293
AY0060-C	Tia_aPM_30	CIcol	Cote d'Ivoire	Tiassale	Tiassale	David Weetman	David Weetman	2012	M	F	95129228	31.05	ERS311867	5.89839	-4.82293
AY0061-C	Tia_dPM_3	CIcol	Cote d'Ivoire	Tiassale	Tiassale	David Weetman	David Weetman	2012	M	F	93685638	29.54	ERS311788	5.89839	-4.82293
AY0062-C	Tia_dPM_10	CIcol	Cote d'Ivoire	Tiassale	Tiassale	David Weetman	David Weetman	2012	M	F	102271052	31.96	ERS311796	5.89839	-4.82293
AY0063-C	Tia_dPM_18	CIcol	Cote d'Ivoire	Tiassale	Tiassale	David Weetman	David Weetman	2012	M	F	95855540	29.92	ERS311804	5.89839	-4.82293
AY0064-C	Tia_dPM_25	CIcol	Cote d'Ivoire	Tiassale	Tiassale	David Weetman	David Weetman	2012	M	F	93234608	30.11	ERS311812	5.89839	-4.82293
AY0065-C	Tia_dPM_48	CIcol	Cote d'Ivoire	Tiassale	Tiassale	David Weetman	David Weetman	2012	M	F	99574902	30.24	ERS311820	5.89839	-4.82293
AY0066-C	Tia_dPM_54	CIcol	Cote d'Ivoire	Tiassale	Tiassale	David Weetman	David Weetman	2012	M	F	100712030	29.32	ERS311828	5.89839	-4.82293
AY0067-C	Tia_aPM_6	CIcol	Cote d'Ivoire	Tiassale	Tiassale	David Weetman	David Weetman	2012	M	F	96175126	30.9	ERS311836	5.89839	-4.82293
AY0068-C	Tia_aPM_15	CIcol	Cote d'Ivoire	Tiassale	Tiassale	David Weetman	David Weetman	2012	M	F	95617762	30.58	ERS311844	5.89839	-4.82293
AY0069-C	Tia_aPM_24	CIcol	Cote d'Ivoire	Tiassale	Tiassale	David Weetman	David Weetman	2012	M	F	99354268	32.02	ERS311852	5.89839	-4.82293
AY0070-C	Tia_aPM_35	CIcol	Cote d'Ivoire	Tiassale	Tiassale	David Weetman	David Weetman	2012	M	F	92689602	30.4	ERS311860	5.89839	-4.82293
AY0072-C	Tia_dPM_2	CIcol	Cote d'Ivoire	Tiassale	Tiassale	David Weetman	David Weetman	2012	M	F	98344274	32.24	ERS311789	5.89839	-4.82293
AY0074-C	Tia_dPM_17	CIcol	Cote d'Ivoire	Tiassale	Tiassale	David Weetman	David Weetman	2012	M	F	100923050	33.28	ERS311805	5.89839	-4.82293
AY0076-C	Tia_dPM_47	CIcol	Cote d'Ivoire	Tiassale	Tiassale	David Weetman	David Weetman	2012	M	F	89669580	27.58	ERS311821	5.89839	-4.82293
AY0077-C	Tia_dPM_53	CIcol	Cote d'Ivoire	Tiassale	Tiassale	David Weetman	David Weetman	2012	M	F	99024338	31.01	ERS311829	5.89839	-4.82293
AY0078-C	Tia_aPM_5	CIcol	Cote d'Ivoire	Tiassale	Tiassale	David Weetman	David Weetman	2012	M	F	101034336	32.38	ERS311837	5.89839	-4.82293
AY0079-C	Tia_aPM_14	CIcol	Cote d'Ivoire	Tiassale	Tiassale	David Weetman	David Weetman	2012	M	F	98759958	32.04	ERS311845	5.89839	-4.82293
AY0080-C	Tia_aPM_23	CIcol	Cote d'Ivoire	Tiassale	Tiassale	David Weetman	David Weetman	2012	M	F	97640586	31.29	ERS311853	5.89839	-4.82293
AY0082-C	Tia_aPM_29	CIcol	Cote d'Ivoire	Tiassale	Tiassale	David Weetman	David Weetman	2012	M	F	98382152	31.22	ERS311869	5.89839	-4.82293
AY0083-C	Tia_dPM_1	CIcol	Cote d'Ivoire	Tiassale	Tiassale	David Weetman	David Weetman	2012	M	F	93259480	30.57	ERS311790	5.89839	-4.82293
AY0085-C	Tia_dPM_31	CIcol	Cote d'Ivoire	Tiassale	Tiassale	David Weetman	David Weetman	2012	M	F	109173728	33.36	ERS311806	5.89839	-4.82293
AY0087-C	Tia_dPM_46	CIcol	Cote d'Ivoire	Tiassale	Tiassale	David Weetman	David Weetman	2012	M	F	101458232	32.56	ERS311822	5.89839	-4.82293
AY0088-C	Tia_dPM_52	CIcol	Cote d'Ivoire	Tiassale	Tiassale	David Weetman	David Weetman	2012	M	F	95140584	30.75	ERS311830	5.89839	-4.82293
AY0089-C	Tia_aPM_4	CIcol	Cote d'Ivoire	Tiassale	Tiassale	David Weetman	David Weetman	2012	M	F	92383724	29.04	ERS311838	5.89839	-4.82293
AY0090-C	Tia_aPM_13	CIcol	Cote d'Ivoire	Tiassale	Tiassale	David Weetman	David Weetman	2012	M	F	96210618	30.94	ERS311846	5.89839	-4.82293
AY0091-C	Tia_aPM_37	CIcol	Cote d'Ivoire	Tiassale	Tiassale	David Weetman	David Weetman	2012	M	F	95973872	31.3	ERS311854	5.89839	-4.82293
